# Supplementary material for: Biochemical principles of miRNA targeting in flies
Source: Nat Commun. 2026 Jan 20;17:1641. doi: 10.1038/s41467-026-68360-0 (PMC12905440; doi:10.1038/s41467-026-68360-0)
Supplement: Supplementary file 3 — Supplementary Data 1 [file 41467_2026_68360_MOESM3_ESM.xlsx]

## Sheet: PUM2
Supplementary Data 1 | Maximum likelihood estimates of miRISC KD values at convergence
Units for all parameters are nanomolar (nM), except for ƒcost, which is expressed in arbitrary units.
[Protein]guess	KDno-site, guess	KDAGUAUAUA	KDCGUAUAUA	KDUGUAUAUA	KDGGUAUAUA	KDno-site	[Proteinstock]	background	ƒcost
40	10	0.625	0.981	0.130	1.007	4.406	36.543	0.005	2719414
5	9	2.041	3.203	0.423	3.288	14.322	117.686	0.005	2719415
50	10	0.638	1.000	0.132	1.018	4.463	36.547	0.005	2719416
5	7	2.188	3.431	0.452	3.510	15.402	130.909	0.005	2719417
45	9	0.543	0.854	0.112	0.874	3.827	32.531	0.006	2719420
5	7	1.417	2.243	0.297	2.314	10.040	82.926	0.006	2719421
47	10	0.562	0.880	0.116	0.896	3.933	33.391	0.006	2719422
40	10	0.886	1.412	0.185	1.437	6.251	51.210	0.005	2719422
50	6	0.821	1.289	0.170	1.320	5.761	47.014	0.006	2719422
30	10	0.590	0.925	0.122	0.948	4.134	33.513	0.006	2719426
50	10	0.574	0.885	0.119	0.936	4.018	33.120	0.006	2719427
5	9	1.850	2.899	0.382	2.961	12.996	110.190	0.007	2719429
5	9	1.093	1.739	0.229	1.794	7.727	63.516	0.006	2719430
50	9	0.856	1.367	0.178	1.369	6.041	49.745	0.006	2719430
47	9	0.612	0.959	0.127	0.983	4.288	34.515	0.006	2719431
50	10	0.834	1.292	0.171	1.311	5.768	47.185	0.006	2719431
5	10	1.072	1.658	0.220	1.670	7.444	60.488	0.006	2719431
5	8	2.036	3.187	0.420	3.351	14.235	115.124	0.005	2719432
5	10	1.292	1.979	0.265	2.061	8.965	73.164	0.006	2719433
42	6	0.533	0.836	0.111	0.856	3.738	30.331	0.007	2719434
45	6	0.560	0.861	0.115	0.900	3.874	30.892	0.005	2719435
5	8	2.198	3.477	0.457	3.490	15.466	127.517	0.007	2719435
40	10	0.616	0.965	0.128	0.983	4.315	35.610	0.008	2719436
42	10	0.605	0.947	0.125	0.960	4.255	35.236	0.007	2719439
47	5	0.596	0.935	0.124	0.958	4.183	34.258	0.008	2719443
32	10	0.585	0.923	0.122	0.927	4.130	33.545	0.007	2719443
47	10	0.547	0.860	0.114	0.874	3.830	30.873	0.007	2719443
47	7	0.559	0.904	0.118	0.907	3.957	31.756	0.006	2719443
50	4	0.543	0.852	0.113	0.873	3.809	30.991	0.008	2719443
50	9	0.585	0.896	0.120	0.948	4.062	33.363	0.007	2719443
5	10	2.329	3.653	0.480	3.722	16.363	138.839	0.009	2719444
47	7	0.614	0.960	0.128	0.998	4.331	35.211	0.008	2719444
5	10	2.108	3.310	0.436	3.408	14.757	128.210	0.006	2719447
5	9	2.278	3.551	0.469	3.581	15.672	129.901	0.005	2719447
5	9	2.167	3.388	0.446	3.430	15.214	134.616	0.005	2719448
47	7	0.616	0.951	0.127	0.976	4.290	34.899	0.008	2719449
47	7	0.565	0.889	0.116	0.912	3.924	31.979	0.008	2719450
40	10	0.644	1.009	0.133	1.034	4.541	39.310	0.008	2719450
47	6	0.628	0.946	0.128	1.003	4.334	36.498	0.006	2719452
45	6	0.637	0.997	0.133	0.991	4.454	35.927	0.007	2719452
5	8	1.134	1.807	0.238	1.864	8.057	69.161	0.008	2719452
50	9	0.588	0.927	0.122	0.928	4.087	31.861	0.006	2719457
5	8	2.051	3.182	0.424	3.224	14.335	116.732	0.009	2719457
35	9	0.616	0.967	0.126	0.990	4.350	38.900	0.006	2719457
37	6	0.568	0.905	0.120	0.939	4.014	31.511	0.006	2719458
5	10	2.007	3.103	0.412	3.201	13.935	117.464	0.009	2719459
47	7	0.542	0.847	0.113	0.876	3.784	29.487	0.006	2719459
5	6	1.873	2.935	0.387	3.040	13.102	113.813	0.007	2719460
40	9	0.580	0.911	0.119	0.933	4.099	36.827	0.005	2719460
40	10	0.807	1.262	0.167	1.270	5.644	45.544	0.009	2719460
5	10	1.983	3.159	0.413	3.251	14.041	124.805	0.005	2719462
47	8	0.542	0.849	0.111	0.863	3.810	34.301	0.005	2719462
50	8	0.656	1.018	0.136	1.082	4.604	37.836	0.009	2719462
45	8	0.636	0.979	0.131	1.032	4.430	35.583	0.008	2719464
5	9	1.256	1.944	0.259	2.031	8.835	77.872	0.008	2719464
50	8	0.553	0.863	0.113	0.877	3.892	34.752	0.007	2719464
50	7	0.548	0.867	0.113	0.896	3.900	31.771	0.007	2719464
42	8	0.542	0.845	0.110	0.861	3.799	33.996	0.007	2719466
45	6	1.024	1.568	0.213	1.637	7.124	56.139	0.007	2719468
5	8	1.177	1.853	0.243	1.891	8.328	69.513	0.011	2719469
45	8	0.574	0.903	0.118	0.931	4.060	36.569	0.006	2719471
47	7	0.931	1.505	0.193	1.527	6.642	58.013	0.009	2719472
32	8	0.682	1.090	0.143	1.098	4.826	39.142	0.011	2719473
40	5	0.584	0.899	0.122	0.922	4.070	31.419	0.006	2719476
5	8	1.129	1.721	0.231	1.798	7.814	61.080	0.007	2719476
30	10	0.638	0.989	0.133	1.020	4.481	36.691	0.012	2719477
47	7	0.664	1.055	0.136	1.033	4.651	41.104	0.007	2719477
5	10	1.136	1.785	0.235	1.840	8.026	70.720	0.010	2719478
50	7	0.544	0.862	0.113	0.913	3.835	31.495	0.009	2719479
7	8	2.208	3.498	0.456	3.679	15.673	131.298	0.011	2719480
47	8	0.548	0.859	0.112	0.878	3.874	35.230	0.006	2719481
50	9	0.555	0.871	0.114	0.893	3.928	35.716	0.006	2719483
50	7	0.601	0.954	0.127	0.965	4.253	33.821	0.010	2719485
47	9	0.632	0.986	0.129	1.015	4.465	40.615	0.007	2719486
35	5	0.549	0.863	0.112	0.883	3.885	35.669	0.005	2719488
50	5	0.617	0.977	0.127	1.002	4.385	39.993	0.006	2719489
42	7	0.568	0.931	0.121	0.950	4.054	31.432	0.006	2719490
47	8	0.620	0.972	0.126	0.999	4.383	39.912	0.007	2719491
50	7	0.647	1.018	0.134	1.044	4.552	37.007	0.013	2719493
37	10	0.587	0.925	0.122	0.957	4.163	33.974	0.013	2719497
50	7	0.663	1.033	0.136	1.073	4.625	37.026	0.012	2719498
47	10	0.608	0.959	0.129	1.003	4.279	32.766	0.007	2719498
47	8	0.542	0.853	0.113	0.893	3.907	32.830	0.011	2719502
47	7	0.603	0.932	0.125	0.986	4.236	34.934	0.014	2719502
42	6	0.647	1.027	0.136	1.023	4.532	34.491	0.007	2719504
50	7	0.640	1.001	0.133	1.001	4.438	34.419	0.010	2719505
5	8	1.163	1.830	0.243	1.976	8.264	71.962	0.010	2719506
42	9	0.644	1.009	0.133	1.027	4.485	35.423	0.012	2719506
5	10	1.094	1.734	0.225	1.742	7.770	69.998	0.011	2719507
45	10	0.674	1.070	0.139	1.061	4.714	38.402	0.014	2719509
45	4	0.553	0.870	0.115	0.892	3.939	31.983	0.014	2719510
5	10	1.305	2.076	0.278	2.082	9.249	72.546	0.010	2719510
47	8	0.575	0.921	0.116	0.935	3.971	32.020	0.008	2719510
50	9	0.633	0.987	0.129	1.018	4.459	40.986	0.008	2719510
45	6	0.636	0.996	0.132	1.028	4.471	35.745	0.014	2719510
50	9	0.740	1.157	0.152	1.178	5.170	41.322	0.014	2719510
47	6	0.592	0.926	0.121	1.012	4.182	34.717	0.008	2719511
32	6	0.558	0.869	0.113	0.885	3.919	36.290	0.006	2719512
7	10	0.600	0.933	0.126	0.954	4.173	31.142	0.006	2719513
45	6	0.549	0.857	0.112	0.888	3.860	35.201	0.010	2719513
50	9	0.550	0.865	0.113	0.887	3.901	35.789	0.009	2719514
42	10	0.642	0.999	0.132	1.032	4.543	41.877	0.008	2719518
40	5	0.670	1.052	0.138	1.068	4.749	43.584	0.009	2719518
47	10	0.527	0.835	0.110	0.840	3.660	27.254	0.006	2719519
47	10	0.686	1.115	0.143	1.096	4.865	38.835	0.012	2719521
47	6	0.628	0.979	0.128	1.004	4.343	33.022	0.008	2719521
50	5	0.666	1.042	0.139	1.032	4.644	36.216	0.011	2719522
50	8	0.758	1.184	0.156	1.210	5.259	41.655	0.014	2719522
50	9	0.744	1.141	0.154	1.190	5.174	40.905	0.013	2719522
50	9	0.590	0.928	0.122	0.944	4.183	37.763	0.013	2719524
50	8	0.733	1.169	0.153	1.152	5.117	39.066	0.009	2719525
47	6	0.649	1.069	0.135	1.068	4.621	37.930	0.013	2719525
45	6	0.533	0.837	0.110	0.827	3.717	29.985	0.014	2719525
45	7	0.654	1.034	0.134	1.063	4.571	37.436	0.016	2719526
42	6	0.581	0.925	0.122	0.938	4.106	32.351	0.014	2719526
50	9	0.688	1.140	0.146	1.100	4.903	37.517	0.006	2719527
50	9	0.700	1.115	0.144	1.084	4.894	40.398	0.015	2719527
35	10	0.533	0.815	0.112	0.858	3.756	30.002	0.013	2719531
27	9	0.536	0.864	0.114	0.854	3.799	29.531	0.011	2719531
50	8	0.688	1.056	0.144	1.109	4.774	36.169	0.009	2719531
50	10	0.746	1.190	0.155	1.178	5.205	40.905	0.013	2719531
50	5	0.658	1.051	0.136	1.066	4.706	44.022	0.006	2719531
5	8	1.810	2.976	0.386	2.904	12.978	102.313	0.011	2719534
47	10	0.676	1.055	0.139	1.101	4.755	38.410	0.016	2719535
5	10	1.187	1.878	0.243	1.914	8.411	79.024	0.006	2719535
5	10	2.130	3.320	0.439	3.381	14.948	130.380	0.018	2719536
45	10	0.547	0.866	0.112	0.890	3.891	36.119	0.009	2719538
50	10	0.661	1.039	0.137	1.056	4.610	35.633	0.013	2719538
47	8	0.561	0.890	0.118	0.905	3.998	36.187	0.010	2719541
45	9	1.342	2.112	0.283	2.097	9.336	70.418	0.008	2719541
50	5	0.636	1.014	0.132	1.039	4.549	42.449	0.008	2719545
45	10	0.541	0.877	0.112	0.839	3.790	29.310	0.009	2719546
5	7	2.110	3.315	0.434	3.381	14.860	131.106	0.019	2719548
47	8	0.545	0.861	0.111	0.883	3.874	35.910	0.012	2719550
45	7	0.642	0.998	0.135	1.026	4.442	32.715	0.007	2719551
47	8	0.689	1.072	0.141	1.082	4.727	36.730	0.013	2719551
5	10	1.406	2.166	0.292	2.344	9.836	76.678	0.013	2719554
30	8	0.601	0.938	0.124	0.984	4.246	35.476	0.021	2719555
50	9	0.648	1.022	0.132	1.044	4.594	42.985	0.010	2719557
37	10	0.542	0.852	0.112	0.843	3.790	31.146	0.019	2719558
5	10	1.214	1.831	0.245	1.915	8.338	74.420	0.013	2719559
47	9	0.553	0.868	0.114	0.890	3.926	36.320	0.014	2719559
50	9	0.541	0.857	0.111	0.883	3.868	36.709	0.006	2719561
50	5	0.646	0.995	0.135	1.021	4.490	34.553	0.014	2719561
37	9	0.586	0.919	0.120	0.944	4.165	38.882	0.012	2719561
40	7	0.527	0.841	0.111	0.838	3.779	31.012	0.019	2719563
5	8	1.256	1.966	0.265	2.110	8.844	68.982	0.014	2719564
5	9	1.156	1.791	0.235	1.898	7.984	70.419	0.014	2719564
45	7	0.616	0.967	0.130	1.007	4.314	32.085	0.010	2719565
35	10	0.676	1.061	0.140	1.110	4.719	37.575	0.018	2719567
45	8	0.564	0.884	0.115	0.904	4.003	38.141	0.006	2719568
50	9	0.592	0.942	0.121	0.961	4.244	40.080	0.009	2719569
5	7	2.096	3.443	0.441	3.457	14.819	116.183	0.014	2719570
45	10	0.647	0.996	0.133	1.045	4.583	41.836	0.016	2719572
42	9	0.765	1.200	0.158	1.254	5.363	43.077	0.020	2719573
5	8	1.285	1.977	0.265	2.068	9.109	84.800	0.012	2719573
5	10	2.168	3.278	0.427	3.452	14.895	137.191	0.011	2719576
50	5	0.549	0.872	0.113	0.885	3.906	37.249	0.008	2719580
5	8	1.224	1.914	0.254	2.048	8.695	76.694	0.021	2719585
35	10	0.602	0.959	0.126	0.990	4.185	30.550	0.007	2719587
50	6	0.540	0.855	0.111	0.863	3.849	36.009	0.015	2719589
32	9	0.704	1.066	0.144	1.087	4.820	37.620	0.017	2719593
40	10	0.770	1.239	0.162	1.242	5.476	43.163	0.020	2719593
47	6	0.580	0.909	0.119	0.932	4.103	38.409	0.015	2719593
50	8	0.585	0.913	0.121	0.948	4.161	38.314	0.019	2719595
45	9	0.649	1.024	0.129	1.011	4.543	36.453	0.006	2719595
30	10	0.545	0.870	0.114	0.825	3.829	30.854	0.017	2719599
42	4	0.582	0.911	0.118	0.945	4.117	39.471	0.009	2719600
47	7	0.558	0.875	0.113	0.896	3.932	37.651	0.009	2719601
50	7	0.665	1.022	0.138	1.072	4.639	35.539	0.018	2719605
40	10	0.599	0.938	0.121	0.965	4.133	31.292	0.012	2719606
32	10	0.615	0.948	0.127	1.003	4.319	32.442	0.011	2719606
47	9	1.410	2.358	0.306	2.362	10.116	78.019	0.012	2719608
5	7	1.143	1.800	0.233	1.835	8.140	76.798	0.016	2719608
47	10	0.613	0.978	0.125	0.988	4.366	40.891	0.017	2719608
42	10	0.702	1.110	0.143	1.179	4.878	39.845	0.019	2719608
45	6	0.624	0.973	0.130	1.050	4.396	34.826	0.020	2719612
50	5	0.549	0.855	0.116	0.885	3.955	32.195	0.022	2719614
50	9	0.549	0.871	0.112	0.865	3.887	36.795	0.015	2719618
50	8	0.617	0.925	0.126	0.972	4.161	30.269	0.008	2719621
32	10	0.761	1.132	0.153	1.169	5.169	40.305	0.018	2719621
50	9	0.552	0.871	0.114	0.886	3.959	37.853	0.014	2719624
45	7	0.574	0.900	0.116	0.907	4.059	39.326	0.010	2719632
5	9	2.268	3.463	0.457	3.471	15.571	126.604	0.025	2719633
35	10	0.716	1.079	0.140	1.059	4.869	40.317	0.020	2719636
50	8	0.628	1.016	0.129	1.027	4.538	42.996	0.017	2719636
47	8	0.710	1.137	0.147	1.148	5.089	47.959	0.019	2719637
47	7	0.548	0.869	0.113	0.894	3.926	37.949	0.012	2719637
40	10	0.854	1.357	0.184	1.400	6.148	47.484	0.020	2719640
5	8	1.244	2.018	0.259	2.019	8.904	79.642	0.027	2719641
47	7	0.661	1.045	0.132	1.042	4.587	38.207	0.027	2719645
50	10	0.619	0.979	0.128	0.995	4.399	41.562	0.020	2719651
5	10	0.935	1.456	0.195	1.543	6.737	65.734	0.006	2719652
42	6	0.570	0.917	0.118	0.927	4.107	39.667	0.015	2719656
50	10	0.615	0.971	0.125	0.995	4.401	42.568	0.017	2719664
50	9	0.618	0.977	0.125	0.998	4.400	43.109	0.011	2719666
40	7	0.612	0.961	0.124	0.999	4.390	43.433	0.006	2719671
40	10	0.795	1.235	0.160	1.268	5.637	54.646	0.016	2719671
45	7	0.562	0.883	0.114	0.908	4.001	39.761	0.006	2719673
5	8	1.137	1.803	0.238	1.918	8.150	75.738	0.023	2719678
5	10	3.859	6.079	0.804	6.293	27.752	252.012	0.032	2719679
45	6	0.602	0.960	0.128	0.953	4.222	30.913	0.016	2719685
37	2	0.578	0.847	0.119	0.955	3.923	33.750	0.008	2719685
37	9	0.677	1.104	0.138	1.125	4.761	38.719	0.027	2719687
45	8	0.656	1.033	0.134	1.040	4.678	46.047	0.012	2719689
47	10	0.656	1.029	0.132	1.053	4.645	45.938	0.011	2719691
5	9	1.851	3.089	0.391	3.033	13.238	106.629	0.027	2719692
45	7	0.871	1.375	0.176	1.380	6.201	61.385	0.011	2719693
50	7	0.715	1.060	0.140	1.129	4.791	36.744	0.017	2719696
47	8	0.750	1.174	0.153	1.204	5.351	52.319	0.017	2719696
5	9	1.297	2.026	0.268	2.156	9.302	84.156	0.035	2719703
42	10	0.715	1.128	0.152	1.161	5.013	35.646	0.014	2719708
5	9	1.201	1.855	0.246	1.935	8.340	67.570	0.034	2719713
45	10	0.556	0.879	0.114	0.884	3.982	39.206	0.017	2719713
42	8	0.592	0.928	0.120	0.956	4.239	41.611	0.020	2719719
5	9	1.280	1.926	0.266	2.026	9.120	85.598	0.024	2719728
50	6	0.546	0.866	0.113	0.879	3.895	37.744	0.022	2719730
47	9	0.926	1.460	0.187	1.487	6.616	66.599	0.009	2719732
5	9	1.228	1.925	0.250	1.978	8.778	81.886	0.038	2719740
50	10	0.562	0.884	0.114	0.898	4.026	40.302	0.014	2719740
47	9	0.956	1.501	0.193	1.510	6.792	68.322	0.011	2719740
47	10	0.584	0.923	0.117	0.930	4.126	40.903	0.019	2719746
32	10	0.761	1.234	0.158	1.260	5.553	54.567	0.022	2719748
50	8	0.647	1.006	0.129	1.020	4.551	45.636	0.013	2719749
40	10	0.643	0.966	0.132	1.055	4.473	36.498	0.035	2719750
40	8	0.623	0.973	0.129	1.029	4.470	43.361	0.024	2719753
37	6	0.572	0.897	0.115	0.922	4.080	41.186	0.012	2719755
30	9	0.543	0.865	0.112	0.822	3.833	31.441	0.036	2719758
42	9	0.554	0.877	0.112	0.887	3.982	39.911	0.017	2719765
5	9	1.131	1.824	0.234	1.889	8.340	80.195	0.031	2719776
5	6	1.027	1.686	0.217	1.693	7.525	70.983	0.036	2719779
35	10	0.568	0.897	0.119	0.972	4.101	34.433	0.042	2719779
7	9	2.333	3.529	0.464	3.691	16.197	154.799	0.033	2719780
50	6	0.565	0.891	0.117	0.918	4.071	40.765	0.019	2719782
50	8	0.559	0.894	0.113	0.909	4.009	39.691	0.028	2719791
50	8	0.543	0.867	0.111	0.871	3.899	38.405	0.030	2719791
47	4	0.583	0.919	0.118	0.936	4.179	42.072	0.022	2719798
42	8	0.553	0.881	0.113	0.894	3.975	40.023	0.020	2719799
47	6	0.822	1.302	0.167	1.334	5.900	60.373	0.012	2719800
45	6	0.601	0.946	0.123	0.925	4.108	30.023	0.024	2719801
40	5	0.771	1.222	0.162	1.250	5.373	38.144	0.021	2719802
47	8	0.853	1.345	0.172	1.374	6.097	63.064	0.006	2719804
32	9	0.570	0.841	0.111	0.888	3.895	33.252	0.044	2719805
50	9	0.605	0.940	0.122	0.982	4.304	44.129	0.012	2719811
47	7	0.610	0.961	0.124	0.996	4.363	44.012	0.023	2719819
45	8	0.548	0.874	0.111	0.892	3.947	39.483	0.029	2719823
5	9	1.377	2.173	0.293	2.197	9.547	63.987	0.010	2719827
45	9	0.598	0.939	0.121	0.960	4.292	43.367	0.026	2719832
27	10	0.557	0.872	0.121	0.931	3.982	26.922	0.009	2719840
5	9	1.158	1.811	0.232	1.853	8.268	83.388	0.029	2719843
50	7	0.557	0.881	0.113	0.879	3.984	41.388	0.009	2719845
47	9	0.641	1.022	0.133	1.044	4.665	47.046	0.027	2719847
47	7	0.831	1.315	0.168	1.347	5.969	62.192	0.009	2719849
50	8	0.565	0.907	0.116	0.911	4.086	41.721	0.022	2719849
40	5	0.554	0.869	0.112	0.892	3.970	40.449	0.025	2719850
45	8	0.580	0.914	0.116	0.917	4.126	41.746	0.028	2719854
50	7	0.623	0.985	0.126	1.005	4.489	45.956	0.023	2719856
47	9	0.664	1.057	0.135	1.096	4.781	48.534	0.027	2719863
50	10	0.622	0.974	0.124	0.999	4.414	44.901	0.027	2719864
5	8	1.894	2.977	0.386	2.985	13.630	131.116	0.049	2719865
47	5	0.651	0.996	0.135	1.078	4.539	31.250	0.014	2719866
50	7	0.576	0.896	0.115	0.920	4.086	40.573	0.040	2719871
47	5	0.945	1.460	0.190	1.481	6.400	44.216	0.016	2719872
50	8	0.574	0.913	0.115	0.916	4.117	41.759	0.031	2719873
50	7	0.587	0.922	0.120	0.969	4.239	41.387	0.046	2719876
5	10	1.128	1.822	0.253	1.980	8.439	66.236	0.031	2719879
42	7	0.623	0.972	0.125	1.010	4.451	45.376	0.029	2719879
37	10	0.632	0.956	0.125	0.936	4.359	37.156	0.051	2719881
7	10	1.264	2.006	0.267	2.207	8.976	83.882	0.026	2719883
50	9	0.561	0.875	0.113	0.899	4.006	41.169	0.026	2719886
50	8	0.636	0.997	0.129	1.023	4.558	46.789	0.027	2719888
47	9	0.656	1.043	0.134	1.073	4.735	48.671	0.026	2719891
50	7	0.604	0.927	0.122	0.949	4.320	45.398	0.007	2719894
50	7	0.547	0.879	0.113	0.891	3.967	40.506	0.028	2719894
50	10	0.705	1.124	0.144	1.139	5.090	52.568	0.024	2719894
47	10	0.568	0.884	0.115	0.899	4.041	41.089	0.031	2719896
50	6	0.624	0.979	0.127	1.022	4.514	47.288	0.017	2719911
50	6	0.924	1.452	0.194	1.458	6.443	46.898	0.034	2719912
45	9	0.550	0.879	0.114	0.883	4.012	41.635	0.021	2719922
47	7	0.689	1.066	0.138	1.110	4.907	51.132	0.023	2719924
35	9	0.616	1.034	0.130	0.942	4.347	32.216	0.029	2719925
47	9	0.635	0.999	0.129	1.037	4.592	47.261	0.032	2719926
47	9	0.622	0.962	0.127	1.015	4.477	45.484	0.037	2719933
47	9	0.587	0.941	0.120	0.934	4.196	43.115	0.030	2719939
47	6	0.660	1.050	0.132	1.061	4.723	49.824	0.019	2719949
5	8	1.158	1.802	0.234	1.940	7.779	72.029	0.012	2719955
50	7	0.604	0.960	0.123	0.970	4.342	44.303	0.040	2719956
5	7	1.039	1.597	0.215	1.688	7.011	65.461	0.006	2719961
50	8	0.666	1.048	0.135	1.056	4.785	50.181	0.026	2719963
42	6	0.648	1.031	0.130	1.038	4.626	48.695	0.023	2719963
35	10	0.687	1.039	0.134	1.008	4.701	40.930	0.060	2719968
47	9	0.539	0.824	0.111	0.881	3.869	32.556	0.065	2719969
37	9	0.632	1.036	0.131	1.008	4.539	35.944	0.055	2719969
45	10	0.886	1.370	0.180	1.342	6.020	40.974	0.021	2719978
30	10	0.607	0.959	0.127	1.106	4.467	38.685	0.053	2719979
50	7	0.546	0.861	0.112	0.883	3.956	42.400	0.010	2719983
50	9	0.598	0.958	0.120	0.962	4.301	44.452	0.041	2719991
50	6	0.620	0.963	0.124	0.996	4.440	47.317	0.021	2719997
47	8	0.625	0.970	0.124	1.008	4.488	45.998	0.047	2720000
50	7	0.644	1.019	0.132	1.059	4.667	49.040	0.033	2720010
50	5	0.596	0.912	0.125	0.970	4.122	28.035	0.026	2720013
47	8	0.597	0.941	0.120	0.964	4.276	44.203	0.046	2720022
50	10	0.767	1.221	0.154	1.236	5.542	59.575	0.021	2720027
37	9	0.816	1.381	0.171	1.391	5.718	41.465	0.029	2720032
7	9	2.180	3.426	0.446	3.587	15.923	160.395	0.060	2720033
35	9	0.637	1.050	0.134	1.110	4.624	37.174	0.060	2720039
30	6	0.555	0.875	0.115	0.824	3.794	27.744	0.037	2720042
50	8	0.795	1.225	0.158	1.257	5.641	60.517	0.026	2720052
47	8	0.565	0.883	0.114	0.920	4.056	34.518	0.078	2720053
50	10	0.573	0.898	0.117	0.929	4.171	34.867	0.072	2720054
50	6	0.610	0.963	0.123	0.973	4.384	47.615	0.016	2720055
45	7	0.591	0.934	0.120	0.959	4.281	46.431	0.020	2720061
50	9	0.557	0.849	0.117	0.906	3.963	32.946	0.066	2720063
47	9	0.527	0.794	0.111	0.859	3.664	27.089	0.045	2720071
47	8	0.582	0.931	0.118	0.933	4.201	44.297	0.043	2720077
32	10	0.562	0.980	0.115	1.025	4.021	31.881	0.027	2720082
40	7	0.733	1.194	0.149	1.170	5.037	34.871	0.029	2720083
5	8	1.035	1.612	0.206	1.661	7.436	79.123	0.044	2720098
50	9	0.541	0.826	0.111	0.893	3.889	31.848	0.074	2720098
50	7	0.830	1.374	0.173	1.325	5.834	40.760	0.035	2720101
50	7	0.532	0.825	0.111	0.846	3.691	25.669	0.039	2720108
40	9	0.552	0.828	0.116	0.921	3.820	28.277	0.046	2720129
47	9	0.532	0.802	0.111	0.870	3.726	26.792	0.047	2720134
42	6	0.656	1.032	0.132	1.047	4.755	52.423	0.020	2720140
45	9	0.625	0.986	0.126	1.013	4.547	49.720	0.030	2720141
45	5	0.611	0.980	0.124	1.005	4.442	48.864	0.022	2720142
47	6	0.640	1.015	0.128	1.027	4.600	50.507	0.026	2720145
5	10	1.455	2.271	0.286	2.312	10.534	105.798	0.081	2720148
50	10	0.530	0.811	0.111	0.908	3.743	29.005	0.059	2720150
47	9	0.699	1.075	0.136	1.119	5.020	53.661	0.046	2720150
47	7	0.579	0.928	0.116	0.953	4.223	45.570	0.044	2720155
50	8	0.654	1.008	0.127	1.045	4.660	49.472	0.056	2720169
40	8	0.647	1.027	0.131	1.053	4.692	50.299	0.052	2720174
5	9	0.869	1.402	0.176	1.392	6.245	50.202	0.079	2720181
50	7	0.651	0.995	0.131	1.207	4.574	34.880	0.035	2720184
35	10	0.759	1.251	0.156	1.143	5.356	43.100	0.070	2720192
47	10	0.545	0.802	0.111	0.923	3.815	31.649	0.072	2720202
42	10	0.562	0.896	0.118	0.849	3.952	30.868	0.064	2720205
47	9	0.592	0.951	0.120	0.901	4.291	37.118	0.091	2720212
50	9	0.579	0.860	0.119	0.934	4.057	33.339	0.077	2720212
45	10	0.550	0.812	0.113	0.939	3.880	31.375	0.070	2720213
5	8	1.364	2.181	0.274	2.193	10.034	101.064	0.093	2720215
50	10	0.596	0.920	0.124	0.976	4.250	35.768	0.086	2720216
42	7	0.599	0.927	0.119	0.951	4.290	47.699	0.028	2720217
50	10	0.549	0.833	0.115	0.907	3.769	26.201	0.041	2720218
50	6	0.574	0.893	0.113	0.919	4.109	45.806	0.030	2720234
47	9	0.568	0.850	0.117	0.936	3.997	32.340	0.078	2720240
5	9	1.184	1.843	0.240	1.887	8.561	87.636	0.084	2720241
50	10	0.545	0.819	0.114	0.905	3.732	26.622	0.046	2720246
7	8	0.938	1.540	0.190	1.562	6.913	77.411	0.024	2720248
47	6	0.620	0.980	0.122	0.991	4.444	49.262	0.040	2720254
45	8	0.533	0.842	0.113	0.934	3.845	29.931	0.072	2720257
47	9	0.535	0.810	0.112	0.870	3.752	28.754	0.069	2720257
47	8	0.560	0.869	0.112	0.899	4.022	45.274	0.021	2720259
35	10	0.838	1.114	0.156	1.188	5.516	47.340	0.056	2720259
45	6	0.588	0.954	0.132	1.079	4.569	36.670	0.056	2720262
5	9	1.001	1.589	0.200	1.620	7.285	81.031	0.041	2720264
50	8	0.684	1.084	0.136	1.080	4.906	55.247	0.024	2720265
47	9	0.592	0.915	0.119	0.998	4.283	36.921	0.101	2720276
47	8	0.645	1.021	0.128	1.023	4.627	51.247	0.046	2720286
37	10	0.804	1.285	0.163	1.173	5.685	49.007	0.088	2720291
45	9	0.555	0.844	0.112	0.911	4.055	35.598	0.104	2720296
5	8	1.599	2.549	0.319	2.508	11.715	118.562	0.103	2720300
47	8	0.638	1.018	0.128	1.042	4.685	51.545	0.062	2720313
50	9	0.573	0.858	0.116	0.933	4.152	35.749	0.102	2720314
50	8	0.579	0.890	0.116	0.941	4.281	45.932	0.075	2720323
45	8	0.601	0.944	0.119	0.978	4.362	38.039	0.109	2720323
47	7	0.627	1.050	0.119	0.972	4.352	38.429	0.074	2720324
47	8	0.564	0.825	0.115	0.952	3.985	34.245	0.091	2720340
40	8	0.571	0.926	0.114	0.922	4.149	45.682	0.063	2720344
47	6	0.586	0.945	0.119	0.949	4.295	49.004	0.028	2720346
50	6	0.614	0.955	0.121	0.993	4.462	48.451	0.081	2720353
47	9	0.557	0.856	0.118	0.908	3.888	27.829	0.060	2720356
50	6	0.606	0.963	0.120	0.971	4.368	49.072	0.050	2720358
47	10	0.597	0.893	0.120	0.990	4.276	38.132	0.110	2720367
35	10	0.572	0.857	0.116	0.918	4.064	36.217	0.109	2720369
40	10	0.525	0.945	0.123	0.923	4.262	34.735	0.042	2720370
47	9	0.648	1.092	0.133	0.960	4.492	33.818	0.059	2720381
5	8	2.383	3.651	0.467	3.897	16.996	179.352	0.095	2720390
50	9	0.544	0.833	0.111	0.901	3.919	33.375	0.109	2720392
47	10	0.573	0.941	0.111	0.886	4.119	35.260	0.099	2720397
40	10	0.880	1.239	0.171	1.350	5.842	45.116	0.073	2720397
50	7	0.546	0.819	0.115	0.980	3.908	30.447	0.072	2720403
5	9	1.101	1.706	0.214	1.855	7.984	90.506	0.038	2720413
50	8	0.567	0.843	0.113	0.916	4.026	36.651	0.119	2720430
40	8	0.555	0.827	0.115	0.888	3.949	33.004	0.102	2720433
5	6	1.127	1.771	0.227	1.841	8.370	88.021	0.113	2720436
47	10	0.614	0.950	0.121	1.002	4.501	40.496	0.123	2720436
47	8	0.582	0.882	0.120	0.946	4.180	35.039	0.107	2720438
45	6	0.596	0.855	0.116	0.980	4.146	32.155	0.076	2720441
47	10	0.562	0.839	0.115	0.939	4.042	36.144	0.114	2720449
45	7	0.565	0.853	0.115	0.912	4.066	36.526	0.121	2720454
50	8	0.574	0.884	0.113	0.931	4.219	38.463	0.127	2720455
40	10	0.588	0.887	0.118	0.941	4.213	37.794	0.124	2720457
5	9	1.105	1.760	0.222	1.792	8.241	91.906	0.079	2720457
45	8	0.562	0.828	0.114	0.937	4.000	35.195	0.110	2720465
5	7	0.851	1.320	0.168	1.377	6.200	70.074	0.069	2720465
50	8	0.529	0.793	0.112	0.906	3.715	27.568	0.070	2720467
45	8	0.616	0.938	0.124	1.028	4.469	39.249	0.125	2720475
42	6	0.600	0.965	0.119	0.957	4.370	50.700	0.039	2720479
47	10	0.615	0.944	0.122	1.014	4.504	41.326	0.134	2720488
50	10	0.652	0.960	0.132	1.073	4.580	38.556	0.105	2720488
50	9	0.625	0.920	0.129	1.083	4.419	36.018	0.090	2720491
50	10	0.615	0.991	0.123	1.002	4.571	38.771	0.111	2720491
50	10	0.609	0.929	0.124	0.888	4.228	32.731	0.087	2720492
47	9	0.619	0.918	0.128	1.068	4.360	34.516	0.088	2720499
47	8	0.572	0.851	0.119	0.963	4.155	36.776	0.113	2720508
47	7	0.565	0.868	0.113	0.933	4.148	36.152	0.128	2720509
47	10	0.543	0.827	0.114	0.911	3.832	30.126	0.090	2720509
45	8	0.548	0.861	0.112	0.933	4.042	34.278	0.123	2720510
50	8	0.514	0.798	0.112	0.888	3.888	32.404	0.102	2720510
50	7	0.590	0.933	0.118	0.954	4.288	49.388	0.058	2720516
45	9	0.623	0.914	0.126	1.031	4.441	39.630	0.120	2720522
45	8	0.589	0.868	0.119	0.976	4.163	34.402	0.109	2720524
5	10	1.192	1.952	0.241	1.891	8.826	78.334	0.134	2720528
45	10	0.562	0.919	0.111	0.857	3.969	28.390	0.054	2720538
50	8	0.591	0.869	0.118	0.971	4.222	37.479	0.126	2720538
50	10	0.604	0.989	0.118	0.968	4.390	39.233	0.134	2720542
50	9	0.606	0.894	0.123	0.977	4.244	35.491	0.110	2720547
50	10	0.627	0.924	0.131	1.106	4.446	35.260	0.087	2720547
45	8	0.553	0.859	0.115	0.986	4.058	35.902	0.120	2720551
45	7	0.575	0.890	0.113	0.940	4.248	39.217	0.141	2720569
47	9	0.587	0.930	0.118	0.947	4.314	39.383	0.147	2720571
45	8	0.569	0.840	0.119	0.984	4.004	29.981	0.078	2720571
5	9	2.430	3.839	0.522	3.836	16.483	92.700	0.009	2720572
47	9	0.606	0.895	0.123	1.013	4.323	35.878	0.115	2720573
45	10	0.606	0.921	0.127	1.076	4.389	36.442	0.106	2720577
50	10	0.607	0.878	0.122	1.008	4.297	38.067	0.118	2720578
42	9	0.565	0.861	0.116	0.930	4.088	34.533	0.125	2720581
50	10	0.608	0.901	0.123	1.014	4.337	38.118	0.126	2720587
50	10	0.642	0.947	0.130	1.080	4.566	38.471	0.118	2720587
42	8	0.547	0.834	0.113	0.901	4.056	36.613	0.137	2720590
42	6	0.526	0.837	0.111	0.884	3.982	36.302	0.140	2720601
50	8	0.601	0.903	0.125	1.007	4.348	37.006	0.121	2720604
42	9	0.574	0.851	0.118	0.995	4.077	32.861	0.102	2720609
50	9	0.995	1.535	0.201	1.704	6.798	47.393	0.064	2720611
47	10	0.604	0.909	0.124	1.050	4.332	34.820	0.108	2720612
50	8	0.544	0.834	0.114	0.987	4.050	37.026	0.125	2720615
45	7	0.573	0.885	0.114	0.954	4.242	38.903	0.149	2720615
47	7	0.591	0.888	0.120	0.990	4.282	37.776	0.134	2720617
37	10	0.564	1.110	0.124	1.082	4.323	32.996	0.030	2720620
50	9	0.559	0.892	0.118	0.939	4.212	38.135	0.141	2720622
45	8	0.579	0.873	0.118	0.984	4.203	37.562	0.135	2720623
50	10	0.644	0.977	0.130	1.037	4.646	40.690	0.139	2720626
50	9	0.619	0.941	0.124	1.041	4.507	39.051	0.138	2720633
50	9	0.628	0.997	0.123	1.036	4.691	43.737	0.152	2720644
47	8	0.597	0.876	0.120	0.994	4.262	37.719	0.131	2720644
47	9	0.574	0.844	0.116	0.992	4.102	35.541	0.122	2720644
50	8	0.607	0.901	0.122	1.023	4.375	39.696	0.138	2720649
50	7	0.644	0.941	0.125	0.823	4.342	35.590	0.076	2720650
50	8	0.545	0.823	0.112	0.941	3.964	34.303	0.130	2720652
47	8	0.516	0.817	0.111	0.992	3.920	34.672	0.111	2720653
50	7	0.555	0.869	0.113	0.904	4.101	38.686	0.156	2720661
50	8	0.560	0.840	0.115	0.926	4.026	34.345	0.128	2720667
47	9	0.561	0.847	0.115	1.012	4.117	36.939	0.130	2720668
45	9	0.564	0.854	0.118	1.040	4.186	37.431	0.122	2720681
42	10	0.540	0.810	0.116	0.897	3.741	23.804	0.046	2720682
47	6	0.529	0.828	0.111	0.890	3.920	33.974	0.141	2720692
50	10	0.627	0.930	0.131	1.018	4.398	32.603	0.091	2720698
42	9	0.595	0.883	0.123	1.006	4.175	32.377	0.101	2720699
45	7	0.569	0.866	0.116	1.001	4.148	35.318	0.132	2720700
47	10	0.663	1.040	0.135	1.079	4.837	43.162	0.152	2720703
47	7	0.567	0.870	0.117	0.923	4.089	33.594	0.129	2720705
42	8	0.567	0.886	0.116	0.926	4.184	38.740	0.158	2720705
42	7	0.573	0.852	0.116	0.981	4.096	33.475	0.122	2720712
47	8	0.554	0.840	0.114	0.983	4.109	38.402	0.144	2720713
50	10	0.610	0.925	0.123	1.012	4.477	40.662	0.157	2720724
45	8	0.594	0.908	0.120	0.972	4.320	39.543	0.158	2720734
50	9	0.607	0.917	0.122	0.990	4.436	39.947	0.157	2720738
50	9	0.634	0.943	0.127	1.037	4.542	40.265	0.148	2720740
40	7	0.563	0.880	0.118	0.928	4.192	37.005	0.149	2720743
45	7	0.565	0.843	0.116	0.946	4.093	33.803	0.131	2720749
50	8	0.618	0.937	0.123	1.001	4.494	41.677	0.164	2720750
47	8	0.553	0.875	0.117	0.986	4.065	33.270	0.123	2720754
45	7	0.545	0.799	0.113	0.887	3.769	27.394	0.086	2720755
47	7	0.587	0.919	0.122	0.868	4.251	36.340	0.131	2720757
50	9	0.533	0.827	0.113	0.856	3.764	23.179	0.045	2720757
47	9	0.619	0.954	0.126	1.012	4.515	35.873	0.130	2720760
50	9	0.570	0.930	0.113	0.934	4.287	37.249	0.142	2720762
50	7	0.625	0.996	0.127	1.056	4.637	42.413	0.165	2720770
42	8	0.553	0.850	0.115	0.940	4.156	38.807	0.161	2720776
50	6	0.703	1.164	0.143	1.098	5.187	46.097	0.157	2720780
40	8	0.568	0.830	0.115	0.933	4.013	34.247	0.133	2720784
40	8	0.599	0.884	0.122	0.978	4.279	36.494	0.140	2720787
45	7	0.565	0.900	0.118	0.955	4.230	37.521	0.158	2720790
50	6	0.571	0.875	0.117	0.918	4.152	34.292	0.143	2720793
47	9	0.653	0.995	0.130	1.078	4.810	44.913	0.172	2720795
45	7	0.549	0.828	0.111	0.913	4.057	37.658	0.167	2720798
45	7	0.583	0.922	0.116	0.896	4.378	41.761	0.172	2720800
45	9	0.593	0.970	0.119	1.015	4.393	46.400	0.156	2720807
47	7	0.539	0.862	0.114	0.898	4.047	34.859	0.153	2720810
47	7	0.587	0.863	0.119	0.952	4.158	33.587	0.130	2720811
50	8	0.588	0.888	0.119	1.005	4.314	39.622	0.161	2720812
47	5	0.561	0.892	0.115	1.110	4.219	38.650	0.124	2720817
50	8	0.537	0.838	0.115	0.907	4.151	42.009	0.153	2720819
47	10	0.619	0.904	0.129	1.097	4.474	37.745	0.122	2720823
50	8	0.582	0.895	0.117	0.960	4.293	38.769	0.171	2720823
45	9	0.625	0.970	0.126	1.023	4.675	43.224	0.176	2720824
47	10	0.567	0.807	0.117	0.976	3.995	29.062	0.085	2720826
47	8	0.594	0.925	0.122	0.970	4.379	39.771	0.169	2720839
45	7	0.551	0.868	0.114	0.975	4.168	39.453	0.169	2720839
45	7	0.514	0.775	0.112	0.865	3.714	26.866	0.091	2720842
45	7	0.555	0.880	0.114	0.967	4.141	38.335	0.171	2720848
50	10	0.612	0.944	0.126	1.001	4.494	40.263	0.163	2720848
50	10	0.699	1.113	0.139	1.145	5.227	50.159	0.188	2720850
50	7	0.558	0.869	0.113	0.908	4.108	37.181	0.173	2720855
50	7	0.553	0.858	0.112	0.909	4.093	37.149	0.177	2720864
45	7	0.554	0.864	0.111	0.904	4.081	38.814	0.185	2720874
40	7	0.552	0.859	0.113	0.952	4.086	35.930	0.165	2720874
42	8	0.577	0.870	0.116	0.947	4.248	38.664	0.175	2720883
47	9	0.627	0.906	0.128	1.026	4.394	34.131	0.117	2720891
50	10	0.702	1.054	0.140	1.156	5.102	46.374	0.174	2720892
50	7	0.602	0.943	0.119	1.013	4.580	44.055	0.187	2720894
37	8	0.606	0.940	0.122	0.981	4.427	40.453	0.177	2720898
50	9	0.652	0.979	0.131	1.115	4.754	42.226	0.166	2720907
45	10	0.622	0.901	0.127	1.024	4.337	32.060	0.106	2720909
47	9	0.613	0.921	0.125	1.093	4.504	39.614	0.154	2720911
5	10	0.990	1.581	0.195	1.619	7.538	86.646	0.151	2720915
47	6	0.562	0.865	0.111	0.937	4.173	38.970	0.189	2720915
47	10	0.597	0.933	0.126	1.080	4.465	38.419	0.150	2720917
47	8	0.597	0.948	0.120	0.925	4.405	39.173	0.177	2720918
35	10	0.875	1.376	0.155	1.425	5.781	47.802	0.089	2720920
50	7	0.560	0.894	0.110	0.898	4.217	39.697	0.192	2720920
35	10	0.878	1.381	0.153	1.321	5.845	53.512	0.118	2720920
47	7	0.575	0.895	0.118	0.936	4.175	33.420	0.146	2720923
47	10	0.626	0.995	0.131	1.213	4.704	41.209	0.137	2720928
42	8	0.546	0.859	0.113	0.920	4.160	39.474	0.187	2720931
45	8	0.578	0.901	0.114	0.874	4.238	48.001	0.150	2720933
47	7	0.585	0.912	0.116	0.966	4.378	42.843	0.199	2720935
5	8	1.423	2.287	0.270	2.386	10.536	123.646	0.123	2720936
45	10	0.652	0.983	0.134	1.078	4.792	43.253	0.171	2720936
47	7	0.634	1.021	0.124	1.020	4.755	45.284	0.197	2720939
47	7	0.566	0.837	0.117	0.987	4.174	36.823	0.156	2720940
47	8	0.636	0.978	0.127	1.067	4.725	46.212	0.194	2720942
47	7	0.538	0.859	0.112	0.861	3.957	32.778	0.155	2720945
50	8	0.648	1.088	0.127	0.858	4.528	37.518	0.099	2720946
50	7	0.544	0.841	0.112	0.900	4.044	37.199	0.182	2720947
47	7	0.560	0.847	0.113	0.915	4.152	38.194	0.185	2720947
47	7	0.559	0.857	0.112	0.933	4.144	39.931	0.193	2720948
42	8	0.631	0.964	0.128	1.018	4.590	39.136	0.165	2720952
50	8	0.594	0.938	0.118	0.973	4.460	42.946	0.201	2720952
50	8	0.599	0.939	0.122	1.051	4.545	43.819	0.190	2720953
50	8	0.657	0.981	0.135	1.075	4.680	37.239	0.137	2720954
50	9	0.639	0.959	0.133	1.119	4.627	37.003	0.132	2720956
42	10	0.575	0.850	0.121	0.974	4.181	33.986	0.135	2720960
47	9	0.645	1.035	0.129	1.043	4.791	42.867	0.187	2720963
50	6	0.569	0.885	0.114	0.967	4.269	41.600	0.197	2720963
45	9	0.567	0.860	0.120	0.961	4.245	36.860	0.159	2720964
47	8	0.556	0.805	0.117	0.977	3.976	29.721	0.102	2720966
50	7	0.576	0.871	0.119	1.037	4.288	37.243	0.155	2720967
50	8	0.595	0.904	0.121	0.984	4.434	40.970	0.185	2720969
50	8	0.596	0.921	0.122	1.011	4.537	44.365	0.194	2720973
45	10	0.903	1.292	0.160	1.550	5.966	50.591	0.101	2720974
47	7	0.579	0.910	0.114	0.945	4.366	42.908	0.206	2720976
50	10	0.622	0.946	0.127	1.019	4.554	41.106	0.178	2720981
50	10	0.632	0.956	0.128	1.018	4.565	37.571	0.157	2720985
47	10	0.683	1.056	0.138	1.171	5.043	42.789	0.168	2720987
50	8	0.582	0.993	0.111	0.907	4.190	38.327	0.166	2720988
40	8	0.592	0.946	0.116	0.967	4.438	40.318	0.191	2720990
50	8	0.630	0.965	0.127	1.086	4.670	41.662	0.180	2720997
5	7	1.113	1.823	0.221	1.827	8.369	104.122	0.065	2721000
45	6	0.572	0.897	0.113	0.935	4.302	40.598	0.204	2721004
50	9	0.607	0.914	0.121	0.990	4.461	47.415	0.187	2721006
32	10	0.774	1.363	0.152	1.475	5.658	48.874	0.113	2721006
42	7	0.550	0.859	0.111	0.936	4.129	38.713	0.197	2721009
47	8	0.630	1.002	0.123	1.030	4.777	45.280	0.203	2721016
50	6	0.630	0.994	0.130	1.016	4.586	38.252	0.162	2721021
50	9	0.696	1.109	0.137	1.135	5.275	48.198	0.193	2721023
45	8	0.585	0.895	0.118	1.023	4.348	40.946	0.190	2721025
50	7	0.626	0.938	0.122	0.977	4.621	49.208	0.200	2721025
35	10	0.870	1.346	0.195	1.457	6.705	56.599	0.135	2721025
50	10	0.686	1.032	0.138	1.171	5.048	46.262	0.186	2721026
47	7	0.569	0.890	0.114	0.938	4.295	41.718	0.210	2721027
45	6	0.585	0.878	0.111	0.804	4.132	44.076	0.159	2721028
50	7	0.619	0.950	0.124	1.036	4.648	44.111	0.203	2721040
45	8	0.625	0.961	0.126	1.012	4.618	43.248	0.198	2721041
50	10	0.584	0.875	0.116	1.004	4.375	50.730	0.145	2721047
42	7	0.600	0.935	0.120	0.990	4.516	43.313	0.211	2721049
47	8	0.605	0.929	0.121	1.010	4.525	43.305	0.206	2721049
45	8	0.649	0.965	0.130	1.078	4.749	44.246	0.190	2721054
45	6	0.550	0.840	0.111	0.928	4.140	38.967	0.202	2721059
45	8	0.555	0.845	0.111	0.919	4.154	38.963	0.205	2721068
50	9	0.596	0.934	0.119	0.983	4.488	43.659	0.216	2721076
45	6	0.583	0.918	0.115	0.940	4.372	41.422	0.215	2721080
50	8	0.682	1.068	0.130	1.107	5.022	56.194	0.200	2721082
50	7	0.565	0.880	0.111	0.928	4.225	40.209	0.215	2721084
45	5	0.538	0.848	0.110	0.907	4.057	36.131	0.194	2721084
50	8	0.579	0.907	0.115	0.955	4.382	43.303	0.221	2721085
50	10	0.564	0.834	0.119	1.048	4.128	33.322	0.127	2721092
50	7	0.610	0.961	0.120	1.003	4.628	50.583	0.215	2721092
45	9	0.601	0.914	0.121	1.004	4.494	42.126	0.204	2721093
35	10	0.818	1.509	0.160	1.453	6.016	53.862	0.128	2721093
47	10	0.641	0.987	0.127	1.059	4.786	47.407	0.217	2721095
50	10	0.660	1.005	0.131	1.091	4.870	43.478	0.197	2721096
47	10	0.674	1.020	0.134	1.118	4.984	47.697	0.208	2721099
47	7	0.518	0.763	0.111	0.842	3.556	22.173	0.060	2721106
50	7	0.660	1.029	0.133	1.085	4.864	43.248	0.197	2721107
50	10	0.713	1.092	0.142	1.178	5.262	47.053	0.199	2721109
45	7	0.588	0.928	0.117	0.954	4.413	38.167	0.191	2721112
5	7	1.298	1.876	0.250	2.040	9.781	93.210	0.161	2721123
50	10	0.609	0.905	0.119	1.019	4.474	52.507	0.155	2721123
47	9	0.629	0.964	0.125	1.045	4.643	38.854	0.181	2721136
42	8	0.561	0.854	0.112	0.907	4.091	37.630	0.204	2721137
50	8	0.603	0.964	0.119	0.977	4.601	46.095	0.230	2721138
45	8	0.646	1.026	0.127	1.059	4.706	41.094	0.195	2721138
47	6	0.526	0.944	0.113	0.770	4.149	43.886	0.126	2721140
45	8	0.601	0.939	0.121	1.021	4.461	40.432	0.204	2721145
45	9	0.654	0.989	0.129	1.082	4.877	48.543	0.222	2721145
50	7	0.581	0.944	0.115	0.946	4.410	43.410	0.229	2721145
47	8	0.630	0.957	0.129	1.064	4.618	39.741	0.180	2721149
50	9	0.670	1.086	0.131	1.122	4.835	38.592	0.159	2721153
45	6	0.578	0.861	0.116	1.005	4.321	40.217	0.200	2721153
50	8	0.647	1.010	0.127	1.070	4.866	48.368	0.231	2721156
50	10	0.683	1.046	0.135	1.133	5.098	49.435	0.222	2721156
47	7	0.572	0.839	0.119	0.979	4.061	30.301	0.123	2721157
50	10	0.620	0.897	0.129	1.028	4.284	29.802	0.098	2721171
50	9	0.653	1.010	0.131	1.059	4.888	44.667	0.214	2721173
47	8	0.612	0.985	0.116	0.967	4.598	42.477	0.201	2721176
45	9	0.695	1.085	0.137	1.133	5.206	48.826	0.224	2721178
50	7	0.585	0.927	0.116	0.965	4.453	43.568	0.232	2721180
45	8	0.590	0.942	0.119	0.980	4.534	44.503	0.232	2721184
45	6	0.541	0.807	0.112	0.904	3.941	32.400	0.164	2721187
50	6	0.595	0.940	0.113	0.950	4.496	43.505	0.221	2721189
45	8	0.589	0.900	0.120	1.025	4.493	43.690	0.216	2721189
50	8	0.618	0.963	0.123	1.034	4.674	46.021	0.233	2721200
47	8	0.703	1.103	0.143	1.145	5.131	42.285	0.180	2721200
50	8	0.588	0.932	0.118	1.016	4.492	41.645	0.220	2721203
50	10	0.638	0.941	0.126	1.061	4.754	54.600	0.185	2721206
47	7	0.582	0.880	0.115	0.970	4.358	52.383	0.158	2721207
50	8	0.599	0.953	0.118	0.947	4.532	43.953	0.234	2721212
47	7	0.601	0.926	0.119	0.989	4.515	42.781	0.227	2721212
42	8	0.639	1.002	0.127	1.018	4.905	45.304	0.215	2721212
50	6	0.576	0.915	0.113	0.945	4.380	43.409	0.240	2721216
45	8	0.562	0.876	0.112	0.921	4.265	43.016	0.237	2721220
47	8	0.622	0.989	0.127	1.067	4.768	45.912	0.228	2721223
50	8	0.639	0.952	0.127	1.073	4.621	40.351	0.194	2721227
45	8	0.584	0.907	0.116	0.976	4.418	43.315	0.234	2721227
47	8	0.576	0.914	0.118	0.960	4.396	41.828	0.227	2721232
50	8	0.611	0.973	0.121	1.017	4.613	45.830	0.240	2721233
50	10	0.689	1.016	0.140	1.163	4.924	38.657	0.153	2721234
50	7	0.616	0.970	0.122	1.005	4.665	45.375	0.240	2721242
50	8	0.575	0.895	0.114	0.940	4.341	40.748	0.231	2721247
50	9	0.684	1.031	0.137	1.136	5.010	43.899	0.200	2721247
50	6	0.573	0.873	0.112	0.975	4.164	44.279	0.209	2721247
45	7	0.625	0.977	0.123	1.037	4.757	47.708	0.244	2721247
50	8	0.613	0.983	0.120	1.007	4.682	52.051	0.237	2721249
45	7	0.583	0.928	0.117	0.972	4.378	40.269	0.224	2721255
50	8	0.621	0.974	0.123	1.007	4.704	45.966	0.241	2721256
40	8	0.594	0.934	0.115	0.961	4.489	41.687	0.228	2721257
50	7	0.584	0.932	0.113	0.956	4.436	48.841	0.244	2721263
42	9	0.597	0.889	0.116	0.982	4.387	53.161	0.158	2721263
50	7	0.646	0.989	0.131	1.054	4.697	37.745	0.175	2721269
50	9	0.624	0.984	0.131	1.095	4.672	38.633	0.179	2721270
47	9	0.682	1.046	0.137	1.113	5.080	44.317	0.209	2721273
50	7	0.582	0.889	0.117	0.977	4.358	39.918	0.222	2721277
47	9	0.606	0.919	0.118	1.009	4.502	54.583	0.168	2721278
50	8	0.623	0.981	0.124	1.039	4.721	45.691	0.242	2721279
42	9	0.628	0.957	0.125	1.040	4.696	43.981	0.230	2721289
45	7	0.573	0.910	0.111	0.938	4.374	44.293	0.253	2721294
40	7	0.573	0.914	0.116	0.963	4.360	39.752	0.227	2721295
50	9	0.653	1.025	0.128	1.061	4.947	46.953	0.241	2721296
45	7	0.589	0.888	0.118	0.987	4.396	40.645	0.224	2721297
45	6	0.557	0.879	0.111	0.911	4.201	38.234	0.230	2721309
50	8	0.561	0.900	0.115	0.933	4.235	35.047	0.195	2721311
50	7	0.589	0.925	0.118	0.964	4.484	43.565	0.245	2721312
50	9	0.626	0.975	0.123	1.030	4.762	50.898	0.253	2721314
50	10	0.719	1.050	0.146	1.226	5.097	39.676	0.149	2721315
50	10	0.746	1.152	0.149	1.291	5.579	51.781	0.225	2721318
45	9	0.561	0.859	0.111	0.928	4.241	51.378	0.182	2721326
50	7	0.596	0.921	0.118	0.985	4.509	44.774	0.251	2721329
50	10	0.643	0.980	0.126	1.124	4.876	57.463	0.200	2721329
50	8	0.633	0.990	0.126	1.033	4.792	44.944	0.241	2721335
47	7	0.611	1.012	0.118	0.959	4.650	46.455	0.250	2721336
50	9	0.682	1.066	0.134	1.137	5.195	52.985	0.257	2721337
47	8	0.561	0.909	0.116	0.968	4.327	48.796	0.217	2721337
45	9	0.629	0.974	0.125	1.076	4.788	46.526	0.246	2721338
45	7	0.604	0.967	0.121	1.001	4.705	51.241	0.252	2721339
50	8	0.602	0.953	0.120	1.013	4.624	46.051	0.254	2721342
50	7	0.622	0.983	0.121	1.013	4.726	46.748	0.257	2721343
50	6	0.563	0.898	0.110	0.920	4.300	43.176	0.259	2721345
45	7	0.593	0.926	0.118	0.995	4.488	41.300	0.236	2721348
45	8	0.660	1.025	0.130	1.083	5.022	49.992	0.256	2721350
50	7	0.583	0.881	0.120	0.998	4.319	34.753	0.178	2721351
45	6	0.565	0.890	0.112	0.967	4.260	39.299	0.236	2721352
47	8	0.633	0.963	0.126	1.047	4.630	40.549	0.213	2721355
40	6	0.583	0.906	0.115	0.952	4.351	39.175	0.231	2721359
50	10	0.640	1.028	0.123	1.033	4.939	48.146	0.245	2721365
47	7	0.627	0.973	0.124	1.024	4.735	44.836	0.247	2721371
50	6	0.586	0.927	0.115	0.947	4.519	44.220	0.254	2721374
45	6	0.584	0.948	0.111	0.911	4.419	43.418	0.252	2721376
50	7	0.635	0.993	0.127	1.038	4.820	45.245	0.247	2721388
50	7	0.575	0.918	0.114	0.940	4.351	38.178	0.227	2721388
42	9	0.674	1.058	0.133	1.078	5.160	49.964	0.255	2721389
50	8	0.594	0.948	0.115	0.980	4.623	48.199	0.262	2721393
50	7	0.588	0.903	0.122	0.950	4.333	34.964	0.184	2721394
50	7	0.619	0.979	0.123	1.044	4.473	32.298	0.141	2721404
50	7	0.620	0.948	0.124	1.030	4.661	44.114	0.244	2721406
50	8	0.610	0.993	0.120	1.013	4.764	52.823	0.265	2721407
45	7	0.575	0.874	0.113	0.946	4.333	53.179	0.187	2721413
47	8	0.645	1.001	0.127	1.060	4.888	48.138	0.263	2721422
47	7	0.586	0.934	0.116	0.933	4.454	44.003	0.264	2721423
45	7	0.601	0.963	0.123	0.981	4.516	38.558	0.216	2721426
45	8	0.631	1.031	0.133	1.068	4.922	44.340	0.229	2721429
50	8	0.665	1.041	0.131	1.094	5.039	47.493	0.254	2721431
50	7	0.579	0.899	0.115	0.999	4.436	44.008	0.261	2721438
50	10	0.594	0.894	0.115	0.992	4.410	54.868	0.169	2721440
42	7	0.563	0.886	0.114	0.932	4.275	38.511	0.237	2721442
47	8	0.643	1.055	0.125	1.034	4.923	50.850	0.274	2721442
47	8	0.611	0.925	0.112	0.939	4.582	44.117	0.213	2721451
50	10	0.654	1.034	0.132	1.132	5.022	48.623	0.255	2721452
50	9	0.669	1.046	0.130	1.093	5.127	53.375	0.277	2721453
47	6	0.600	0.944	0.119	0.981	4.585	45.349	0.269	2721460
45	7	0.583	0.905	0.115	0.948	4.389	40.303	0.251	2721475
50	8	0.661	1.071	0.130	1.057	5.081	49.529	0.269	2721477
42	7	0.599	0.957	0.115	0.970	4.581	46.761	0.280	2721478
42	7	0.585	0.872	0.119	0.982	4.312	35.180	0.194	2721479
50	7	0.604	0.973	0.117	0.975	4.735	54.973	0.256	2721486
50	6	0.591	0.945	0.123	1.004	4.467	36.258	0.199	2721493
50	8	0.615	1.051	0.121	0.934	4.709	45.260	0.247	2721495
50	8	0.653	1.027	0.126	1.067	5.008	51.937	0.284	2721496
47	9	0.661	1.028	0.131	1.085	5.059	47.507	0.259	2721497
45	7	0.583	0.953	0.112	0.946	4.491	49.864	0.281	2721497
50	7	0.593	0.929	0.118	0.965	4.399	38.906	0.237	2721499
47	8	0.618	0.974	0.120	1.009	4.745	47.712	0.280	2721499
47	6	0.610	0.947	0.118	0.990	4.690	47.587	0.279	2721502
42	7	0.606	0.945	0.120	0.991	4.562	40.269	0.239	2721502
47	8	0.608	0.970	0.123	1.045	4.697	45.971	0.267	2721507
42	8	0.633	0.975	0.118	0.991	4.793	50.302	0.279	2721508
50	7	0.611	0.969	0.120	0.982	4.651	43.544	0.262	2721508
40	8	0.621	0.945	0.129	1.007	4.523	34.413	0.170	2721513
42	5	0.528	0.783	0.111	0.870	3.852	28.237	0.150	2721514
45	6	0.578	0.899	0.117	0.938	4.250	33.762	0.194	2721514
47	7	0.591	0.926	0.117	0.970	4.533	43.118	0.267	2721516
50	7	0.601	0.955	0.115	0.967	4.655	47.712	0.278	2721516
40	8	0.645	1.026	0.125	1.042	4.913	49.101	0.282	2721517
50	8	0.588	0.922	0.115	0.962	4.505	47.141	0.285	2721517
47	9	0.642	1.010	0.133	1.070	4.894	41.395	0.218	2721520
47	7	0.576	0.890	0.117	0.944	4.263	34.004	0.196	2721523
50	9	0.591	0.938	0.115	0.971	4.574	47.686	0.288	2721523
45	8	0.604	0.929	0.124	1.014	4.511	36.980	0.204	2721529
50	9	0.642	1.034	0.128	1.053	4.975	48.700	0.276	2721529
47	9	0.597	0.901	0.117	0.981	4.475	57.056	0.158	2721530
47	10	0.646	1.001	0.129	1.067	4.908	44.784	0.252	2721531
47	9	0.691	1.051	0.139	1.144	5.039	41.385	0.205	2721531
47	10	0.619	1.009	0.123	1.046	4.755	59.669	0.195	2721532
45	9	0.694	1.080	0.136	1.138	5.312	54.379	0.285	2721532
5	10	1.158	1.833	0.225	1.874	8.611	114.752	0.083	2721535
47	8	0.646	0.968	0.130	1.068	4.666	35.334	0.172	2721536
47	9	0.708	1.095	0.143	1.151	5.262	44.632	0.223	2721537
47	6	0.606	0.948	0.116	0.890	4.544	44.773	0.266	2721542
45	9	0.661	1.003	0.131	1.082	4.933	46.024	0.257	2721542
50	7	0.648	1.007	0.132	1.040	4.812	38.105	0.198	2721562
47	8	0.643	1.016	0.129	1.064	4.933	46.946	0.269	2721564
50	9	0.663	1.034	0.130	1.076	5.063	50.333	0.285	2721569
42	6	0.613	1.002	0.117	0.991	4.834	50.604	0.265	2721574
50	8	0.613	0.991	0.120	0.977	4.660	42.254	0.257	2721576
42	7	0.603	0.942	0.120	0.984	4.452	35.849	0.208	2721576
50	10	0.669	1.002	0.131	1.117	5.021	63.060	0.185	2721581
40	10	0.891	1.653	0.170	1.557	6.320	51.625	0.121	2721588
50	6	0.564	0.935	0.110	0.901	4.193	32.551	0.181	2721588
47	6	0.567	0.897	0.114	0.930	4.269	36.944	0.239	2721589
40	7	0.604	0.958	0.117	0.994	4.664	54.319	0.284	2721598
45	8	0.676	1.086	0.128	1.130	5.102	51.459	0.290	2721599
50	9	0.646	1.032	0.129	1.066	4.997	47.771	0.278	2721606
47	6	0.645	0.978	0.120	1.029	4.825	46.152	0.273	2721612
45	8	0.674	1.093	0.130	1.085	5.079	50.909	0.290	2721613
50	7	0.610	1.036	0.117	0.966	4.712	46.667	0.277	2721615
45	6	0.586	0.959	0.115	0.975	4.542	42.604	0.273	2721615
40	6	0.620	0.958	0.122	1.017	4.671	44.725	0.277	2721617
45	7	0.643	1.001	0.125	1.052	4.919	49.294	0.294	2721622
7	10	1.116	1.723	0.212	1.830	8.429	100.340	0.272	2721623
47	9	0.685	1.101	0.136	1.137	5.206	47.071	0.262	2721629
50	7	0.693	1.082	0.135	1.142	5.344	56.384	0.303	2721633
47	7	0.659	1.062	0.133	1.083	5.076	46.638	0.269	2721642
50	9	0.721	1.106	0.140	1.151	5.599	54.981	0.280	2721645
40	9	0.574	0.885	0.113	1.007	4.371	56.027	0.175	2721647
45	7	0.564	0.906	0.114	0.933	4.325	37.480	0.246	2721650
47	7	0.581	0.930	0.117	0.965	4.505	43.746	0.288	2721654
50	7	0.648	1.025	0.124	1.050	4.938	50.734	0.306	2721658
47	7	0.651	1.037	0.125	1.002	4.847	41.590	0.237	2721662
45	7	0.592	0.968	0.114	0.957	4.574	48.142	0.309	2721662
50	9	0.688	1.106	0.133	1.125	5.329	53.587	0.303	2721671
42	10	0.822	1.609	0.163	1.476	6.350	59.861	0.188	2721687
47	10	0.706	1.103	0.140	1.155	5.385	50.081	0.278	2721692
47	7	0.647	0.997	0.123	1.049	4.978	51.870	0.310	2721696
50	8	0.657	1.051	0.130	1.105	5.108	50.713	0.302	2721709
50	6	0.632	1.018	0.119	1.084	4.882	53.048	0.311	2721711
50	8	0.727	1.133	0.141	1.197	5.609	56.411	0.308	2721724
50	9	0.600	0.914	0.116	1.001	4.573	57.074	0.246	2721736
45	9	0.688	1.089	0.137	1.137	5.257	50.697	0.292	2721739
45	10	0.621	0.934	0.122	1.087	4.680	61.035	0.159	2721755
50	7	0.592	0.905	0.116	1.035	4.489	58.780	0.166	2721756
47	9	0.718	1.088	0.136	1.133	5.514	54.490	0.296	2721756
50	8	0.683	1.104	0.130	1.072	5.370	61.072	0.308	2721757
47	9	0.677	1.019	0.140	1.119	4.850	35.244	0.164	2721759
50	9	0.760	1.207	0.143	1.180	5.648	51.444	0.276	2721761
50	7	0.623	0.994	0.121	1.034	4.824	45.291	0.291	2721765
47	7	0.621	0.941	0.111	0.973	4.638	50.879	0.311	2721765
7	10	4.498	6.781	0.846	7.452	32.913	451.793	0.005	2721771
45	10	0.658	1.024	0.127	1.080	5.002	63.862	0.239	2721774
47	6	0.589	0.905	0.123	0.954	4.221	29.284	0.150	2721796
47	9	0.662	1.045	0.129	1.072	5.028	44.578	0.272	2721797
45	6	0.620	0.961	0.119	1.013	4.762	49.737	0.327	2721803
50	9	0.681	1.008	0.142	1.135	4.799	32.981	0.137	2721809
45	7	0.674	1.053	0.136	1.091	5.051	41.746	0.239	2721812
45	8	0.621	0.954	0.120	1.063	4.745	61.177	0.225	2721814
45	7	0.616	0.998	0.120	1.003	4.758	46.041	0.311	2721819
50	7	0.607	0.956	0.124	0.988	4.502	35.708	0.216	2721821
47	6	0.658	1.032	0.132	1.065	4.926	39.309	0.225	2721823
47	7	0.621	0.915	0.118	1.112	4.625	42.806	0.265	2721824
47	8	0.646	1.031	0.119	1.053	5.015	54.760	0.323	2721833
50	9	0.575	0.872	0.111	0.987	4.380	55.955	0.235	2721833
47	5	0.567	0.872	0.114	0.906	4.254	33.503	0.217	2721841
50	6	0.638	1.073	0.115	0.913	4.711	47.598	0.262	2721843
50	7	0.715	1.027	0.125	1.037	5.143	49.566	0.270	2721849
45	6	0.590	1.024	0.112	0.944	4.627	55.206	0.300	2721859
47	7	0.599	0.976	0.113	0.950	4.670	48.522	0.327	2721860
45	8	0.682	1.051	0.139	1.129	5.007	37.550	0.195	2721873
50	6	0.598	0.958	0.112	0.901	4.548	41.549	0.273	2721889
50	9	0.725	1.164	0.134	1.173	5.505	58.148	0.340	2721891
50	9	0.678	1.083	0.129	1.077	5.256	55.209	0.342	2721891
45	9	0.629	0.981	0.120	1.033	4.860	50.236	0.340	2721904
50	6	0.595	0.925	0.121	0.966	4.411	35.529	0.229	2721905
50	7	0.588	0.990	0.110	0.944	4.652	47.902	0.307	2721906
50	7	0.682	1.063	0.129	1.105	5.253	56.118	0.347	2721906
45	8	0.643	1.036	0.120	0.964	4.797	39.019	0.198	2721906
47	10	0.742	1.178	0.142	1.218	5.788	60.873	0.347	2721916
47	8	0.562	0.905	0.112	0.971	4.320	58.593	0.157	2721925
50	8	0.590	0.896	0.114	0.971	4.424	59.210	0.190	2721944
50	8	0.736	1.209	0.140	1.213	5.609	54.695	0.325	2721955
47	8	0.717	1.127	0.144	1.150	5.480	44.019	0.237	2721974
47	7	0.610	1.007	0.115	0.984	4.798	49.199	0.338	2721983
42	8	0.598	0.940	0.127	1.070	4.557	36.073	0.218	2721999
40	6	0.641	0.979	0.121	0.891	4.410	33.511	0.194	2722013
50	8	0.696	1.093	0.130	1.132	5.416	55.154	0.345	2722017
50	8	0.710	1.111	0.146	1.139	5.469	43.652	0.236	2722042
50	9	0.759	1.247	0.145	1.231	6.084	65.126	0.358	2722045
45	9	0.760	1.188	0.154	1.239	5.732	47.566	0.261	2722058
5	9	1.868	2.855	0.411	2.812	12.267	54.705	0.009	2722081
50	9	0.618	0.972	0.118	1.014	4.703	64.038	0.218	2722087
42	6	0.582	0.930	0.116	0.939	4.387	36.610	0.270	2722098
47	8	0.587	0.910	0.112	1.001	4.546	60.709	0.268	2722151
35	10	0.592	0.922	0.111	0.937	4.358	61.338	0.140	2722154
50	6	0.659	1.031	0.112	0.928	4.753	49.906	0.318	2722200
45	8	0.692	1.000	0.120	1.088	5.189	55.638	0.343	2722274
50	6	0.630	0.994	0.120	1.016	4.700	39.091	0.286	2722289
47	8	0.670	1.002	0.138	1.101	4.819	34.319	0.191	2722312
42	6	0.631	1.001	0.127	1.020	4.701	35.830	0.239	2722315
47	6	0.586	0.988	0.115	0.915	4.489	36.127	0.258	2722318
45	8	0.629	1.090	0.116	1.006	4.863	42.982	0.258	2722322
50	9	0.721	1.149	0.133	1.177	5.725	63.984	0.420	2722361
50	8	0.596	0.938	0.115	1.036	4.700	64.669	0.279	2722394
50	9	0.657	1.038	0.131	1.069	4.936	41.279	0.295	2722406
45	10	0.580	0.894	0.111	0.950	4.397	62.538	0.204	2722429
5	10	1.187	1.872	0.214	2.058	9.113	126.799	0.262	2722492
40	10	0.616	0.992	0.116	1.000	4.672	67.837	0.176	2722496
5	8	2.320	3.519	0.494	3.550	15.353	71.398	0.037	2722529
37	9	0.609	0.973	0.117	0.997	4.792	68.216	0.256	2722529
47	7	0.675	1.080	0.132	1.078	4.881	37.199	0.249	2722560
30	10	0.592	0.936	0.112	0.982	4.536	65.849	0.222	2722611
35	9	0.591	0.943	0.115	0.940	4.595	66.271	0.241	2722651
50	9	0.702	1.154	0.123	1.043	5.186	43.577	0.220	2722664
40	10	0.599	0.964	0.112	0.977	4.559	67.359	0.187	2722681
50	9	0.707	1.095	0.138	1.130	5.500	45.572	0.310	2722687
37	9	0.594	0.932	0.111	0.956	4.458	65.131	0.226	2722698
50	9	0.701	1.058	0.145	1.148	5.090	36.063	0.216	2722746
40	10	0.595	0.958	0.114	0.978	4.607	68.920	0.164	2722757
35	10	0.594	0.942	0.112	0.961	4.504	67.220	0.185	2722777
35	9	0.577	0.956	0.112	0.972	4.675	68.316	0.248	2722782
35	10	0.584	0.946	0.111	0.962	4.574	67.328	0.251	2722786
40	9	0.635	1.017	0.119	1.040	5.001	72.357	0.318	2722812
50	8	0.670	1.095	0.124	1.067	5.224	76.542	0.317	2722926
45	9	0.628	1.012	0.120	1.037	4.965	74.030	0.259	2722930
42	9	0.588	0.955	0.113	0.952	4.546	68.597	0.207	2722942
37	9	0.583	0.937	0.111	0.958	4.556	68.947	0.234	2723006
50	9	0.770	1.217	0.159	1.212	5.910	42.937	0.260	2723056
50	9	0.730	1.134	0.137	1.132	5.748	49.698	0.355	2723061
35	10	0.597	0.967	0.113	0.984	4.804	71.709	0.323	2723100
37	10	0.652	1.043	0.122	1.058	5.086	77.074	0.279	2723115
37	10	0.593	0.948	0.112	0.981	4.614	70.300	0.260	2723129
7	9	1.021	1.641	0.198	1.653	7.806	122.224	0.080	2723134
40	10	0.601	0.987	0.115	1.013	4.796	72.772	0.290	2723160
30	10	0.589	0.975	0.112	0.980	4.782	72.136	0.328	2723210
30	9	0.629	1.008	0.118	1.037	4.922	75.540	0.279	2723238
32	9	0.651	1.030	0.120	1.064	5.072	77.634	0.302	2723262
50	9	0.682	1.058	0.150	1.275	4.939	30.005	0.148	2723278
32	9	0.607	0.971	0.114	1.004	4.812	73.725	0.329	2723333
40	10	0.651	1.048	0.120	1.090	5.251	80.326	0.345	2723383
47	5	0.595	0.984	0.116	0.872	4.453	31.454	0.256	2723411
42	10	0.678	1.115	0.125	1.121	5.379	83.221	0.324	2723416
47	9	0.630	0.987	0.118	1.016	4.898	76.001	0.304	2723424
37	10	0.615	1.015	0.116	1.009	4.896	76.642	0.287	2723459
32	10	0.606	0.961	0.111	0.977	4.633	73.010	0.251	2723460
37	10	0.596	0.937	0.112	0.966	4.577	72.972	0.173	2723461
37	10	0.593	0.951	0.111	0.973	4.660	73.291	0.295	2723513
50	8	0.605	1.039	0.112	1.002	4.920	75.863	0.383	2723570
40	10	0.581	0.954	0.111	0.991	4.680	73.405	0.328	2723570
47	10	0.595	0.959	0.111	0.975	4.694	74.818	0.265	2723602
42	10	0.656	1.049	0.121	1.077	5.144	81.607	0.311	2723633
37	10	0.614	0.997	0.113	1.011	4.853	77.030	0.334	2723682
42	9	0.662	1.059	0.122	1.107	5.328	84.503	0.306	2723687
40	9	0.630	1.001	0.119	1.024	5.057	79.862	0.353	2723702
42	10	0.670	1.072	0.124	1.098	5.265	84.424	0.291	2723708
35	9	0.612	0.980	0.113	1.000	4.822	77.028	0.325	2723729
40	10	0.626	1.013	0.117	1.039	5.142	80.549	0.409	2723742
40	10	0.652	1.064	0.121	1.078	5.237	83.772	0.330	2723762
47	7	0.618	0.962	0.111	0.996	4.848	77.615	0.304	2723766
40	10	0.605	0.973	0.115	0.994	4.885	77.781	0.346	2723778
32	10	0.605	0.986	0.113	0.999	4.873	78.230	0.316	2723779
40	10	0.589	0.987	0.114	0.992	4.839	78.001	0.262	2723789
42	10	0.638	1.045	0.119	1.073	5.044	82.035	0.267	2723830
35	10	0.597	0.969	0.111	0.964	4.730	76.966	0.260	2723835
42	9	0.625	0.985	0.116	1.013	4.836	78.857	0.252	2723838
40	10	0.663	1.040	0.123	1.087	5.470	86.343	0.406	2723897
50	10	0.657	1.040	0.121	1.128	5.346	85.928	0.302	2723904
50	10	0.649	0.958	0.118	1.042	4.982	81.163	0.253	2723925
47	10	0.634	1.008	0.117	1.044	5.018	81.841	0.311	2723932
37	10	0.660	1.049	0.121	1.112	5.159	84.236	0.300	2723937
42	10	0.640	1.081	0.118	1.093	5.112	83.553	0.317	2724003
35	10	0.657	1.052	0.121	1.086	5.180	84.867	0.326	2724011
42	10	0.653	1.073	0.119	1.053	5.233	85.708	0.397	2724139
50	10	0.678	1.087	0.123	1.119	5.586	90.749	0.438	2724187
45	9	0.598	0.966	0.111	0.999	4.749	79.445	0.304	2724214
47	10	0.653	1.065	0.121	1.084	5.485	89.120	0.432	2724223
42	10	0.656	1.085	0.118	1.070	5.369	87.958	0.399	2724225
42	10	0.689	1.100	0.125	1.123	5.428	89.925	0.379	2724227
40	10	0.626	1.057	0.114	1.057	5.172	84.639	0.423	2724234
42	10	0.632	1.016	0.117	1.046	5.296	85.888	0.465	2724243
37	10	0.628	1.020	0.117	1.036	5.054	84.351	0.348	2724258
47	10	0.642	1.029	0.116	1.077	5.356	86.916	0.478	2724280
37	10	0.737	1.185	0.134	1.222	5.810	97.686	0.342	2724332
42	10	0.663	1.072	0.118	1.113	5.262	87.575	0.422	2724366
40	10	0.661	1.074	0.122	1.081	5.271	88.931	0.360	2724410
42	10	0.693	1.109	0.122	1.126	5.467	91.104	0.448	2724429
42	10	0.610	0.953	0.110	1.010	4.892	82.785	0.295	2724437
50	10	0.635	1.069	0.118	1.076	5.127	87.243	0.325	2724469
42	10	0.689	1.105	0.123	1.154	5.472	92.150	0.416	2724480
40	10	0.694	1.113	0.124	1.149	5.517	92.892	0.432	2724500
42	10	0.652	1.009	0.119	1.057	5.340	89.190	0.442	2724508
45	10	0.617	0.998	0.112	1.022	5.033	84.137	0.485	2724513
45	10	0.712	1.139	0.126	1.168	5.620	95.140	0.411	2724530
40	10	0.669	1.073	0.121	1.096	5.461	92.096	0.445	2724546
35	10	0.638	1.033	0.113	1.005	5.043	85.303	0.432	2724571
50	10	0.701	1.139	0.127	1.145	5.597	95.334	0.406	2724589
50	8	0.642	1.066	0.116	1.050	5.188	89.473	0.379	2724708
40	10	0.663	1.070	0.118	1.094	5.309	90.593	0.472	2724720
45	10	0.720	1.159	0.129	1.128	5.657	98.238	0.359	2724771
37	10	0.594	0.990	0.113	0.985	4.824	84.521	0.271	2724788
45	9	0.657	1.076	0.116	1.074	5.250	90.260	0.473	2724820
47	10	0.612	0.967	0.112	0.990	4.776	84.496	0.258	2724880
47	10	0.721	1.149	0.130	1.235	5.749	100.494	0.380	2724882
47	10	0.701	1.134	0.124	1.176	5.611	97.433	0.449	2724890
40	9	0.632	1.013	0.115	1.043	5.058	88.563	0.387	2724891
50	10	0.674	1.093	0.120	1.100	5.398	94.709	0.416	2724956
45	10	0.683	1.098	0.122	1.157	5.553	96.380	0.497	2724956
40	10	0.668	1.072	0.120	1.102	5.299	93.530	0.369	2724971
50	10	0.657	1.060	0.117	1.133	5.284	93.295	0.424	2725071
45	10	0.678	1.094	0.120	1.106	5.396	95.441	0.431	2725086
47	10	0.694	1.119	0.124	1.107	5.601	99.119	0.436	2725101
37	10	0.648	1.036	0.117	1.094	5.194	92.708	0.396	2725157
45	10	0.691	1.121	0.122	1.108	5.565	98.043	0.514	2725173
42	10	0.691	1.121	0.121	1.123	5.533	97.754	0.501	2725182
47	9	0.663	1.064	0.118	1.111	5.337	96.127	0.422	2725302
42	10	0.711	1.145	0.126	1.191	5.733	102.868	0.465	2725313
45	10	0.703	1.144	0.125	1.199	5.690	102.583	0.468	2725388
47	10	0.739	1.178	0.129	1.272	6.049	107.434	0.593	2725407
50	9	0.682	1.105	0.119	1.174	5.551	99.555	0.520	2725408
45	10	0.679	1.089	0.118	1.128	5.456	98.185	0.508	2725417
50	10	0.710	1.129	0.123	1.190	5.727	102.940	0.553	2725479
42	10	0.711	1.153	0.124	1.205	5.769	103.977	0.538	2725488
50	10	0.654	1.090	0.122	1.160	5.328	98.712	0.231	2725586
50	10	0.711	1.147	0.126	1.192	5.764	105.716	0.469	2725603
47	9	0.711	1.141	0.125	1.208	5.772	105.563	0.493	2725607
47	10	0.723	1.170	0.128	1.293	6.005	109.530	0.558	2725705
50	10	0.717	1.138	0.125	1.160	5.768	105.986	0.547	2725750
45	10	0.767	1.254	0.133	1.205	6.195	113.906	0.538	2725756
47	10	0.614	0.991	0.112	1.032	4.878	91.704	0.251	2725761
5	8	0.831	1.315	0.160	1.477	6.597	123.881	0.075	2725781
45	10	0.627	1.077	0.116	1.031	5.129	96.643	0.278	2725868
47	9	0.768	1.092	0.130	1.073	5.783	42.810	0.388	2725881
50	10	0.688	1.112	0.120	1.188	5.613	104.635	0.511	2725901
47	9	0.712	1.155	0.125	1.165	5.818	108.820	0.573	2726013
47	10	0.729	1.194	0.126	1.239	5.985	112.797	0.577	2726120
47	10	0.715	1.172	0.124	1.246	5.966	111.363	0.662	2726121
5	9	0.826	1.326	0.147	1.312	6.223	119.703	0.059	2726126
42	10	0.726	1.180	0.126	1.167	5.934	111.951	0.609	2726176
50	10	0.693	1.118	0.122	1.166	5.734	108.992	0.543	2726180
50	10	0.703	1.133	0.121	1.164	5.775	110.889	0.638	2726447
50	9	0.667	1.083	0.118	1.080	5.328	104.331	0.367	2726472
5	7	2.766	4.359	0.627	4.200	18.342	56.675	0.036	2726581
50	10	0.756	1.232	0.130	1.243	6.251	121.571	0.644	2726628
47	10	0.776	1.264	0.132	1.254	6.451	127.231	0.693	2726886
5	9	0.732	1.100	0.134	1.213	5.613	114.734	0.019	2727265
5	8	2.880	4.372	0.644	4.137	19.048	56.203	0.045	2727693
5	10	0.987	1.704	0.186	1.771	8.143	173.552	0.125	2728039
5	9	0.763	1.237	0.139	1.285	6.029	130.868	0.089	2728315
7	10	0.841	1.387	0.137	1.364	7.510	180.574	1.078	2730536
5	10	0.684	1.085	0.123	1.177	5.540	151.025	0.069	2733649
5	9	1.040	1.709	0.173	2.035	9.651	130.279	2.459	2735490
7	10	2.355	4.492	0.169	4.156	100.415	4885.740	20.505	2771072

## Sheet: Ago1•bantam, trial 1
Supplementary Data 1 | Maximum likelihood estimates of miRISC KD values at convergence
Units for all parameters are nanomolar (nM), except for ƒcost, which is expressed in arbitrary units.
[RISC]guess	KDno-site, guess	KD7mer-A1	KD6mer-A1	KD8mer	KD6mer	KD6mer-m8	KD7mer-m8	KDno-site	[RISCstock]	background	ƒcost
5	2	0.071	0.701	0.040	0.171	0.872	0.081	1.422	20.925	0.050	39961465
5	4	0.084	0.823	0.036	0.196	1.258	0.091	1.934	51.092	0.142	39906501
5	5	0.065	0.841	0.030	0.165	1.062	0.073	1.821	57.382	0.218	39882375
5	6	0.067	0.647	0.035	0.153	0.782	0.074	1.268	24.511	0.051	39955580
5	7	0.098	0.937	0.046	0.237	1.505	0.110	2.033	27.637	0.050	39987946
5	8	0.084	0.816	0.044	0.194	0.990	0.092	1.603	25.273	0.050	39958165
5	9	0.061	0.702	0.030	0.161	1.001	0.069	1.682	54.049	0.215	39885803
10	1	0.054	0.537	0.028	0.124	0.665	0.059	1.095	17.122	0.066	39950398
10	2	0.075	0.729	0.040	0.171	0.875	0.084	1.463	19.684	0.050	39967310
10	3	0.085	0.879	0.043	0.200	1.079	0.096	1.802	31.379	0.075	39938908
10	4	0.086	0.822	0.044	0.196	0.960	0.089	1.626	28.566	0.050	39957933
10	5	0.097	0.941	0.051	0.222	1.125	0.105	1.824	35.195	0.050	39957986
10	6	0.068	0.697	0.036	0.160	0.872	0.076	1.440	24.598	0.076	39940843
10	7	0.046	0.801	0.019	0.132	1.029	0.052	1.937	91.275	0.561	39864437
10	8	0.041	0.773	0.017	0.122	0.996	0.047	1.893	93.975	0.637	39864456
10	9	0.075	0.868	0.039	0.184	1.158	0.087	1.878	59.129	0.143	39899078
10	10	0.043	0.794	0.018	0.129	1.015	0.050	1.944	99.943	0.631	39865538
15	1	0.064	0.604	0.034	0.146	0.752	0.070	1.207	21.566	0.051	39954866
15	2	0.075	0.706	0.039	0.169	0.862	0.081	1.406	24.967	0.050	39955049
15	3	0.099	0.964	0.051	0.228	1.162	0.111	1.879	33.835	0.050	39956095
15	5	0.100	0.966	0.052	0.228	1.180	0.109	1.899	35.281	0.050	39956467
15	6	0.101	0.963	0.050	0.230	1.145	0.115	1.907	33.978	0.050	39957082
15	7	0.080	0.772	0.044	0.185	0.933	0.089	1.517	28.942	0.053	39953645
15	8	0.058	0.714	0.027	0.145	0.885	0.064	1.618	57.412	0.244	39877884
15	10	0.051	0.885	0.022	0.147	1.138	0.058	2.139	99.900	0.547	39864499
20	1	0.056	0.651	0.026	0.136	0.825	0.062	1.417	36.759	0.160	39897951
20	2	0.082	0.811	0.048	0.172	1.052	0.087	1.584	33.451	0.061	39952521
20	4	0.105	1.017	0.053	0.243	1.237	0.119	2.012	34.386	0.050	39956365
20	5	0.101	0.971	0.051	0.231	1.147	0.113	1.908	34.563	0.050	39956583
20	9	0.134	1.344	0.068	0.309	1.673	0.146	2.788	45.683	0.072	39945447
20	10	0.061	0.937	0.028	0.167	1.191	0.070	2.235	99.998	0.423	39866794
25	1	0.031	0.548	0.013	0.088	0.717	0.036	1.339	64.755	0.582	39864666
25	2	0.068	0.928	0.040	0.185	1.196	0.078	2.005	63.888	0.230	39888801
25	4	0.080	1.058	0.042	0.217	1.389	0.091	2.310	73.720	0.228	39884266
25	5	0.105	1.017	0.053	0.240	1.225	0.115	1.997	37.242	0.050	39956732
25	6	0.105	1.014	0.054	0.242	1.230	0.119	2.008	36.149	0.051	39955598
25	7	0.104	1.035	0.052	0.242	1.249	0.118	2.008	35.729	0.050	39957144
25	8	0.112	1.087	0.058	0.260	1.337	0.127	2.137	40.201	0.050	39957045
25	9	0.143	1.329	0.075	0.321	1.717	0.156	2.686	49.741	0.050	39957611
25	10	0.117	1.200	0.061	0.274	1.467	0.129	2.467	46.022	0.079	39932983
30	1	0.048	0.664	0.022	0.126	0.841	0.054	1.496	53.199	0.291	39874032
30	2	0.089	0.907	0.046	0.208	1.120	0.098	1.862	39.813	0.073	39932430
30	3	0.095	0.960	0.061	0.226	1.259	0.100	2.002	47.552	0.083	39934687
30	4	0.106	1.021	0.052	0.219	1.081	0.114	2.166	57.045	0.102	39928744
30	5	0.084	1.033	0.039	0.211	1.283	0.095	2.226	62.550	0.186	39891235
30	6	0.114	1.091	0.057	0.256	1.317	0.123	2.126	37.793	0.050	39956240
30	7	0.050	0.871	0.021	0.144	1.120	0.057	2.107	98.078	0.549	39864508
30	8	0.003	0.573	0.001	0.019	0.740	0.004	2.266	100.000	4.850	39978277
30	9	0.098	1.211	0.046	0.226	1.539	0.121	2.558	77.648	0.195	39892363
35	1	0.036	0.625	0.015	0.101	0.808	0.041	1.512	74.827	0.578	39864932
35	2	0.058	0.846	0.023	0.157	1.094	0.066	2.006	79.069	0.381	39870188
35	4	0.106	1.097	0.070	0.258	1.282	0.119	2.253	56.642	0.079	39940718
35	5	0.112	1.051	0.061	0.252	1.280	0.123	2.144	38.958	0.052	39954767
35	6	0.117	1.128	0.059	0.268	1.385	0.132	2.221	40.454	0.050	39956324
35	7	0.132	1.299	0.066	0.308	1.573	0.148	2.524	46.386	0.050	39957581
35	8	0.049	0.834	0.021	0.146	1.026	0.055	2.068	100.000	0.557	39866473
35	9	0.129	1.338	0.065	0.297	1.648	0.143	2.745	47.173	0.079	39940204
35	10	0.068	0.725	0.035	0.162	0.901	0.077	1.540	30.772	0.098	39923981
40	1	0.043	0.751	0.018	0.123	0.967	0.049	1.822	85.713	0.564	39864429
40	2	0.070	0.955	0.029	0.173	0.982	0.084	1.858	68.073	0.193	39897503
40	3	0.047	0.839	0.020	0.136	1.081	0.054	2.043	97.481	0.581	39864356
40	5	0.046	0.833	0.019	0.133	1.075	0.052	2.041	98.832	0.611	39864337
40	6	0.125	1.168	0.070	0.279	1.371	0.138	2.350	46.943	0.054	39956568
40	7	0.131	1.270	0.065	0.298	1.537	0.146	2.472	44.086	0.050	39956979
40	8	0.134	1.290	0.068	0.306	1.541	0.146	2.452	57.348	0.052	39968327
40	9	0.140	1.372	0.072	0.327	1.679	0.159	2.693	48.272	0.050	39956512
40	10	0.086	1.133	0.036	0.190	1.424	0.105	2.369	93.868	0.302	39888493
45	1	0.039	0.714	0.016	0.114	0.926	0.044	1.757	85.724	0.631	39864391
45	2	0.073	0.944	0.036	0.189	1.166	0.083	2.032	61.049	0.207	39885978
45	3	0.046	0.839	0.019	0.135	1.082	0.053	2.054	99.172	0.604	39864335
45	4	0.113	1.143	0.059	0.262	1.318	0.136	2.359	53.300	0.078	39931878
45	5	0.111	1.091	0.071	0.253	1.256	0.126	2.243	50.898	0.070	39946660
45	6	0.106	1.098	0.076	0.283	1.301	0.117	2.355	62.881	0.086	39948750
45	9	0.011	0.122	0.006	0.027	0.153	0.013	0.259	7.068	0.125	39901063
45	10	0.107	1.077	0.055	0.249	1.332	0.118	2.238	36.385	0.072	39946033
50	1	0.044	0.620	0.018	0.105	0.788	0.046	1.498	68.516	0.423	39871195
50	2	0.048	0.820	0.021	0.137	1.053	0.055	1.969	89.877	0.517	39864744
50	3	0.093	1.049	0.047	0.227	1.296	0.105	2.200	48.350	0.116	39914071
50	4	0.054	0.851	0.024	0.153	1.095	0.062	2.019	87.835	0.438	39866032
50	6	0.029	0.471	0.013	0.080	0.601	0.033	1.112	48.585	0.464	39865534
50	8	0.063	0.919	0.030	0.170	1.174	0.072	2.144	90.475	0.361	39868468
50	9	0.221	2.140	0.148	0.518	2.303	0.289	7.041	37.912	0.750	41960052
50	10	0.115	2.849	0.086	0.215	3.257	0.135	5.670	28.937	0.770	41715041
5	3	0.071	0.892	0.029	0.185	1.114	0.086	1.925	64.957	0.226	39892197
5	4	0.092	0.917	0.052	0.221	1.137	0.099	1.828	24.480	0.050	39976585
5	5	0.065	0.631	0.034	0.149	0.773	0.072	1.243	24.440	0.051	39963591
5	6	0.052	0.676	0.022	0.133	0.852	0.059	1.493	52.829	0.279	39883985
5	7	0.080	0.780	0.043	0.185	0.945	0.089	1.548	21.503	0.050	39971574
5	8	0.082	0.797	0.045	0.187	0.979	0.092	1.652	30.708	0.050	39971672
5	9	0.079	0.765	0.040	0.190	0.968	0.087	1.525	31.989	0.050	39971477
5	10	0.060	0.821	0.028	0.156	1.035	0.067	1.829	63.995	0.279	39881860
10	1	0.054	0.550	0.028	0.125	0.662	0.060	1.113	18.981	0.076	39948341
10	2	0.074	0.710	0.040	0.168	0.865	0.080	1.403	23.562	0.050	39962565
10	3	0.082	0.849	0.042	0.193	1.048	0.091	1.735	29.678	0.076	39947751
10	4	0.081	0.778	0.043	0.191	0.949	0.091	1.543	28.004	0.050	39963448
10	5	0.058	0.758	0.026	0.152	0.982	0.069	1.739	67.059	0.312	39882102
10	6	0.080	0.756	0.043	0.182	0.914	0.088	1.490	27.897	0.050	39963768
10	7	0.058	0.942	0.028	0.157	1.143	0.067	2.146	87.448	0.494	39885105
10	8	0.093	0.908	0.050	0.214	1.085	0.103	1.764	29.933	0.050	39963103
10	9	0.055	0.910	0.024	0.155	1.164	0.063	2.158	96.335	0.487	39871581
10	10	0.089	1.052	0.041	0.223	1.299	0.100	2.239	61.904	0.172	39900968
15	1	0.069	0.671	0.036	0.157	0.810	0.077	1.327	17.822	0.050	39974694
15	2	0.078	0.807	0.041	0.182	1.000	0.086	1.640	27.459	0.076	39950288
15	3	0.089	0.889	0.049	0.207	1.063	0.097	1.755	22.400	0.050	39980328
15	4	0.098	0.958	0.049	0.219	1.119	0.108	1.877	34.959	0.053	39961126
15	5	0.094	0.901	0.048	0.215	1.059	0.105	1.764	31.690	0.050	39963383
15	7	0.114	1.202	0.060	0.267	1.481	0.128	2.420	42.254	0.081	39946343
15	10	0.110	1.073	0.059	0.254	1.291	0.124	2.074	40.240	0.050	39964491
20	1	0.057	0.643	0.036	0.129	0.767	0.063	1.254	32.423	0.098	39930759
20	2	0.081	0.813	0.042	0.189	1.001	0.090	1.646	24.646	0.062	39962059
20	3	0.074	1.025	0.038	0.194	1.295	0.080	2.367	97.557	0.349	39877938
20	9	0.108	1.098	0.053	0.252	1.325	0.123	2.085	37.810	0.050	39965718
20	10	0.138	1.311	0.071	0.304	1.618	0.153	2.525	49.675	0.051	39965042
25	1	0.048	0.545	0.026	0.113	0.655	0.053	1.151	49.499	0.184	39917260
25	2	0.053	0.876	0.024	0.151	1.130	0.062	2.084	96.404	0.498	39871692
25	3	0.074	0.951	0.036	0.192	1.200	0.083	2.087	65.940	0.221	39889070
25	4	0.101	0.966	0.055	0.229	1.172	0.112	1.889	38.264	0.053	39961159
25	5	0.116	1.103	0.064	0.261	1.310	0.128	2.160	40.374	0.051	39962947
25	6	0.118	1.124	0.063	0.267	1.370	0.130	2.210	42.127	0.052	39961502
25	9	0.128	1.221	0.066	0.293	1.461	0.139	2.385	44.410	0.051	39963230
25	10	0.173	2.369	0.102	0.677	2.732	0.195	500.000	15.926	0.851	43347379
30	1	0.049	0.647	0.024	0.124	0.787	0.054	1.414	46.940	0.254	39886285
30	2	0.070	0.815	0.034	0.172	1.027	0.078	1.737	43.855	0.150	39907713
30	3	0.096	1.048	0.052	0.236	1.298	0.109	2.251	48.764	0.115	39923669
30	4	0.046	0.833	0.020	0.131	1.069	0.052	2.010	100.000	0.616	39870773
30	5	0.107	1.032	0.054	0.247	1.247	0.117	2.010	37.409	0.050	39963687
30	6	0.109	1.052	0.056	0.250	1.302	0.123	2.056	37.534	0.050	39963301
30	7	0.124	1.186	0.063	0.282	1.449	0.135	2.302	42.436	0.050	39963669
35	1	0.044	0.716	0.020	0.120	0.911	0.049	1.750	100.000	0.571	39882558
35	2	0.094	0.974	0.050	0.221	1.119	0.113	1.975	48.338	0.084	39933891
35	3	0.082	1.060	0.039	0.219	1.301	0.095	2.378	85.616	0.229	39886643
35	4	0.106	1.049	0.053	0.245	1.260	0.122	2.021	35.090	0.051	39962234
35	5	0.110	1.066	0.062	0.250	1.264	0.122	2.082	38.708	0.052	39960614
35	6	0.116	1.110	0.058	0.264	1.356	0.130	2.174	38.816	0.050	39962915
35	7	0.099	1.201	0.052	0.241	1.470	0.117	2.500	76.088	0.150	39901860
35	8	0.129	1.235	0.072	0.298	1.497	0.145	2.492	45.185	0.051	39962714
35	9	0.113	1.171	0.071	0.271	1.461	0.119	2.327	49.677	0.067	39950968
35	10	0.051	0.874	0.022	0.144	1.124	0.057	2.105	100.000	0.550	39870774
40	1	0.039	0.603	0.018	0.106	0.754	0.044	1.387	57.482	0.406	39873863
40	2	0.058	0.912	0.025	0.158	1.165	0.064	2.150	93.392	0.456	39872256
40	3	0.068	1.017	0.030	0.184	1.285	0.077	2.260	94.736	0.339	39876366
40	4	0.115	1.188	0.067	0.273	1.403	0.129	2.446	59.384	0.087	39931183
40	6	0.126	1.220	0.068	0.286	1.484	0.138	2.389	42.439	0.051	39962890
40	7	0.143	1.385	0.075	0.327	1.627	0.161	2.746	38.920	0.050	39970801
40	8	0.121	1.166	0.063	0.279	1.409	0.139	2.284	42.119	0.050	39963633
40	10	0.097	1.006	0.049	0.228	1.250	0.107	2.104	39.333	0.089	39938014
45	1	0.042	0.687	0.018	0.117	0.881	0.047	1.630	73.260	0.491	39871450
45	2	0.083	0.879	0.043	0.195	1.130	0.091	1.824	37.457	0.101	39928969
45	3	0.056	0.935	0.024	0.157	1.192	0.063	2.204	98.981	0.497	39871461
45	4	0.058	0.882	0.027	0.159	1.142	0.063	2.101	90.096	0.463	39875639
45	6	0.119	1.159	0.065	0.274	1.381	0.134	2.254	41.511	0.051	39963038
45	8	0.054	0.891	0.024	0.152	1.154	0.060	2.137	99.999	0.515	39871039
45	9	0.156	1.457	0.079	0.354	1.864	0.171	3.051	38.362	0.050	39982640
45	10	0.252	2.350	0.142	0.600	2.999	0.293	4.846	100.000	0.052	39966068
50	1	0.045	0.789	0.019	0.130	1.015	0.051	1.900	89.605	0.561	39870738
50	2	0.083	0.901	0.043	0.199	1.117	0.092	1.896	41.422	0.110	39922294
50	3	0.101	1.069	0.050	0.235	1.305	0.110	2.234	47.593	0.105	39924960
50	5	0.123	1.250	0.068	0.285	1.405	0.145	2.516	53.203	0.068	39946528
50	6	0.109	1.253	0.062	0.269	1.451	0.129	2.669	72.347	0.116	39919311
50	7	0.043	0.781	0.018	0.125	1.009	0.048	1.906	93.492	0.626	39870581
50	9	0.234	2.205	0.138	0.516	2.510	0.261	7.114	39.358	0.778	41923825
5	1	0.049	0.465	0.025	0.111	0.560	0.055	0.919	16.255	0.050	39967935
5	2	0.050	0.603	0.024	0.126	0.750	0.058	1.296	36.681	0.174	39903509
5	3	0.049	0.753	0.023	0.134	0.960	0.056	1.809	75.357	0.576	39910334
5	4	0.062	0.998	0.027	0.167	1.151	0.073	2.232	96.950	0.432	39879806
5	5	0.089	0.847	0.046	0.203	1.029	0.099	1.668	30.792	0.050	39968472
5	6	0.072	0.657	0.036	0.162	0.814	0.080	1.342	23.616	0.050	39968401
5	7	0.042	0.761	0.017	0.122	0.976	0.049	1.861	90.454	0.615	39876176
10	1	0.059	0.559	0.031	0.134	0.679	0.066	1.112	20.129	0.050	39967723
10	3	0.078	1.011	0.035	0.182	1.044	0.082	2.048	65.435	0.174	39913135
10	4	0.066	0.912	0.032	0.212	1.221	0.081	2.296	100.000	0.339	39894061
10	5	0.087	0.832	0.045	0.198	1.005	0.097	1.635	29.629	0.050	39968528
10	6	0.082	0.814	0.043	0.189	0.956	0.093	1.545	32.668	0.050	39975353
10	7	0.076	0.901	0.036	0.187	1.120	0.087	1.936	50.764	0.158	39909570
10	8	0.064	0.900	0.028	0.157	1.127	0.077	1.949	71.914	0.305	39887927
10	9	0.087	0.839	0.045	0.202	1.016	0.100	1.659	30.763	0.050	39969027
15	1	0.064	0.606	0.033	0.145	0.743	0.072	1.236	21.866	0.051	39967068
15	2	0.081	0.775	0.043	0.185	0.969	0.091	1.584	20.518	0.050	39983743
15	4	0.106	1.012	0.055	0.244	1.216	0.119	1.998	36.186	0.050	39968525
15	5	0.101	0.966	0.050	0.225	1.152	0.111	1.868	34.346	0.050	39969286
15	6	0.071	0.935	0.031	0.181	1.196	0.080	2.063	81.121	0.310	39887402
15	8	0.163	2.029	0.093	0.586	2.160	0.185	500.000	11.545	0.785	43420295
20	1	0.040	0.715	0.017	0.116	0.915	0.047	1.737	83.001	0.581	39876220
20	2	0.035	0.591	0.024	0.101	0.788	0.041	1.478	56.567	0.395	39909542
20	3	0.111	1.085	0.058	0.253	1.285	0.128	2.158	28.153	0.050	39983518
20	4	0.107	1.063	0.053	0.246	1.246	0.121	2.036	37.896	0.050	39970308
20	5	0.094	0.914	0.049	0.217	1.083	0.108	1.791	32.460	0.050	39968586
20	6	0.096	0.938	0.050	0.222	1.104	0.114	1.831	35.177	0.050	39970837
20	8	0.109	1.072	0.056	0.250	1.260	0.127	2.071	39.615	0.050	39970088
25	1	0.034	0.606	0.014	0.098	0.777	0.039	1.479	71.621	0.603	39876191
25	2	0.074	0.855	0.042	0.190	1.064	0.083	1.863	54.069	0.131	39917220
25	3	0.079	1.032	0.037	0.202	1.297	0.090	2.286	77.035	0.242	39890207
25	4	0.111	1.078	0.060	0.254	1.258	0.126	2.148	39.046	0.052	39967929
25	5	0.105	1.041	0.054	0.243	1.246	0.123	2.023	36.034	0.050	39968995
25	6	0.120	1.143	0.061	0.279	1.378	0.138	2.320	32.163	0.050	39978269
25	7	0.103	1.030	0.054	0.240	1.216	0.119	1.985	34.844	0.050	39968983
25	9	0.126	1.165	0.065	0.284	1.433	0.138	2.311	46.336	0.051	39971695
25	10	0.034	0.365	0.018	0.081	0.459	0.038	0.768	15.768	0.101	39933952
30	1	0.040	0.710	0.016	0.109	0.876	0.048	1.650	82.340	0.575	39878480
30	2	0.070	0.823	0.040	0.180	1.331	0.077	2.045	61.376	0.236	39913961
30	3	0.049	0.795	0.021	0.137	1.010	0.056	1.888	85.342	0.484	39876979
30	4	0.102	1.013	0.056	0.238	1.144	0.122	1.988	36.245	0.052	39967701
30	5	0.099	0.956	0.062	0.228	1.112	0.111	1.976	41.332	0.065	39961043
30	6	0.114	1.122	0.057	0.262	1.333	0.131	2.155	42.698	0.050	39972005
30	7	0.070	1.031	0.032	0.191	1.305	0.081	2.349	90.167	0.341	39882486
30	8	0.104	1.247	0.049	0.260	1.579	0.122	2.685	74.178	0.175	39905951
30	9	0.134	1.295	0.070	0.309	1.524	0.153	2.533	46.482	0.050	39969209
30	10	0.010	21.364	0.006	0.022	23.907	0.010	11.805	27.203	5.000	41481529
35	1	0.038	0.636	0.017	0.109	0.810	0.044	1.504	67.366	0.480	39877129
35	2	0.045	0.832	0.019	0.134	1.064	0.053	2.046	97.314	0.619	39876495
35	3	0.094	0.953	0.050	0.223	1.104	0.116	2.007	48.480	0.088	39938256
35	4	0.085	0.838	0.041	0.197	0.994	0.099	1.690	34.154	0.056	39965126
35	5	0.088	1.090	0.051	0.229	1.323	0.108	2.323	55.776	0.148	39921522
35	6	0.110	1.059	0.058	0.253	1.258	0.128	2.137	40.866	0.052	39968510
35	7	0.126	1.187	0.066	0.286	1.402	0.144	2.402	44.013	0.051	39969062
35	8	0.129	1.239	0.066	0.292	1.492	0.144	2.411	44.999	0.051	39968943
40	1	0.048	0.690	0.022	0.128	0.841	0.055	1.558	57.599	0.315	39884328
40	2	0.066	0.993	0.032	0.174	1.176	0.075	2.125	89.660	0.360	39884139
40	4	0.089	1.080	0.064	0.231	1.170	0.112	2.086	54.301	0.090	39950314
40	5	0.102	1.164	0.044	0.253	1.247	0.132	2.459	65.533	0.118	39933708
40	6	0.124	1.182	0.064	0.281	1.422	0.139	2.345	43.211	0.051	39967896
40	7	0.123	1.198	0.062	0.283	1.431	0.142	2.349	38.645	0.050	39969561
40	8	0.125	1.210	0.063	0.288	1.458	0.145	2.369	43.319	0.050	39969348
40	10	0.206	2.751	0.130	0.706	2.837	0.233	500.000	20.527	0.926	43346902
45	2	0.060	0.869	0.026	0.159	1.087	0.069	1.985	78.544	0.357	39881409
45	4	0.115	1.168	0.065	0.269	1.252	0.140	2.285	45.156	0.057	39966452
45	5	0.120	1.181	0.061	0.275	1.411	0.135	2.277	41.792	0.051	39969135
45	7	0.132	1.279	0.071	0.300	1.481	0.148	2.488	45.063	0.051	39968991
45	8	0.130	1.266	0.067	0.305	1.522	0.148	2.485	48.090	0.050	39970810
45	9	0.199	1.907	0.133	0.464	2.118	0.227	6.201	35.141	0.777	41930196
45	10	0.050	0.879	0.021	0.145	1.122	0.059	2.124	99.558	0.552	39876353
50	1	0.038	0.673	0.016	0.111	0.860	0.044	1.627	76.728	0.560	39876307
50	2	0.046	0.830	0.019	0.134	1.070	0.053	2.049	100.000	0.616	39876185
50	5	0.112	1.181	0.058	0.264	1.478	0.127	2.449	64.673	0.105	39923768
50	7	0.104	1.241	0.054	0.252	1.567	0.113	2.695	77.520	0.198	39905595
50	8	0.192	1.750	0.150	0.406	1.853	0.228	3.741	39.361	0.831	41900872
50	9	0.056	0.916	0.024	0.158	1.179	0.065	2.197	100.000	0.487	39876922
50	10	0.141	1.357	0.070	0.324	1.643	0.159	2.634	50.803	0.051	39970454
5	3	0.057	0.782	0.027	0.146	0.991	0.062	1.775	72.573	0.330	39865746
5	5	0.090	0.848	0.046	0.198	1.018	0.096	1.669	24.583	0.050	39957188
5	6	0.064	0.582	0.032	0.144	0.738	0.069	1.178	22.860	0.050	39954874
5	7	0.035	0.589	0.015	0.096	0.750	0.038	1.405	65.767	0.543	39859790
5	8	0.040	0.669	0.017	0.110	0.865	0.044	1.591	73.619	0.532	39859983
5	10	0.090	0.880	0.047	0.204	1.030	0.095	1.738	31.755	0.050	39957340
10	1	0.047	0.554	0.023	0.116	0.689	0.052	1.174	29.891	0.153	39896262
10	2	0.054	0.876	0.024	0.149	1.119	0.061	2.043	88.302	0.462	39861448
10	3	0.092	0.860	0.047	0.206	1.050	0.100	1.688	32.068	0.051	39952949
10	5	0.087	0.806	0.044	0.188	0.964	0.092	1.569	29.955	0.050	39954199
10	7	0.088	0.839	0.046	0.198	1.015	0.096	1.636	29.591	0.050	39952719
10	8	0.100	0.975	0.052	0.224	1.198	0.109	2.008	32.262	0.069	39944463
10	9	0.129	1.216	0.063	0.281	1.664	0.138	2.397	40.101	0.050	39958241
10	10	0.096	0.922	0.051	0.216	1.111	0.105	1.787	32.343	0.050	39952542
15	2	0.078	0.789	0.040	0.179	0.967	0.085	1.606	26.652	0.073	39940761
15	5	0.086	0.791	0.045	0.188	0.955	0.092	1.551	31.132	0.050	39955232
15	6	0.059	0.930	0.026	0.159	1.190	0.064	2.184	97.403	0.465	39860821
15	7	0.099	1.105	0.053	0.235	1.292	0.109	2.148	39.428	0.087	39931337
15	8	0.050	0.868	0.021	0.140	1.109	0.056	2.087	100.000	0.580	39859582
20	1	0.016	0.280	0.007	0.044	0.350	0.018	0.648	30.867	0.542	39859850
20	2	0.086	0.865	0.042	0.191	1.089	0.093	1.686	24.097	0.064	39959902
20	3	0.074	0.875	0.039	0.178	1.076	0.081	1.885	52.661	0.177	39889469
20	5	0.105	0.987	0.054	0.233	1.178	0.118	1.939	34.669	0.050	39952940
20	7	0.060	0.931	0.025	0.159	1.137	0.065	2.216	100.000	0.462	39861736
20	8	0.116	1.138	0.060	0.264	1.364	0.129	2.190	42.281	0.050	39955494
20	9	0.111	1.088	0.060	0.252	1.291	0.123	2.083	37.958	0.050	39952727
20	10	0.092	0.858	0.049	0.204	1.071	0.100	1.692	31.296	0.050	39952628
25	1	0.060	0.683	0.033	0.147	0.762	0.072	1.301	36.743	0.100	39916774
25	2	0.071	0.722	0.039	0.163	0.911	0.074	1.471	36.258	0.087	39919808
25	4	0.095	0.955	0.059	0.227	1.147	0.108	1.866	37.926	0.057	39949484
25	5	0.082	1.000	0.037	0.203	1.258	0.092	2.185	78.230	0.253	39876885
25	6	0.116	1.113	0.062	0.262	1.326	0.129	2.163	39.137	0.050	39952443
25	7	0.112	1.102	0.056	0.251	1.307	0.123	2.097	37.022	0.050	39953424
25	8	0.113	1.098	0.058	0.255	1.308	0.130	2.125	38.849	0.050	39953301
25	9	0.177	2.128	0.112	0.602	2.300	0.198	500.000	14.230	0.814	43383575
25	10	0.122	1.157	0.064	0.273	1.399	0.134	2.322	41.144	0.051	39951949
30	1	0.037	0.645	0.016	0.104	0.831	0.041	1.560	74.522	0.577	39859583
30	2	0.054	0.823	0.024	0.145	1.035	0.061	1.854	79.084	0.405	39862997
30	3	0.046	0.833	0.019	0.131	1.067	0.051	2.025	99.662	0.629	39859449
30	4	0.054	0.831	0.021	0.143	1.088	0.058	1.933	85.293	0.442	39862630
30	5	0.112	1.090	0.056	0.250	1.298	0.124	2.065	43.659	0.051	39958332
30	6	0.121	1.163	0.063	0.270	1.400	0.134	2.257	40.456	0.050	39952177
30	7	0.120	1.221	0.061	0.270	1.494	0.130	2.483	42.343	0.078	39937932
30	8	0.133	1.260	0.066	0.293	1.503	0.141	2.417	44.420	0.050	39953568
30	10	0.096	1.244	0.045	0.239	1.541	0.107	2.696	84.871	0.232	39878466
35	1	0.036	0.643	0.015	0.102	0.825	0.040	1.559	76.051	0.610	39859478
35	2	0.059	0.742	0.030	0.157	0.920	0.073	1.741	60.455	0.247	39878016
35	3	0.093	0.985	0.051	0.216	1.062	0.113	1.997	54.495	0.098	39921030
35	4	0.108	1.087	0.064	0.248	1.281	0.119	2.221	49.829	0.078	39928339
35	5	0.123	1.172	0.068	0.273	1.386	0.135	2.347	38.606	0.055	39949437
35	6	0.111	1.069	0.056	0.250	1.282	0.121	2.043	41.213	0.050	39956520
35	9	0.272	2.843	0.164	0.768	3.328	0.301	500.000	19.886	0.777	43391693
40	1	0.064	0.732	0.032	0.157	0.904	0.071	1.516	35.860	0.131	39903895
40	2	0.080	0.835	0.038	0.203	1.001	0.091	1.837	54.732	0.139	39900858
40	3	0.068	0.892	0.034	0.166	1.099	0.080	2.008	100.000	0.371	39882775
40	4	0.103	1.096	0.049	0.239	1.253	0.132	2.294	56.654	0.084	39936989
40	7	0.147	1.407	0.073	0.327	1.696	0.162	2.722	50.635	0.051	39953242
40	8	0.129	1.225	0.064	0.286	1.484	0.142	2.359	47.239	0.051	39955723
40	10	0.133	1.282	0.070	0.294	1.559	0.145	2.545	34.723	0.052	39962735
45	1	0.068	0.758	0.033	0.159	0.903	0.074	1.543	35.371	0.118	39907051
45	2	0.062	0.894	0.029	0.163	1.105	0.070	2.010	81.087	0.332	39865211
45	4	0.090	1.015	0.040	0.217	1.115	0.114	2.143	54.597	0.140	39908176
45	6	0.127	1.211	0.064	0.283	1.454	0.140	2.413	45.531	0.052	39952548
45	7	0.153	1.469	0.077	0.342	1.765	0.168	2.827	52.299	0.051	39952783
45	8	0.132	1.411	0.061	0.322	1.700	0.147	2.979	68.110	0.121	39909865
45	9	0.137	1.381	0.078	0.282	1.863	0.136	2.749	64.444	0.085	39930127
45	10	0.267	2.523	0.141	0.594	3.095	0.286	4.894	100.000	0.051	39955619
50	1	0.042	0.699	0.018	0.116	0.889	0.047	1.651	74.681	0.501	39860313
50	2	0.055	0.873	0.024	0.149	1.107	0.061	2.041	89.683	0.457	39860996
50	3	0.060	0.930	0.027	0.160	1.170	0.066	2.157	94.146	0.432	39861411
50	5	0.107	0.978	0.052	0.229	1.036	0.117	2.229	69.724	0.126	39929176
50	6	0.114	1.224	0.079	0.274	1.341	0.125	2.420	57.951	0.082	39938048
50	7	0.138	1.294	0.079	0.296	1.507	0.150	2.535	51.090	0.055	39951880
50	9	0.145	1.391	0.083	0.318	1.620	0.157	2.744	50.721	0.052	39952648
5	1	0.047	0.455	0.025	0.102	0.541	0.052	0.872	16.593	0.050	39967175
5	3	0.079	0.754	0.042	0.176	0.933	0.088	1.526	20.033	0.051	39979633
5	4	0.076	0.783	0.039	0.174	0.973	0.085	1.589	26.996	0.076	39951814
5	5	0.076	0.798	0.041	0.174	1.004	0.088	1.525	22.809	0.050	39973660
5	6	0.064	0.645	0.033	0.143	0.800	0.072	1.310	20.921	0.070	39958128
5	9	0.058	0.701	0.028	0.141	0.884	0.065	1.522	42.152	0.182	39902183
5	10	0.089	1.024	0.042	0.207	1.274	0.101	2.153	66.386	0.146	39905954
10	1	0.055	0.525	0.029	0.122	0.648	0.060	1.020	19.572	0.050	39966917
10	2	0.078	0.768	0.040	0.174	0.933	0.087	1.537	22.002	0.058	39970214
10	3	0.084	0.783	0.044	0.186	0.979	0.093	1.558	27.826	0.050	39965990
10	4	0.095	0.902	0.050	0.211	1.110	0.108	1.774	32.389	0.050	39965728
10	5	0.097	0.947	0.052	0.219	1.172	0.109	1.835	35.101	0.050	39967783
10	6	0.075	0.702	0.039	0.165	0.851	0.083	1.373	26.671	0.050	39967583
10	7	0.082	0.780	0.043	0.181	0.938	0.093	1.526	28.346	0.052	39963981
10	8	0.072	0.891	0.033	0.160	1.137	0.073	2.193	71.310	0.269	39905596
10	9	0.063	0.900	0.028	0.162	1.179	0.070	2.073	84.596	0.373	39877759
10	10	0.098	0.933	0.051	0.219	1.140	0.111	1.833	32.842	0.050	39965811
15	1	0.044	0.558	0.033	0.116	0.704	0.055	1.088	34.243	0.123	39938316
15	2	0.084	0.797	0.045	0.187	0.976	0.093	1.565	29.473	0.050	39966714
15	4	0.095	0.966	0.051	0.215	1.193	0.108	1.962	32.284	0.073	39955650
15	5	0.100	0.952	0.052	0.226	1.151	0.113	1.869	34.880	0.050	39966586
15	6	0.090	0.854	0.048	0.201	1.034	0.101	1.722	31.484	0.051	39965052
15	7	0.115	1.075	0.057	0.251	1.295	0.131	2.115	38.849	0.050	39967132
15	8	0.079	0.994	0.031	0.185	1.305	0.089	2.286	86.894	0.303	39883842
15	9	0.046	0.816	0.019	0.129	1.063	0.053	2.026	100.000	0.624	39873044
15	10	0.059	0.925	0.027	0.158	1.172	0.069	2.191	100.000	0.457	39874682
20	1	0.037	0.672	0.016	0.105	0.874	0.043	1.649	80.985	0.626	39872967
20	2	0.054	0.833	0.024	0.145	1.067	0.062	1.944	83.936	0.422	39875212
20	3	0.062	0.839	0.029	0.159	1.119	0.072	1.999	75.742	0.288	39885401
20	4	0.120	1.150	0.065	0.268	1.391	0.136	2.260	40.176	0.050	39965813
20	5	0.106	1.026	0.055	0.238	1.230	0.120	1.992	36.093	0.050	39966095
20	6	0.124	1.191	0.062	0.278	1.442	0.140	2.330	41.364	0.050	39967333
20	7	0.109	1.018	0.055	0.241	1.218	0.123	1.995	42.400	0.050	39973242
20	8	0.108	1.019	0.054	0.239	1.228	0.126	2.018	36.544	0.050	39967404
20	9	0.111	1.064	0.059	0.249	1.269	0.128	2.098	37.566	0.050	39966135
25	1	0.037	0.551	0.016	0.093	0.617	0.048	1.200	57.327	0.367	39889244
25	2	0.077	0.975	0.033	0.187	1.129	0.090	2.185	78.238	0.291	39890176
25	3	0.099	0.814	0.041	0.224	1.271	0.105	2.012	51.224	0.100	39942865
25	4	0.045	0.819	0.019	0.128	1.068	0.052	2.019	99.908	0.633	39872972
25	5	0.104	0.993	0.054	0.233	1.216	0.117	1.945	35.590	0.050	39966149
25	7	0.112	1.094	0.059	0.252	1.302	0.129	2.102	40.940	0.050	39968590
25	8	0.117	1.116	0.060	0.263	1.363	0.135	2.202	39.219	0.050	39966038
30	1	0.034	0.610	0.014	0.096	0.794	0.039	1.496	73.191	0.622	39872982
30	2	0.072	0.863	0.038	0.174	1.071	0.081	1.858	49.935	0.169	39905547
30	3	0.071	0.997	0.033	0.182	1.244	0.081	2.212	88.258	0.361	39884333
30	4	0.060	0.927	0.051	0.173	1.081	0.071	1.951	81.795	0.254	39924565
30	5	0.112	1.088	0.057	0.251	1.319	0.126	2.107	39.419	0.051	39965767
30	6	0.115	1.084	0.059	0.255	1.322	0.125	2.117	40.222	0.050	39966792
30	7	0.084	1.177	0.038	0.215	1.500	0.095	2.674	99.543	0.321	39881094
30	8	0.075	0.884	0.055	0.205	1.189	0.080	1.882	50.450	0.129	39935463
30	9	0.052	0.878	0.022	0.150	1.122	0.060	2.120	100.000	0.512	39874567
35	1	0.046	0.619	0.025	0.110	0.777	0.049	1.423	58.978	0.333	39883957
35	2	0.087	0.931	0.045	0.201	1.154	0.098	1.887	34.351	0.087	39944374
35	3	0.100	1.009	0.051	0.209	1.048	0.110	2.098	60.847	0.122	39928162
35	5	0.108	1.025	0.055	0.237	1.246	0.120	1.982	36.244	0.051	39965437
35	6	0.048	0.829	0.020	0.134	1.075	0.055	2.008	94.759	0.564	39873172
35	7	0.126	1.221	0.065	0.283	1.469	0.143	2.354	47.781	0.050	39970124
35	8	0.129	1.219	0.068	0.289	1.499	0.147	2.476	44.780	0.051	39965790
35	9	0.076	1.067	0.036	0.199	1.364	0.087	2.431	94.756	0.340	39880444
35	10	0.237	2.513	0.146	0.781	3.270	0.266	500.000	18.889	0.838	43399510
40	1	0.044	0.664	0.020	0.117	0.852	0.050	1.543	63.485	0.392	39876497
40	3	0.059	0.890	0.030	0.156	1.134	0.067	2.064	88.605	0.399	39877250
40	4	0.078	0.773	0.036	0.176	0.990	0.087	1.581	40.460	0.079	39943777
40	5	0.116	1.253	0.063	0.272	1.570	0.131	2.663	74.512	0.108	39923067
40	6	0.124	1.201	0.063	0.277	1.422	0.143	2.307	46.359	0.051	39968254
40	7	0.120	1.159	0.061	0.267	1.407	0.135	2.231	44.345	0.051	39967780
40	8	0.130	1.266	0.067	0.293	1.523	0.148	2.415	50.147	0.051	39969920
40	10	0.281	2.575	0.150	0.611	3.127	0.306	5.158	100.000	0.051	39967098
45	1	0.041	0.745	0.017	0.117	0.971	0.048	1.821	88.841	0.615	39872993
45	2	0.066	0.963	0.030	0.171	1.248	0.074	2.213	96.587	0.423	39878800
45	3	0.082	1.016	0.040	0.201	1.287	0.092	2.210	65.507	0.198	39896522
45	4	0.053	0.860	0.024	0.143	1.124	0.059	2.086	100.000	0.535	39874072
45	6	0.085	1.164	0.042	0.223	1.493	0.096	2.616	91.178	0.277	39885606
45	8	0.054	0.836	0.024	0.158	1.091	0.063	2.112	100.000	0.487	39877336
45	9	0.136	1.305	0.070	0.303	1.586	0.155	2.619	48.871	0.052	39965551
50	1	0.057	0.683	0.028	0.138	0.875	0.065	1.458	39.782	0.168	39903663
50	2	0.070	0.805	0.036	0.168	1.003	0.079	1.699	42.228	0.136	39912593
50	3	0.096	1.005	0.049	0.221	1.239	0.108	2.102	41.846	0.095	39934936
50	4	0.072	1.022	0.033	0.186	1.311	0.081	2.273	79.281	0.300	39885331
50	7	0.052	0.824	0.023	0.140	1.059	0.060	1.940	86.082	0.455	39874399
50	8	0.084	1.109	0.044	0.199	1.374	0.097	2.447	100.000	0.261	39889859
50	9	0.154	1.452	0.085	0.348	1.789	0.174	2.883	53.235	0.051	39965602
50	10	0.213	2.020	0.102	0.479	2.544	0.239	4.146	59.724	0.058	39971508
5	1	0.046	0.448	0.024	0.105	0.529	0.051	0.866	18.191	0.050	40003353
5	2	0.039	0.685	0.017	0.111	0.888	0.045	1.663	78.011	0.559	39905345
5	3	0.087	0.851	0.046	0.200	1.014	0.097	1.648	31.819	0.050	39999396
5	4	0.068	0.783	0.027	0.168	1.000	0.080	1.810	66.016	0.251	39926702
5	5	0.097	0.954	0.052	0.220	1.127	0.110	1.857	33.351	0.050	39997861
5	6	0.081	0.768	0.043	0.187	0.941	0.092	1.520	34.030	0.051	40007026
5	7	0.060	0.605	0.035	0.141	0.769	0.067	1.269	31.055	0.075	39978029
5	8	0.079	0.777	0.042	0.176	0.932	0.089	1.519	22.332	0.050	40002698
5	9	0.053	0.845	0.024	0.146	1.088	0.060	2.001	86.036	0.444	39907000
10	1	0.053	0.502	0.028	0.120	0.631	0.058	1.002	18.925	0.050	39998249
10	2	0.077	0.733	0.043	0.176	0.929	0.087	1.501	21.846	0.050	40003460
10	3	0.088	0.840	0.047	0.201	1.047	0.101	1.713	23.692	0.050	40006821
10	4	0.087	0.807	0.046	0.193	0.964	0.095	1.624	28.674	0.050	39998522
10	5	0.077	0.736	0.040	0.174	0.900	0.086	1.452	26.412	0.050	39998224
10	7	0.108	1.026	0.056	0.237	1.269	0.121	2.019	36.426	0.051	39997183
10	8	0.047	0.846	0.020	0.135	1.096	0.054	2.067	99.513	0.597	39905184
10	9	0.098	0.951	0.052	0.224	1.156	0.110	1.868	33.759	0.050	39997674
10	10	0.099	0.946	0.053	0.226	1.163	0.111	1.874	35.390	0.050	39998064
15	1	0.031	0.551	0.013	0.088	0.715	0.035	1.348	64.689	0.593	39905140
15	2	0.070	0.780	0.038	0.172	0.915	0.092	1.469	29.629	0.059	39994072
15	4	0.080	0.977	0.035	0.193	1.276	0.087	2.108	61.752	0.197	39930705
15	5	0.086	0.835	0.045	0.194	1.015	0.097	1.635	30.199	0.051	39997437
15	6	0.093	0.898	0.050	0.212	1.097	0.104	1.803	32.640	0.051	39997285
15	7	0.098	1.018	0.050	0.229	1.273	0.109	2.122	38.512	0.086	39975763
15	8	0.097	0.943	0.053	0.221	1.171	0.113	1.863	37.144	0.050	40000326
15	10	0.171	1.913	0.105	0.564	2.363	0.187	500.000	11.819	0.781	43466033
20	1	0.061	0.609	0.032	0.123	0.703	0.064	1.254	31.079	0.095	39966977
20	3	0.097	0.943	0.052	0.220	1.140	0.109	1.882	33.243	0.050	39998460
20	4	0.102	1.007	0.055	0.232	1.205	0.115	1.949	34.690	0.050	39997377
20	5	0.096	0.922	0.050	0.213	1.086	0.110	1.804	33.320	0.050	39998950
20	6	0.041	0.760	0.017	0.120	0.988	0.047	1.868	91.092	0.626	39905172
25	1	0.054	0.563	0.031	0.136	0.690	0.062	1.184	30.024	0.093	39963181
25	2	0.070	0.699	0.044	0.153	0.884	0.073	1.485	45.000	0.118	39963882
25	3	0.098	0.918	0.049	0.216	1.136	0.109	1.820	32.624	0.051	39996699
25	4	0.108	1.064	0.061	0.245	1.280	0.122	2.074	37.809	0.051	39997630
25	5	0.046	0.831	0.020	0.133	1.079	0.053	2.033	98.008	0.596	39905179
25	9	0.141	1.337	0.071	0.314	1.712	0.156	2.673	48.959	0.050	39999563
25	10	0.196	2.140	0.116	0.648	2.583	0.219	500.000	15.789	0.814	43445324
30	1	0.030	0.558	0.013	0.088	0.725	0.035	1.371	66.829	0.619	39905189
30	2	0.071	0.858	0.038	0.174	1.075	0.080	1.875	49.448	0.173	39939075
30	4	0.081	1.055	0.039	0.207	1.329	0.092	2.346	88.272	0.246	39917690
30	5	0.116	1.140	0.059	0.265	1.392	0.132	2.224	38.137	0.050	39998131
30	6	0.111	1.069	0.057	0.250	1.295	0.121	2.076	38.635	0.050	39998467
30	8	0.119	1.151	0.063	0.269	1.397	0.136	2.256	41.782	0.050	39998599
35	1	0.060	0.713	0.029	0.144	0.890	0.067	1.567	56.030	0.188	39928917
35	2	0.083	0.843	0.042	0.194	1.010	0.090	1.740	49.703	0.098	39962252
35	4	0.100	1.102	0.050	0.239	1.370	0.113	2.309	48.856	0.109	39959584
35	5	0.053	0.922	0.023	0.153	1.155	0.061	2.177	100.000	0.501	39906170
35	6	0.073	1.071	0.034	0.195	1.367	0.083	2.462	98.258	0.355	39909865
35	7	0.122	1.176	0.064	0.280	1.479	0.141	2.341	41.545	0.050	39998186
35	9	0.120	1.306	0.061	0.286	1.623	0.133	2.735	56.822	0.106	39961559
35	10	0.101	1.174	0.044	0.248	1.491	0.118	2.625	76.208	0.188	39933094
40	1	0.060	0.675	0.030	0.144	0.840	0.069	1.405	30.540	0.112	39956832
40	2	0.064	1.011	0.029	0.176	1.302	0.073	2.375	99.642	0.424	39907704
40	3	0.093	1.032	0.046	0.225	1.314	0.104	2.211	61.401	0.124	39943987
40	4	0.097	1.045	0.048	0.220	1.038	0.113	2.187	60.238	0.120	39962574
40	5	0.122	1.183	0.065	0.280	1.442	0.141	2.326	42.360	0.050	39998293
40	6	0.119	1.160	0.064	0.271	1.406	0.135	2.329	44.489	0.052	39998038
40	7	0.127	1.252	0.067	0.291	1.515	0.143	2.424	47.880	0.051	39999401
40	8	0.135	1.322	0.070	0.305	1.606	0.152	2.552	48.377	0.051	39998966
45	1	0.049	0.669	0.023	0.124	0.838	0.053	1.535	57.351	0.314	39913596
45	2	0.047	0.830	0.020	0.127	0.933	0.054	1.909	86.376	0.559	39910171
45	3	0.091	1.071	0.045	0.222	1.338	0.103	2.338	58.262	0.155	39943389
45	4	0.111	1.027	0.048	0.236	1.181	0.129	2.233	58.961	0.102	39969267
45	5	0.046	0.836	0.020	0.133	1.086	0.053	2.049	99.438	0.609	39905166
45	6	0.056	0.888	0.024	0.153	1.121	0.067	2.165	100.000	0.484	39907138
45	7	0.132	1.289	0.067	0.305	1.566	0.151	2.516	48.500	0.051	39999348
45	8	0.044	0.799	0.019	0.125	1.046	0.049	1.982	100.000	0.650	39905539
45	9	0.102	1.333	0.056	0.247	1.536	0.117	2.770	92.373	0.208	39926838
50	1	0.041	0.703	0.015	0.113	0.835	0.047	1.669	82.966	0.566	39910000
50	2	0.083	0.924	0.044	0.198	1.146	0.093	1.937	42.197	0.113	39956886
50	3	0.068	0.975	0.033	0.182	1.236	0.078	2.238	82.959	0.314	39913319
50	4	0.103	1.057	0.060	0.240	1.200	0.119	2.199	58.838	0.091	39969550
50	5	0.049	0.852	0.021	0.140	1.061	0.057	2.044	100.000	0.569	39906092
50	6	0.118	1.184	0.081	0.281	1.402	0.132	2.472	56.917	0.072	39988303
50	8	0.148	1.440	0.076	0.340	1.762	0.168	2.807	53.928	0.051	39999144
50	9	0.218	2.196	0.154	0.517	2.370	0.263	7.099	38.839	0.774	41990043
50	10	0.098	1.305	0.046	0.250	1.689	0.111	2.928	99.836	0.264	39918132
5	1	0.050	0.481	0.025	0.110	0.585	0.055	0.954	13.325	0.050	39985864
5	3	0.084	0.782	0.043	0.185	0.950	0.090	1.548	28.843	0.050	39978641
5	4	0.090	0.849	0.047	0.206	1.054	0.098	1.683	34.972	0.050	39983553
5	7	0.068	0.729	0.032	0.147	0.978	0.068	1.215	18.529	0.050	40014294
5	8	0.082	0.778	0.042	0.184	0.939	0.089	1.541	27.387	0.050	39978149
10	1	0.054	0.575	0.026	0.128	0.708	0.061	1.197	23.670	0.098	39947227
10	2	0.072	0.665	0.035	0.159	0.818	0.076	1.348	24.497	0.051	39977762
10	4	0.084	0.792	0.043	0.189	0.961	0.093	1.571	27.788	0.050	39978359
10	5	0.085	0.792	0.044	0.191	0.956	0.091	1.576	27.932	0.050	39978636
10	6	0.073	0.855	0.032	0.175	1.063	0.083	1.823	50.250	0.176	39917040
10	7	0.084	0.787	0.043	0.188	0.955	0.090	1.558	27.441	0.050	39978480
10	8	0.087	0.824	0.044	0.194	0.993	0.093	1.602	29.880	0.050	39978954
10	9	0.099	0.940	0.051	0.223	1.141	0.108	1.844	32.962	0.050	39977875
10	10	0.096	0.912	0.050	0.216	1.097	0.105	1.833	33.619	0.051	39977771
15	1	0.054	0.587	0.026	0.128	0.726	0.059	1.233	26.677	0.113	39937771
15	2	0.044	0.699	0.019	0.120	0.893	0.049	1.650	71.075	0.455	39888078
15	3	0.095	0.904	0.049	0.216	1.104	0.106	1.785	32.099	0.050	39978150
15	4	0.106	1.018	0.057	0.237	1.211	0.117	1.987	37.429	0.050	39979796
15	5	0.102	0.964	0.052	0.225	1.149	0.112	1.887	34.831	0.050	39978995
15	6	0.086	0.833	0.043	0.201	0.978	0.096	1.636	30.203	0.050	39979545
15	8	0.072	0.966	0.033	0.187	1.215	0.079	2.120	77.294	0.282	39896920
15	9	0.102	0.980	0.049	0.240	1.220	0.116	1.953	35.650	0.050	39981512
20	1	0.057	0.583	0.035	0.120	0.728	0.058	1.144	33.237	0.101	39954600
20	2	0.087	0.827	0.043	0.193	1.013	0.095	1.654	22.139	0.052	39989780
20	4	0.109	1.099	0.056	0.253	1.357	0.120	2.259	37.243	0.073	39966830
20	5	0.108	1.064	0.056	0.247	1.251	0.121	2.053	36.176	0.050	39978611
20	8	0.133	1.256	0.069	0.297	1.512	0.144	2.468	43.752	0.050	39978306
20	10	0.298	2.820	0.148	0.660	3.479	0.320	5.505	100.000	0.050	39979123
25	1	0.032	0.575	0.013	0.092	0.742	0.036	1.404	67.968	0.611	39886464
25	2	0.052	0.836	0.022	0.143	1.070	0.058	1.975	86.520	0.468	39887651
25	3	0.048	0.854	0.020	0.137	1.097	0.053	2.075	99.841	0.596	39886444
25	4	0.101	0.997	0.051	0.232	1.194	0.114	1.916	40.145	0.050	39985176
25	5	0.102	0.973	0.050	0.224	1.183	0.110	1.861	41.375	0.051	39988722
25	6	0.107	1.066	0.055	0.246	1.248	0.120	2.030	39.264	0.050	39980717
25	7	0.131	1.262	0.066	0.297	1.528	0.144	2.457	44.276	0.050	39978902
25	8	0.122	1.186	0.063	0.280	1.401	0.138	2.316	41.263	0.050	39979132
25	9	0.129	1.228	0.063	0.292	1.494	0.143	2.403	43.630	0.050	39979368
25	10	0.073	1.070	0.027	0.206	1.331	0.102	2.317	87.588	0.304	39912231
30	1	0.044	0.630	0.020	0.123	0.757	0.057	1.373	49.841	0.272	39900527
30	3	0.066	0.903	0.032	0.173	1.107	0.075	2.000	73.388	0.252	39898816
30	4	0.104	1.123	0.070	0.258	1.315	0.118	2.278	52.899	0.078	39961538
30	5	0.118	1.129	0.059	0.265	1.367	0.127	2.205	40.543	0.051	39978913
30	7	0.044	0.815	0.018	0.129	1.052	0.050	2.000	97.542	0.632	39886465
30	8	0.125	1.178	0.065	0.281	1.436	0.137	2.369	43.154	0.051	39978404
35	1	0.036	0.602	0.015	0.099	0.767	0.039	1.449	67.270	0.542	39886737
35	2	0.043	0.776	0.018	0.124	1.000	0.048	1.898	92.328	0.617	39886439
35	4	0.074	1.032	0.033	0.193	1.297	0.082	2.329	86.455	0.312	39894094
35	5	0.115	1.101	0.063	0.257	1.311	0.123	2.124	43.527	0.052	39980354
35	7	0.087	1.114	0.035	0.218	1.467	0.100	2.503	92.201	0.295	39900622
35	8	0.135	1.293	0.067	0.304	1.571	0.148	2.520	45.571	0.050	39978779
35	9	0.061	0.863	0.031	0.157	1.077	0.074	1.860	100.000	0.335	39921316
35	10	0.102	1.217	0.049	0.241	1.503	0.115	2.560	64.208	0.155	39924106
40	1	0.053	0.618	0.023	0.135	0.741	0.061	1.449	49.653	0.226	39907280
40	2	0.045	0.819	0.018	0.132	1.060	0.051	2.012	100.000	0.626	39886601
40	3	0.100	1.074	0.048	0.235	1.329	0.109	2.240	61.175	0.108	39933085
40	4	0.047	0.837	0.019	0.134	1.079	0.052	2.049	99.886	0.607	39886473
40	5	0.043	0.480	0.027	0.106	0.538	0.047	1.005	37.252	0.149	39943398
40	7	0.129	1.251	0.064	0.294	1.499	0.144	2.418	47.108	0.051	39979430
40	8	0.067	1.010	0.030	0.180	1.281	0.075	2.329	96.225	0.385	39889581
40	9	0.140	1.317	0.069	0.312	1.595	0.153	2.657	48.971	0.052	39977915
45	1	0.067	0.749	0.032	0.159	0.926	0.074	1.554	34.620	0.120	39934978
45	2	0.088	0.914	0.044	0.205	1.126	0.097	1.898	40.010	0.094	39942557
45	3	0.095	1.102	0.044	0.231	1.393	0.104	2.374	74.502	0.151	39918390
45	4	0.119	1.257	0.071	0.281	1.445	0.138	2.625	67.378	0.099	39944140
45	5	0.115	1.158	0.070	0.270	1.360	0.130	2.292	44.479	0.055	39976918
45	7	0.127	1.231	0.063	0.284	1.477	0.140	2.346	49.998	0.051	39984707
45	8	0.137	1.312	0.069	0.309	1.581	0.150	2.536	48.516	0.050	39979825
45	9	0.151	1.456	0.074	0.341	1.757	0.166	2.810	52.324	0.051	39978492
45	10	0.053	0.883	0.024	0.149	1.133	0.059	2.144	100.000	0.533	39887169
50	1	0.045	0.703	0.020	0.123	0.898	0.050	1.644	71.426	0.437	39888107
50	3	0.065	0.954	0.029	0.173	1.219	0.073	2.198	88.406	0.364	39890539
50	4	0.080	0.992	0.038	0.200	1.240	0.088	2.150	65.575	0.200	39907090
50	5	0.109	1.189	0.058	0.261	1.313	0.137	2.411	59.179	0.090	39948638
50	8	0.233	2.043	0.176	0.546	2.500	0.297	7.357	38.163	0.735	42026666
50	9	0.046	0.830	0.019	0.132	1.058	0.051	2.027	99.447	0.620	39886488
50	10	0.060	0.951	0.027	0.166	1.209	0.069	2.156	99.999	0.411	39890457
5	1	0.048	0.465	0.026	0.104	0.550	0.053	0.896	17.025	0.050	39955445
5	3	0.080	0.847	0.041	0.188	0.985	0.096	1.812	46.271	0.104	39914224
5	4	0.085	0.836	0.046	0.189	0.989	0.089	1.601	28.877	0.050	39955630
5	5	0.062	0.588	0.032	0.139	0.719	0.067	1.160	23.355	0.050	39957414
5	6	0.051	0.882	0.022	0.143	1.145	0.057	2.136	100.000	0.552	39861182
5	7	0.056	0.733	0.026	0.138	0.913	0.061	1.626	63.340	0.271	39871261
5	8	0.093	0.834	0.049	0.201	1.071	0.099	1.697	32.065	0.050	39955776
5	10	0.087	0.861	0.040	0.206	1.110	0.086	1.896	47.735	0.101	39917488
10	1	0.034	0.616	0.015	0.098	0.801	0.038	1.511	73.111	0.610	39860947
10	2	0.043	0.721	0.018	0.119	0.922	0.048	1.729	78.783	0.514	39861694
10	5	0.099	0.914	0.053	0.221	1.118	0.107	1.838	33.423	0.050	39954629
10	8	0.087	0.818	0.046	0.193	1.002	0.094	1.604	30.521	0.050	39955270
10	9	0.082	0.895	0.037	0.191	1.139	0.089	1.947	45.422	0.135	39907186
10	10	0.073	1.043	0.032	0.194	1.348	0.082	2.462	96.867	0.354	39866948
15	1	0.056	0.558	0.035	0.126	0.725	0.058	1.135	25.055	0.074	39934989
15	3	0.104	0.974	0.057	0.232	1.206	0.113	1.935	36.951	0.050	39955565
15	5	0.087	0.833	0.046	0.194	1.003	0.096	1.634	30.773	0.050	39954724
15	6	0.077	0.936	0.035	0.192	1.178	0.087	2.035	60.876	0.200	39885541
15	7	0.103	0.970	0.054	0.233	1.177	0.115	1.931	35.074	0.050	39954539
15	8	0.093	0.883	0.051	0.210	1.083	0.098	1.744	31.974	0.051	39953514
15	9	0.081	0.991	0.047	0.202	1.121	0.102	1.970	48.921	0.110	39911979
15	10	0.075	2.626	0.059	0.138	2.816	0.113	4.972	18.151	0.686	41928677
20	1	0.056	0.620	0.028	0.133	0.784	0.061	1.316	29.405	0.124	39910114
20	2	0.080	0.776	0.049	0.184	0.997	0.088	1.558	30.133	0.054	39952631
20	3	0.093	0.873	0.050	0.207	1.080	0.099	1.732	31.466	0.050	39953849
20	4	0.102	0.998	0.057	0.227	1.225	0.116	1.957	35.413	0.051	39953694
20	5	0.103	0.964	0.055	0.232	1.207	0.115	1.941	34.693	0.050	39954475
20	7	0.124	1.196	0.063	0.278	1.449	0.138	2.358	43.027	0.050	39955618
20	10	0.121	1.123	0.061	0.267	1.345	0.133	2.232	39.880	0.050	39955100
25	1	0.031	0.556	0.013	0.087	0.719	0.034	1.353	65.866	0.611	39860973
25	2	0.051	0.795	0.023	0.137	1.023	0.056	1.874	81.358	0.444	39862715
25	3	0.101	0.978	0.054	0.226	1.200	0.110	1.979	27.064	0.055	39963444
25	4	0.096	0.898	0.050	0.212	1.093	0.106	1.781	32.265	0.050	39954034
25	8	0.117	1.129	0.061	0.260	1.342	0.126	2.174	39.755	0.050	39954715
25	9	0.082	0.790	0.044	0.185	0.939	0.089	1.527	31.682	0.050	39958856
25	10	0.204	2.388	0.124	0.655	2.766	0.221	500.000	15.671	0.780	43388812
30	1	0.031	0.563	0.013	0.088	0.736	0.034	1.401	70.634	0.658	39861125
30	2	0.069	0.699	0.025	0.150	0.915	0.073	1.615	56.098	0.181	39899207
30	3	0.061	0.910	0.031	0.167	1.190	0.069	2.026	84.174	0.311	39870822
30	4	0.114	1.113	0.061	0.254	1.384	0.123	2.269	33.546	0.062	39954760
30	5	0.110	1.037	0.061	0.247	1.284	0.117	2.054	37.787	0.051	39953845
30	6	0.049	0.832	0.023	0.135	1.078	0.054	1.997	100.000	0.555	39862644
30	7	0.113	1.092	0.058	0.254	1.328	0.125	2.151	38.622	0.050	39954448
30	8	0.140	1.328	0.079	0.319	1.635	0.152	2.645	49.766	0.050	39955495
30	9	0.214	2.383	0.119	0.691	2.804	0.239	500.000	19.798	0.881	43358997
35	1	0.059	0.661	0.029	0.140	0.827	0.064	1.397	34.110	0.135	39901653
35	2	0.048	0.850	0.020	0.135	1.103	0.053	2.080	99.352	0.602	39861014
35	3	0.085	1.048	0.036	0.206	1.415	0.091	2.293	75.506	0.231	39879923
35	5	0.116	1.112	0.060	0.259	1.353	0.127	2.175	39.329	0.050	39953985
35	6	0.051	0.866	0.022	0.142	1.126	0.057	2.096	97.705	0.542	39861236
35	8	0.052	0.858	0.023	0.143	1.110	0.057	2.083	100.000	0.543	39861479
35	9	0.245	2.597	0.134	0.752	2.886	0.249	500.000	18.415	0.813	43393231
35	10	0.129	1.253	0.065	0.287	1.521	0.144	2.412	46.593	0.050	39957296
40	1	0.053	0.681	0.024	0.132	0.869	0.057	1.534	51.194	0.257	39875499
40	2	0.055	0.795	0.025	0.142	1.026	0.060	1.829	71.201	0.359	39866696
40	4	0.108	1.067	0.065	0.243	1.285	0.116	2.225	53.276	0.083	39927658
40	5	0.107	1.034	0.057	0.245	1.256	0.116	2.041	41.679	0.052	39956782
40	6	0.122	1.161	0.069	0.271	1.371	0.136	2.337	44.499	0.053	39953937
40	8	0.003	0.614	0.001	0.018	1.020	0.002	2.544	100.000	5.000	40001863
45	1	0.042	0.634	0.023	0.106	0.801	0.045	1.468	63.507	0.405	39869301
45	2	0.067	0.947	0.029	0.173	1.293	0.067	2.228	93.348	0.430	39868315
45	3	0.067	1.011	0.030	0.177	1.297	0.074	2.361	96.619	0.401	39864542
45	4	0.092	1.019	0.045	0.221	1.330	0.098	2.253	69.185	0.152	39892030
45	5	0.118	1.136	0.061	0.267	1.383	0.129	2.250	40.527	0.051	39954276
45	6	0.128	1.289	0.082	0.286	1.497	0.133	2.590	55.655	0.071	39939988
45	7	0.133	1.274	0.066	0.292	1.553	0.146	2.459	47.369	0.050	39956679
45	8	0.047	0.834	0.020	0.132	1.085	0.052	2.051	99.877	0.619	39860918
45	9	0.136	1.320	0.070	0.308	1.576	0.153	2.538	52.337	0.051	39958010
50	1	0.063	0.727	0.031	0.150	0.904	0.069	1.519	37.718	0.141	39900067
50	2	0.048	0.847	0.021	0.134	1.104	0.053	2.071	100.000	0.605	39860973
50	3	0.094	1.067	0.048	0.224	1.336	0.102	2.280	66.917	0.138	39896013
50	5	0.110	1.145	0.075	0.224	1.299	0.112	2.257	62.997	0.101	39937314
50	6	0.126	1.187	0.065	0.275	1.444	0.134	2.318	44.797	0.050	39956018
50	7	0.049	0.568	0.023	0.118	0.713	0.054	1.208	37.562	0.140	39897957
50	8	0.137	1.314	0.077	0.308	1.581	0.149	2.570	49.433	0.052	39953978
50	9	0.153	1.461	0.078	0.342	1.785	0.169	2.858	51.975	0.051	39954458
50	10	0.217	2.064	0.113	0.481	2.526	0.237	4.124	56.767	0.054	39963713
5	3	0.085	0.799	0.046	0.192	0.987	0.095	1.650	31.392	0.051	39990139
5	4	0.093	0.920	0.051	0.210	1.070	0.105	1.748	35.923	0.050	39991023
5	5	0.093	0.879	0.051	0.209	1.070	0.102	1.745	31.158	0.050	39987098
5	6	0.078	0.731	0.041	0.173	0.892	0.085	1.473	19.955	0.050	39998104
5	9	0.077	0.731	0.041	0.173	0.876	0.085	1.423	24.934	0.050	39986437
5	10	0.090	0.850	0.048	0.200	1.038	0.098	1.659	31.014	0.050	39987169
10	1	0.055	0.513	0.030	0.123	0.629	0.059	1.035	18.593	0.050	39986928
10	4	0.073	0.685	0.039	0.164	0.826	0.080	1.341	27.392	0.050	39990291
10	5	0.059	0.803	0.028	0.153	1.041	0.067	1.806	64.313	0.281	39904311
10	6	0.067	0.909	0.032	0.171	1.155	0.075	2.049	75.344	0.291	39902677
10	7	0.090	0.856	0.048	0.201	1.043	0.100	1.674	30.721	0.050	39986549
10	8	0.099	0.911	0.049	0.213	1.097	0.110	1.799	34.016	0.050	39988425
10	9	0.098	0.930	0.052	0.221	1.133	0.108	1.828	33.885	0.050	39986865
10	10	0.097	0.932	0.052	0.220	1.135	0.107	1.817	33.240	0.050	39986984
15	1	0.034	0.557	0.015	0.093	0.715	0.038	1.325	61.470	0.512	39893763
15	3	0.084	0.853	0.040	0.190	1.026	0.095	1.701	40.198	0.081	39957875
15	6	0.100	0.963	0.053	0.229	1.156	0.115	1.896	35.326	0.050	39987695
15	7	0.103	0.961	0.061	0.227	1.217	0.114	1.920	42.122	0.050	39998631
15	8	0.087	0.829	0.048	0.196	0.973	0.097	1.620	30.294	0.053	39984450
15	9	0.115	1.094	0.061	0.253	1.339	0.127	2.166	30.281	0.051	39995734
15	10	0.098	0.911	0.052	0.220	1.143	0.107	1.805	35.077	0.050	39987908
20	1	0.056	0.540	0.033	0.126	0.620	0.063	1.125	32.527	0.089	39966510
20	3	0.097	0.929	0.051	0.221	1.116	0.108	1.809	34.287	0.051	39987080
20	4	0.112	1.079	0.057	0.256	1.316	0.127	2.118	38.267	0.050	39987677
20	5	0.093	0.890	0.048	0.209	1.054	0.104	1.736	31.965	0.050	39987272
20	6	0.099	0.957	0.052	0.222	1.150	0.111	1.867	33.932	0.050	39987014
20	7	0.088	0.972	0.039	0.206	1.218	0.100	2.028	46.975	0.126	39942523
20	8	0.119	1.125	0.069	0.261	1.385	0.133	2.264	33.450	0.050	39993569
20	9	0.177	2.125	0.108	0.606	2.340	0.202	500.000	14.240	0.813	43425243
20	10	0.180	2.102	0.120	0.623	2.510	0.202	500.000	15.416	0.825	43424916
25	1	0.043	0.591	0.020	0.111	0.751	0.047	1.339	48.489	0.303	39903118
25	2	0.061	0.780	0.029	0.157	1.021	0.069	1.741	67.900	0.287	39906362
25	3	0.050	0.874	0.021	0.142	1.136	0.056	2.099	98.954	0.569	39893637
25	4	0.104	1.005	0.054	0.232	1.211	0.116	1.977	36.269	0.051	39986733
25	5	0.088	1.168	0.044	0.221	1.362	0.098	2.572	91.492	0.273	39906725
25	6	0.111	1.063	0.057	0.245	1.281	0.123	2.048	40.438	0.050	39988882
25	7	0.116	1.137	0.061	0.266	1.337	0.132	2.202	40.480	0.050	39987538
25	8	0.131	1.234	0.071	0.295	1.513	0.144	2.445	44.548	0.050	39987019
25	9	0.204	2.356	0.124	0.637	2.740	0.220	500.000	16.942	0.820	43412118
30	1	0.037	0.567	0.017	0.100	0.729	0.043	1.342	59.047	0.474	39898716
30	2	0.055	0.916	0.025	0.151	1.171	0.062	2.170	97.334	0.498	39894418
30	3	0.075	0.988	0.042	0.206	1.242	0.096	2.331	75.059	0.241	39916507
30	5	0.091	1.071	0.045	0.223	1.321	0.100	2.273	59.303	0.157	39928527
30	6	0.116	1.116	0.061	0.261	1.339	0.128	2.166	38.745	0.050	39986628
30	7	0.101	1.113	0.047	0.244	1.409	0.117	2.393	56.746	0.138	39939922
30	8	0.194	2.316	0.127	0.671	2.144	0.221	500.000	15.754	0.826	43457821
35	1	0.036	0.567	0.016	0.099	0.743	0.039	1.403	65.459	0.545	39895341
35	2	0.085	0.831	0.041	0.189	1.011	0.102	1.824	47.481	0.107	39947275
35	4	0.102	1.015	0.060	0.232	1.212	0.114	2.093	48.331	0.079	39961251
35	5	0.112	1.086	0.059	0.251	1.316	0.125	2.092	38.962	0.050	39986912
35	6	0.117	1.142	0.064	0.268	1.365	0.135	2.235	39.912	0.050	39986660
35	7	0.115	1.097	0.059	0.254	1.336	0.127	2.133	38.595	0.050	39987124
35	8	0.120	1.247	0.063	0.278	1.524	0.134	2.520	42.266	0.076	39974530
35	9	0.132	1.275	0.067	0.294	1.543	0.145	2.455	44.187	0.050	39987687
40	1	0.042	0.724	0.020	0.122	0.940	0.047	1.758	86.035	0.546	39894742
40	2	0.053	0.833	0.027	0.150	1.126	0.067	2.036	86.204	0.464	39900878
40	4	0.099	1.012	0.065	0.230	1.124	0.117	2.017	48.273	0.069	39980595
40	6	0.115	1.262	0.060	0.263	1.533	0.129	2.480	41.581	0.084	39977084
40	7	0.148	1.413	0.078	0.341	1.744	0.170	2.906	37.116	0.050	40004833
40	9	0.186	1.719	0.147	0.392	2.092	0.236	3.684	33.792	0.750	41955737
40	10	0.071	1.089	0.035	0.179	1.351	0.092	2.360	100.000	0.332	39905647
45	1	0.036	0.620	0.016	0.101	0.800	0.040	1.499	71.791	0.567	39893385
45	2	0.045	0.820	0.019	0.129	1.062	0.051	2.013	99.453	0.634	39893225
45	3	0.102	1.082	0.053	0.240	1.323	0.115	2.245	44.744	0.094	39955897
45	4	0.063	0.910	0.029	0.168	0.993	0.088	2.035	100.000	0.361	39920559
45	5	0.117	1.104	0.060	0.256	1.352	0.125	2.125	42.939	0.051	39988635
45	6	0.126	1.212	0.074	0.285	1.477	0.134	2.409	53.595	0.059	39982309
45	7	0.103	1.259	0.044	0.256	1.593	0.119	2.840	95.550	0.250	39911707
45	8	0.092	1.010	0.056	0.210	1.268	0.106	2.002	41.652	0.070	39973907
45	9	0.092	3.231	0.067	0.280	3.536	0.137	5.683	26.672	0.728	41735143
45	10	0.114	1.192	0.060	0.266	1.744	0.115	2.776	81.058	0.176	39926758
50	1	0.041	0.653	0.018	0.111	0.837	0.046	1.540	68.148	0.469	39894729
50	2	0.066	0.859	0.031	0.164	0.874	0.071	1.720	58.463	0.193	39920591
50	5	0.107	1.092	0.065	0.250	1.218	0.125	2.256	57.354	0.080	39968283
50	7	0.129	1.386	0.059	0.290	1.694	0.143	2.909	67.922	0.125	39941072
50	8	0.142	1.371	0.075	0.326	1.642	0.163	2.672	49.683	0.051	39986462
50	9	0.039	0.402	0.021	0.092	0.495	0.044	0.817	13.688	0.071	39973758
50	10	0.039	0.671	0.024	0.118	1.039	0.059	1.678	100.000	0.562	39929038
5	1	0.043	0.448	0.022	0.103	0.546	0.049	0.939	17.749	0.088	39922270
5	3	0.080	0.755	0.042	0.179	0.907	0.087	1.465	30.037	0.050	39952403
5	4	0.101	0.950	0.053	0.227	1.207	0.108	1.918	33.833	0.050	39949172
5	5	0.082	0.816	0.043	0.188	0.982	0.089	1.663	28.048	0.075	39935245
5	6	0.071	0.667	0.037	0.159	0.810	0.075	1.322	19.397	0.050	39952934
5	7	0.048	0.760	0.021	0.131	0.980	0.053	1.786	77.080	0.458	39856300
5	8	0.076	0.707	0.040	0.170	0.863	0.082	1.437	19.080	0.050	39960758
5	9	0.081	0.822	0.041	0.190	1.003	0.084	1.696	37.894	0.074	39926899
10	1	0.059	0.553	0.030	0.130	0.677	0.063	1.088	19.455	0.050	39947082
10	2	0.044	0.701	0.020	0.126	0.943	0.050	1.786	92.832	0.567	39858542
10	3	0.086	0.812	0.046	0.192	1.011	0.091	1.629	21.798	0.050	39960235
10	5	0.088	0.856	0.047	0.200	1.042	0.095	1.659	29.192	0.050	39948191
10	6	0.079	0.713	0.041	0.174	0.878	0.084	1.435	27.230	0.050	39949659
10	7	0.091	0.865	0.048	0.206	1.049	0.099	1.683	33.169	0.050	39949805
10	8	0.089	0.845	0.047	0.199	1.023	0.096	1.644	30.048	0.050	39947734
10	9	0.105	0.999	0.055	0.236	1.196	0.113	1.939	34.994	0.050	39947866
10	10	0.099	0.964	0.053	0.223	1.151	0.107	1.844	35.527	0.052	39945915
15	1	0.034	0.627	0.014	0.098	0.811	0.038	1.533	73.795	0.626	39854473
15	2	0.082	0.767	0.044	0.185	0.971	0.088	1.531	27.845	0.051	39947717
15	3	0.093	0.956	0.050	0.214	1.177	0.102	1.985	49.602	0.092	39910384
15	4	0.084	1.043	0.040	0.218	1.264	0.100	2.315	79.232	0.203	39875315
15	5	0.065	0.942	0.028	0.168	1.224	0.070	2.218	100.000	0.410	39857479
15	6	0.097	0.941	0.052	0.221	1.121	0.106	1.817	32.533	0.050	39948024
15	7	0.106	1.016	0.056	0.239	1.230	0.115	1.974	35.695	0.050	39947687
15	8	0.105	1.006	0.053	0.243	1.227	0.121	1.991	35.696	0.050	39949479
20	1	0.044	0.590	0.021	0.114	0.763	0.047	1.318	44.286	0.297	39873039
20	4	0.099	0.951	0.053	0.225	1.153	0.110	1.862	32.829	0.050	39947890
20	5	0.104	0.981	0.054	0.231	1.159	0.114	1.924	32.968	0.050	39948150
20	7	0.123	1.143	0.066	0.279	1.417	0.126	2.306	42.615	0.050	39951089
20	9	0.133	1.225	0.069	0.293	1.665	0.146	2.478	47.227	0.050	39952507
25	1	0.038	0.596	0.019	0.100	0.689	0.049	1.217	58.679	0.315	39878040
25	2	0.047	0.772	0.020	0.130	0.988	0.052	1.831	82.530	0.499	39855171
25	5	0.114	1.118	0.058	0.262	1.353	0.127	2.170	38.388	0.050	39948793
25	6	0.110	1.036	0.059	0.248	1.255	0.121	2.047	37.885	0.050	39947855
25	7	0.072	0.996	0.035	0.201	1.290	0.082	2.263	83.222	0.303	39865747
25	10	0.183	1.428	0.142	0.387	1.559	0.192	3.510	27.198	0.714	42008505
30	1	0.037	0.584	0.018	0.101	0.732	0.042	1.358	57.797	0.436	39857224
30	3	0.105	1.036	0.056	0.239	1.276	0.115	2.105	32.331	0.064	39944584
30	4	0.051	0.859	0.022	0.141	1.118	0.056	2.109	99.889	0.574	39854543
30	5	0.110	1.120	0.057	0.252	1.390	0.120	2.295	39.435	0.079	39932173
30	6	0.119	1.088	0.064	0.265	1.319	0.128	2.203	39.466	0.052	39946444
30	7	0.125	1.186	0.063	0.280	1.462	0.137	2.316	41.413	0.050	39948462
30	8	0.119	1.132	0.063	0.269	1.357	0.129	2.221	41.610	0.051	39947977
30	9	0.107	1.157	0.035	0.246	1.871	0.100	2.580	89.118	0.231	39896366
35	1	0.046	0.673	0.022	0.124	0.844	0.053	1.538	62.373	0.348	39859593
35	2	0.052	0.839	0.025	0.148	1.062	0.060	1.872	82.152	0.420	39858354
35	4	0.104	1.045	0.062	0.236	1.208	0.113	2.139	54.478	0.087	39920795
35	5	0.117	1.125	0.059	0.267	1.366	0.129	2.175	40.826	0.051	39948714
35	6	0.118	1.127	0.062	0.268	1.373	0.128	2.200	40.219	0.051	39947566
35	8	0.070	1.048	0.032	0.186	1.330	0.077	2.406	99.123	0.385	39858020
35	9	0.097	0.916	0.055	0.211	1.194	0.102	1.838	34.797	0.056	39943408
35	10	0.232	2.346	0.131	0.710	2.862	0.242	500.000	19.216	0.880	43364974
40	1	0.040	0.717	0.016	0.113	0.931	0.044	1.763	86.843	0.642	39854262
40	2	0.079	0.949	0.036	0.207	1.033	0.079	2.091	74.206	0.191	39890318
40	3	0.070	0.986	0.035	0.204	1.498	0.077	2.356	94.685	0.345	39867127
40	5	0.110	1.105	0.052	0.271	1.358	0.130	2.389	58.090	0.088	39919869
40	7	0.125	1.207	0.064	0.280	1.458	0.140	2.324	43.833	0.050	39949395
40	8	0.102	1.139	0.042	0.242	1.407	0.118	2.241	61.104	0.114	39907857
40	9	0.111	1.391	0.053	0.276	1.720	0.123	3.041	93.121	0.211	39875627
40	10	0.111	1.143	0.057	0.254	1.383	0.121	2.308	40.947	0.077	39929420
45	1	0.041	0.671	0.019	0.111	0.871	0.044	1.605	73.944	0.541	39856410
45	4	0.081	1.027	0.034	0.206	1.124	0.105	2.362	74.437	0.281	39894631
45	5	0.039	0.633	0.017	0.107	0.811	0.043	1.506	68.934	0.503	39854968
45	6	0.138	1.310	0.080	0.301	1.499	0.150	2.567	51.168	0.055	39947081
45	7	0.047	0.817	0.021	0.135	1.051	0.053	1.973	100.000	0.594	39855543
45	9	0.013	0.150	0.006	0.032	0.187	0.014	0.323	8.489	0.151	39887432
45	10	0.093	1.170	0.042	0.236	1.480	0.102	2.644	100.000	0.252	39867106
50	1	0.047	0.679	0.022	0.125	0.867	0.053	1.544	59.927	0.332	39860586
50	2	0.068	0.847	0.032	0.167	1.067	0.075	1.912	67.332	0.229	39870210
50	4	0.095	1.011	0.048	0.216	1.009	0.117	2.217	74.155	0.156	39913052
50	5	0.101	1.101	0.070	0.272	1.283	0.119	2.242	52.796	0.075	39936982
50	6	0.043	0.690	0.031	0.127	0.802	0.049	1.549	96.732	0.423	39916483
50	7	0.096	0.927	0.055	0.221	1.082	0.108	1.775	39.535	0.058	39946950
50	8	0.135	1.271	0.069	0.300	1.544	0.147	2.533	46.584	0.051	39947865
50	9	0.017	0.178	0.008	0.039	0.220	0.018	0.370	7.461	0.099	39913316
50	10	0.109	2.942	0.089	0.189	3.158	0.117	4.680	28.785	0.732	41567253
10	1	0.051	0.523	0.025	0.119	0.671	0.054	1.077	19.860	0.087	39933460
10	3	0.087	0.830	0.046	0.199	1.012	0.097	1.648	29.391	0.050	39955518
10	4	0.062	0.863	0.030	0.161	1.069	0.072	1.810	60.312	0.241	39880240
10	5	0.058	0.890	0.023	0.154	1.204	0.065	2.128	100.000	0.464	39867543
10	6	0.089	0.838	0.047	0.202	1.014	0.098	1.678	30.041	0.050	39956347
10	7	0.085	0.821	0.030	0.179	0.961	0.090	1.796	52.064	0.129	39919881
10	8	0.072	0.906	0.033	0.185	1.142	0.080	1.993	61.063	0.216	39884395
10	9	0.100	0.940	0.052	0.222	1.180	0.114	1.882	39.899	0.050	39963706
10	10	0.095	0.924	0.050	0.219	1.117	0.106	1.811	31.969	0.050	39955899
15	1	0.048	0.528	0.030	0.120	0.735	0.047	1.095	31.076	0.120	39920901
15	2	0.065	0.790	0.030	0.150	0.961	0.064	1.696	62.521	0.256	39881359
15	4	0.097	0.941	0.050	0.223	1.147	0.106	1.837	32.866	0.050	39955976
15	5	0.089	0.863	0.046	0.204	1.044	0.099	1.689	30.575	0.050	39955699
15	6	0.089	0.855	0.046	0.202	1.028	0.097	1.657	32.979	0.051	39958096
15	8	0.083	1.034	0.043	0.205	1.239	0.091	2.146	65.204	0.158	39892724
15	9	0.036	0.400	0.016	0.087	0.497	0.039	0.810	18.420	0.126	39914741
20	1	0.047	0.604	0.024	0.136	0.807	0.053	1.326	39.252	0.145	39910498
20	2	0.052	0.851	0.023	0.147	1.090	0.060	1.976	86.936	0.454	39865997
20	4	0.098	0.964	0.052	0.228	1.140	0.110	1.881	34.066	0.050	39956358
20	5	0.107	1.071	0.053	0.249	1.288	0.120	2.073	36.292	0.050	39957480
20	6	0.099	0.943	0.050	0.227	1.131	0.111	1.865	34.249	0.050	39956657
20	8	0.113	1.055	0.055	0.255	1.267	0.125	2.104	37.302	0.050	39956885
10	1	0.057	0.560	0.030	0.130	0.674	0.063	1.077	19.952	0.050	39962893
10	3	0.087	0.832	0.046	0.201	1.005	0.094	1.626	31.163	0.050	39964603
10	4	0.084	0.797	0.043	0.191	0.942	0.093	1.569	28.366	0.050	39963512
10	5	0.042	0.669	0.019	0.117	0.854	0.048	1.567	67.608	0.439	39872451
10	6	0.094	0.905	0.049	0.216	1.098	0.106	1.771	32.746	0.050	39963037
10	7	0.094	0.900	0.050	0.215	1.094	0.104	1.760	33.502	0.050	39963583
10	8	0.105	0.996	0.058	0.239	1.190	0.115	1.953	35.994	0.050	39963206
10	9	0.091	0.875	0.048	0.208	1.064	0.102	1.716	30.802	0.050	39962606
10	10	0.165	1.875	0.089	0.489	2.183	0.174	500.000	9.520	0.683	43422805
15	1	0.067	0.641	0.036	0.152	0.799	0.074	1.275	20.821	0.052	39961167
15	2	0.072	0.727	0.038	0.167	0.902	0.079	1.478	25.304	0.076	39948560
15	3	0.090	0.857	0.047	0.206	1.048	0.099	1.685	31.714	0.050	39963721
15	5	0.083	0.781	0.043	0.186	0.942	0.091	1.536	27.931	0.050	39962785
15	6	0.097	0.931	0.049	0.220	1.121	0.111	1.810	36.684	0.050	39967429
15	7	0.104	0.979	0.053	0.237	1.174	0.115	1.937	35.102	0.050	39963179
15	8	0.096	0.932	0.051	0.218	1.125	0.108	1.809	32.436	0.050	39962513
15	9	0.104	0.964	0.051	0.233	1.180	0.117	1.919	35.027	0.050	39964005
15	10	0.083	0.778	0.045	0.190	0.986	0.088	1.546	29.948	0.051	39963916
20	1	0.060	0.649	0.039	0.139	0.834	0.064	1.291	31.787	0.089	39936640
20	2	0.080	0.727	0.043	0.180	0.929	0.084	1.483	26.979	0.051	39962381
20	5	0.119	1.082	0.063	0.278	1.364	0.133	2.222	41.776	0.053	39960749
20	6	0.067	0.987	0.029	0.179	1.252	0.075	2.234	94.523	0.357	39875072
20	7	0.093	0.962	0.049	0.219	1.184	0.104	1.980	35.228	0.079	39943619
20	9	0.185	2.215	0.109	0.549	2.635	0.193	500.000	13.665	0.824	43373615
10	1	0.056	0.545	0.029	0.127	0.655	0.064	1.060	19.025	0.050	39968099
10	3	0.089	0.843	0.047	0.205	0.999	0.097	1.713	22.304	0.050	39983763
10	4	0.101	0.953	0.051	0.230	1.173	0.111	1.877	36.947	0.050	39970583
10	5	0.080	0.672	0.039	0.165	1.019	0.094	1.500	23.736	0.050	39983026
10	7	0.083	0.785	0.042	0.187	0.940	0.092	1.538	29.165	0.050	39969116
10	8	0.085	0.807	0.044	0.194	0.987	0.097	1.589	31.496	0.050	39970772
10	9	0.096	0.927	0.050	0.221	1.116	0.108	1.813	33.902	0.050	39968902
10	10	0.098	0.937	0.051	0.223	1.136	0.109	1.844	32.752	0.050	39968298
15	1	0.063	0.601	0.033	0.143	0.736	0.070	1.218	21.187	0.050	39969224
15	2	0.036	0.657	0.015	0.106	0.843	0.042	1.609	78.342	0.612	39876176
15	5	0.080	0.828	0.041	0.188	1.021	0.090	1.668	27.513	0.071	39957685
15	6	0.103	0.963	0.052	0.231	1.155	0.118	1.918	34.602	0.050	39969318
15	7	0.048	0.860	0.020	0.140	1.102	0.056	2.086	99.998	0.585	39876228
15	8	0.102	0.980	0.051	0.234	1.176	0.117	1.934	34.955	0.050	39969332
15	9	0.077	1.122	0.033	0.204	1.375	0.087	2.457	83.857	0.301	39890137
15	10	0.110	1.041	0.057	0.250	1.289	0.121	2.109	28.180	0.050	39981097
20	1	0.058	0.620	0.031	0.138	0.772	0.064	1.280	24.178	0.090	39943064
20	2	0.042	0.715	0.018	0.120	0.910	0.049	1.709	80.230	0.515	39876630
20	3	0.055	0.881	0.027	0.148	1.166	0.059	2.044	90.256	0.467	39881888
20	4	0.091	1.098	0.030	0.199	1.275	0.098	2.458	97.042	0.314	39896823
20	5	0.115	1.121	0.063	0.267	1.350	0.127	2.210	39.346	0.050	39968835
20	6	0.052	0.893	0.022	0.148	1.138	0.060	2.143	99.951	0.540	39876420
20	9	0.113	1.110	0.060	0.262	1.324	0.130	2.160	38.290	0.050	39968476
20	10	0.157	1.347	0.108	0.355	1.396	0.204	3.232	23.050	0.652	41999683
10	1	0.059	0.567	0.030	0.130	0.685	0.064	1.117	14.941	0.050	39964059
10	3	0.091	0.853	0.048	0.206	1.037	0.099	1.686	30.987	0.050	39952862
10	4	0.077	1.125	0.032	0.196	1.150	0.086	2.120	79.043	0.242	39881431
10	5	0.067	0.821	0.030	0.169	1.029	0.074	1.782	53.099	0.196	39883609
10	7	0.083	0.902	0.042	0.195	1.105	0.093	1.779	32.094	0.085	39932734
10	8	0.089	0.844	0.046	0.200	1.020	0.097	1.639	32.007	0.050	39954681
10	9	0.088	0.886	0.045	0.202	1.085	0.096	1.807	29.262	0.070	39943458
10	10	0.098	0.935	0.051	0.220	1.129	0.107	1.818	33.269	0.050	39952492
15	2	0.087	0.825	0.046	0.194	1.009	0.094	1.657	29.637	0.050	39954029
15	3	0.080	0.749	0.043	0.182	0.913	0.088	1.471	31.872	0.050	39959856
15	5	0.087	0.789	0.045	0.190	0.962	0.092	1.562	30.690	0.050	39954612
15	6	0.101	0.931	0.050	0.226	1.118	0.112	1.854	34.102	0.050	39954123
15	7	0.099	0.941	0.050	0.224	1.115	0.110	1.826	36.120	0.050	39955650
15	8	0.113	1.016	0.055	0.243	1.242	0.121	2.027	37.047	0.050	39953886
15	9	0.108	1.038	0.057	0.242	1.240	0.117	2.003	36.026	0.050	39952329
15	10	0.116	1.111	0.061	0.260	1.333	0.125	2.144	39.448	0.050	39952573
20	1	0.052	0.545	0.033	0.127	0.712	0.054	1.150	31.485	0.112	39914145
20	3	0.096	0.905	0.048	0.212	1.107	0.106	1.786	31.952	0.050	39952596
20	4	0.095	0.898	0.049	0.211	1.041	0.104	1.782	32.852	0.052	39951783
20	5	0.113	1.090	0.062	0.257	1.308	0.121	2.127	37.959	0.050	39953316
20	6	0.112	1.069	0.056	0.257	1.292	0.126	2.143	30.230	0.050	39961369
10	1	0.057	0.535	0.029	0.127	0.664	0.062	1.060	18.897	0.050	39965544
10	2	0.073	0.753	0.035	0.164	0.926	0.084	1.553	29.784	0.089	39939652
10	5	0.081	0.775	0.042	0.182	0.927	0.093	1.511	28.807	0.050	39967366
10	6	0.056	0.875	0.024	0.151	1.121	0.065	2.064	85.834	0.424	39876246
10	7	0.052	0.827	0.021	0.139	1.083	0.060	2.016	100.000	0.521	39875171
10	8	0.101	0.973	0.054	0.227	1.184	0.114	1.901	33.697	0.050	39965884
10	10	0.013	0.471	0.030	0.062	0.610	0.015	360.722	4.291	1.817	43092185
15	1	0.068	0.656	0.036	0.153	0.812	0.076	1.336	18.543	0.055	39973654
15	2	0.085	0.780	0.044	0.186	0.973	0.092	1.552	28.347	0.050	39966324
15	3	0.079	0.710	0.039	0.167	0.881	0.086	1.461	28.818	0.056	39961291
15	5	0.068	0.802	0.032	0.167	1.080	0.075	1.853	68.129	0.265	39888395
15	6	0.064	0.853	0.020	0.161	1.257	0.072	2.043	84.786	0.420	39892948
15	7	0.117	1.142	0.062	0.270	1.383	0.132	2.235	40.254	0.050	39966362
15	8	0.104	1.032	0.055	0.231	1.274	0.117	2.105	35.511	0.072	39953284
15	9	0.111	1.041	0.058	0.246	1.272	0.125	2.110	39.629	0.051	39965543
20	1	0.068	0.697	0.035	0.155	0.860	0.076	1.415	23.647	0.074	39953115
20	2	0.077	0.764	0.049	0.163	0.957	0.077	1.621	37.610	0.097	39941285
20	3	0.091	0.947	0.047	0.210	1.174	0.102	1.896	31.674	0.072	39954038
20	4	0.104	1.016	0.052	0.235	1.209	0.119	1.969	37.010	0.050	39968085
20	5	0.080	0.931	0.031	0.182	1.168	0.083	2.078	74.294	0.262	39889875
20	6	0.094	0.910	0.050	0.213	1.144	0.104	1.900	31.818	0.072	39954466
20	7	0.112	1.049	0.057	0.247	1.247	0.125	2.070	37.155	0.050	39966447
20	8	0.109	1.021	0.054	0.247	1.258	0.126	2.042	38.122	0.050	39967984
20	9	0.193	2.046	0.110	0.540	2.316	0.202	500.000	13.055	0.766	43420435
20	10	0.085	1.186	0.040	0.221	1.507	0.096	2.689	99.302	0.309	39881622
10	1	0.047	0.461	0.027	0.110	0.576	0.054	0.943	18.397	0.056	39991275
10	2	0.066	0.673	0.033	0.150	0.856	0.074	1.427	27.325	0.091	39970634
10	3	0.084	0.799	0.051	0.192	1.064	0.098	1.701	21.913	0.050	40017140
10	5	0.074	0.781	0.038	0.172	0.952	0.082	1.566	26.039	0.075	39985876
10	6	0.076	0.733	0.041	0.175	0.885	0.084	1.457	26.078	0.050	39998232
10	7	0.085	0.816	0.045	0.191	0.996	0.094	1.603	28.766	0.050	39997254
10	9	0.099	0.989	0.054	0.229	1.190	0.114	1.919	36.052	0.051	39997014
10	10	0.097	0.938	0.052	0.223	1.139	0.108	1.843	33.635	0.050	39997918
15	1	0.043	0.554	0.021	0.108	0.700	0.049	1.222	38.525	0.223	39923301
15	2	0.066	0.739	0.029	0.167	1.068	0.082	1.548	43.087	0.118	39958241
15	4	0.094	0.914	0.049	0.214	1.098	0.104	1.777	33.265	0.051	39997727
15	5	0.081	0.791	0.043	0.186	0.963	0.092	1.549	28.655	0.050	39998034
15	6	0.068	0.916	0.033	0.171	1.227	0.077	2.049	80.938	0.253	39920968
15	8	0.110	1.010	0.055	0.246	1.245	0.122	2.049	36.516	0.050	39998790
15	10	0.008	0.194	0.003	0.026	0.269	0.009	0.520	27.351	1.003	39908536
20	1	0.044	0.727	0.021	0.123	0.933	0.052	1.719	80.868	0.481	39906835
20	4	0.102	0.963	0.053	0.231	1.233	0.111	1.936	33.927	0.050	39997998
20	8	0.112	1.085	0.058	0.254	1.306	0.129	2.142	39.496	0.050	39998673
20	9	0.114	1.122	0.062	0.261	1.352	0.129	2.175	41.139	0.050	39999331
20	10	0.007	0.330	0.003	0.030	0.453	0.010	1.005	59.153	2.057	39927474
10	1	0.074	0.685	0.037	0.168	0.840	0.081	1.388	22.184	0.050	39979515
10	2	0.053	0.707	0.023	0.136	0.889	0.059	1.612	66.642	0.295	39895903
10	3	0.087	0.835	0.045	0.196	1.003	0.095	1.669	35.743	0.050	39989603
10	4	0.105	1.023	0.054	0.240	1.224	0.116	1.975	38.578	0.050	39980493
10	7	0.090	0.856	0.046	0.203	1.037	0.099	1.673	32.208	0.050	39979558
10	8	0.093	0.875	0.045	0.194	1.020	0.099	1.689	30.931	0.050	39980654
10	9	0.101	0.972	0.052	0.228	1.166	0.110	1.880	34.453	0.051	39978190
10	10	0.100	0.981	0.053	0.227	1.182	0.111	1.933	26.900	0.050	39987243
15	1	0.042	0.499	0.020	0.103	0.623	0.046	1.076	29.289	0.169	39915831
15	2	0.039	0.684	0.016	0.112	0.880	0.044	1.657	78.024	0.562	39886554
15	3	0.098	0.941	0.050	0.219	1.125	0.106	1.865	32.911	0.050	39979085
15	5	0.102	0.992	0.050	0.233	1.187	0.113	1.935	34.042	0.050	39979095
15	9	0.105	0.999	0.052	0.242	1.203	0.117	1.979	34.964	0.050	39978806
15	10	0.085	0.794	0.044	0.189	0.988	0.091	1.561	30.637	0.051	39980024
20	1	0.048	0.541	0.029	0.122	0.695	0.052	1.119	26.963	0.111	39938234
20	2	0.085	0.815	0.046	0.190	0.992	0.090	1.627	23.814	0.050	39983780
20	3	0.105	1.015	0.053	0.237	1.191	0.116	1.964	35.718	0.050	39978591
20	4	0.098	0.949	0.047	0.221	1.144	0.108	1.847	32.464	0.050	39979385
20	5	0.078	0.716	0.041	0.174	0.914	0.086	1.508	30.152	0.057	39972005
20	6	0.100	0.971	0.051	0.227	1.151	0.110	1.865	35.490	0.050	39979750
20	7	0.113	1.097	0.057	0.255	1.279	0.126	2.118	38.155	0.050	39979039
10	1	0.060	0.560	0.031	0.130	0.690	0.063	1.100	20.307	0.050	39954016
10	3	0.095	0.927	0.052	0.214	1.123	0.105	1.804	33.560	0.050	39955236
10	5	0.077	0.685	0.046	0.166	0.814	0.079	1.407	45.649	0.050	40031982
10	6	0.053	0.854	0.027	0.147	1.105	0.059	1.984	88.825	0.489	39867579
10	7	0.080	0.749	0.042	0.177	0.917	0.086	1.483	26.527	0.050	39954093
10	8	0.094	0.852	0.049	0.202	1.053	0.101	1.759	34.541	0.055	39950579
10	9	0.103	1.007	0.056	0.233	1.219	0.114	1.982	29.365	0.050	39958925
10	10	0.090	0.851	0.048	0.201	1.067	0.099	1.691	30.461	0.050	39954131
15	1	0.048	0.512	0.033	0.114	0.657	0.048	1.048	26.870	0.099	39926580
15	2	0.088	0.830	0.048	0.196	1.038	0.094	1.684	23.094	0.050	39963820
15	3	0.086	0.833	0.040	0.182	1.031	0.099	1.739	39.568	0.095	39920885
15	4	0.045	0.794	0.019	0.126	1.032	0.049	1.948	94.185	0.608	39860934
15	6	0.091	0.876	0.048	0.204	1.118	0.096	1.732	30.666	0.050	39955645
15	7	0.100	0.944	0.053	0.221	1.151	0.106	1.852	32.785	0.050	39953985
15	8	0.054	0.899	0.024	0.149	1.161	0.060	2.164	98.226	0.510	39861636
15	9	0.008	0.234	0.003	0.025	0.316	0.008	0.644	43.091	1.484	39884613
15	10	0.067	1.019	0.030	0.178	1.306	0.074	2.358	97.977	0.402	39864089
20	1	0.064	0.628	0.036	0.144	0.753	0.070	1.298	28.996	0.079	39926902
20	2	0.091	0.851	0.051	0.203	1.056	0.099	1.701	31.208	0.051	39953885
20	3	0.091	0.828	0.046	0.199	1.046	0.097	1.657	31.204	0.051	39954460
20	5	0.116	1.121	0.058	0.260	1.345	0.127	2.164	43.005	0.050	39958486
20	7	0.123	1.159	0.066	0.280	1.419	0.133	2.303	42.472	0.050	39955159
20	10	0.118	1.168	0.061	0.269	1.430	0.133	2.298	32.447	0.050	39962898
10	1	0.052	0.514	0.027	0.118	0.648	0.057	1.070	18.813	0.075	39969333
10	2	0.082	0.771	0.043	0.184	0.944	0.090	1.511	30.746	0.051	39989387
10	3	0.084	0.774	0.045	0.194	0.964	0.092	1.555	33.347	0.050	39993779
10	4	0.099	0.928	0.052	0.217	1.116	0.103	1.816	32.858	0.050	39987456
10	5	0.092	0.886	0.047	0.205	1.087	0.096	1.715	31.886	0.051	39987347
10	6	0.082	0.800	0.043	0.186	0.961	0.090	1.542	29.636	0.051	39987199
10	7	0.083	0.774	0.044	0.183	0.941	0.090	1.525	27.427	0.050	39986738
10	10	0.107	1.002	0.058	0.238	1.243	0.117	1.985	35.735	0.050	39986470
15	1	0.060	0.574	0.031	0.137	0.723	0.066	1.129	21.675	0.051	39987170
15	2	0.042	0.770	0.017	0.121	1.014	0.048	1.905	93.781	0.648	39893540
15	5	0.099	0.939	0.052	0.223	1.130	0.114	1.860	32.901	0.050	39987225
15	6	0.091	0.866	0.047	0.205	1.030	0.101	1.702	30.068	0.050	39987161
15	7	0.102	0.964	0.052	0.233	1.172	0.115	1.915	34.384	0.050	39986947
15	9	0.106	1.033	0.057	0.242	1.247	0.119	2.004	37.005	0.050	39986817
15	10	0.113	1.009	0.057	0.249	1.252	0.124	2.093	30.036	0.050	39995010
20	1	0.049	0.655	0.023	0.125	0.834	0.055	1.441	49.851	0.262	39906284
20	2	0.062	0.727	0.036	0.156	1.004	0.070	1.688	55.200	0.217	39917444
20	3	0.056	0.889	0.026	0.153	1.139	0.063	2.095	96.061	0.464	39894566
20	4	0.113	1.071	0.062	0.254	1.289	0.124	2.171	28.047	0.050	40003412
20	7	0.133	1.261	0.070	0.295	1.520	0.146	2.461	44.218	0.050	39987067
20	8	0.176	2.024	0.113	0.583	2.312	0.202	500.000	13.454	0.792	43442339
20	10	0.109	1.016	0.058	0.242	1.274	0.117	2.061	28.445	0.050	39997036
10	1	0.056	0.562	0.030	0.126	0.690	0.062	1.137	19.135	0.075	39935017
10	3	0.091	0.842	0.047	0.201	1.052	0.093	1.674	29.433	0.050	39948875
10	5	0.067	0.680	0.036	0.154	0.827	0.076	1.287	30.714	0.063	39940394
10	6	0.087	0.826	0.046	0.197	1.000	0.095	1.621	29.017	0.050	39947521
10	7	0.086	0.819	0.045	0.194	0.996	0.095	1.602	28.972	0.050	39947535
10	8	0.093	0.872	0.047	0.206	1.054	0.102	1.712	31.745	0.050	39948931
10	9	0.086	0.792	0.045	0.194	0.973	0.094	1.564	34.469	0.051	39956261
15	1	0.067	0.636	0.036	0.152	0.779	0.073	1.280	17.185	0.050	39959604
15	2	0.091	0.886	0.049	0.208	1.065	0.099	1.717	30.315	0.050	39947869
15	3	0.099	0.975	0.050	0.228	1.175	0.110	1.889	33.163	0.050	39949484
15	4	0.101	0.979	0.053	0.233	1.163	0.111	1.906	34.061	0.050	39948224
15	5	0.112	1.070	0.059	0.254	1.284	0.124	2.087	37.959	0.050	39947868
15	6	0.089	0.936	0.048	0.211	1.157	0.097	1.883	33.682	0.083	39929010
15	7	0.098	0.916	0.050	0.217	1.081	0.105	1.789	32.525	0.050	39948397
15	9	0.125	1.221	0.069	0.284	1.414	0.139	2.375	45.533	0.050	39951041
15	10	0.280	2.661	0.155	0.637	3.227	0.299	5.242	100.000	0.052	39947966
20	1	0.039	0.539	0.017	0.100	0.684	0.042	1.182	54.949	0.375	39866139
20	2	0.052	0.836	0.023	0.142	1.066	0.057	1.968	87.070	0.472	39855609

## Sheet: Ago1•bantam, trial 2
Supplementary Data 1 | Maximum likelihood estimates of miRISC KD values at convergence
Units for all parameters are nanomolar (nM), except for ƒcost, which is expressed in arbitrary units.
[RISC]guess	KDno-site, guess	KD7mer-A1	KD6mer-A1	KD8mer	KD6mer	KD6mer-m8	KD7mer-m8	KDno-site	[RISCstock]	background	ƒcost
5	1	0.025	0.716	0.016	0.072	0.898	0.040	1.270	15.627	0.050	45557461
5	4	0.033	0.911	0.021	0.094	1.142	0.053	1.625	23.677	0.050	45546325
5	5	0.043	1.193	0.027	0.122	1.502	0.069	2.100	32.890	0.050	45548833
5	6	0.043	1.190	0.028	0.124	1.492	0.070	2.145	31.748	0.050	45546926
5	7	0.045	1.238	0.027	0.129	1.550	0.073	2.221	33.440	0.050	45547335
5	8	0.033	1.266	0.019	0.106	1.597	0.056	2.451	55.880	0.164	45514057
5	9	0.042	1.275	0.026	0.123	1.566	0.068	2.293	33.594	0.068	45537094
10	1	0.024	0.674	0.015	0.068	0.840	0.037	1.183	18.055	0.050	45547973
10	2	0.028	0.776	0.018	0.080	1.025	0.045	1.405	19.263	0.050	45548327
10	4	0.041	1.123	0.025	0.117	1.389	0.065	2.004	29.555	0.050	45547199
10	5	0.036	1.270	0.021	0.112	1.678	0.059	2.440	55.838	0.148	45516363
10	6	0.032	1.187	0.019	0.102	1.505	0.055	2.280	49.903	0.148	45514089
10	7	0.047	1.321	0.029	0.133	1.585	0.075	2.346	35.525	0.050	45548900
10	8	0.052	1.447	0.033	0.147	1.755	0.082	2.533	40.276	0.050	45550174
10	9	0.052	1.453	0.033	0.148	1.792	0.084	2.576	38.486	0.050	45547242
10	10	0.051	1.446	0.033	0.146	1.740	0.082	2.495	42.700	0.050	45557354
15	1	0.027	0.731	0.017	0.077	0.930	0.043	1.325	19.520	0.050	45546275
15	4	0.038	1.037	0.023	0.106	1.265	0.059	1.838	27.029	0.050	45547261
15	5	0.040	1.080	0.026	0.113	1.369	0.064	1.974	29.758	0.050	45548086
15	6	0.045	1.205	0.028	0.126	1.546	0.072	2.199	33.932	0.050	45548825
15	7	0.037	1.500	0.022	0.123	1.859	0.066	2.892	66.976	0.177	45514601
15	8	0.053	1.486	0.034	0.151	1.826	0.086	2.622	39.796	0.050	45547618
15	9	0.052	1.416	0.033	0.147	1.770	0.082	2.549	37.771	0.050	45546911
15	10	0.055	1.469	0.035	0.155	1.909	0.088	2.688	41.896	0.050	45549782
20	1	0.019	0.723	0.011	0.061	0.918	0.033	1.391	30.994	0.155	45513927
20	2	0.034	0.928	0.021	0.096	1.183	0.054	1.662	25.681	0.050	45548694
20	3	0.038	1.054	0.024	0.108	1.267	0.060	1.909	23.579	0.050	45556207
20	4	0.040	1.200	0.025	0.118	1.540	0.065	2.193	32.508	0.068	45536176
20	6	0.051	1.350	0.032	0.143	1.767	0.081	2.484	36.568	0.050	45547229
20	7	0.040	1.527	0.024	0.129	1.941	0.070	2.938	65.172	0.156	45514015
20	8	0.055	1.471	0.035	0.154	1.883	0.088	2.673	40.448	0.050	45547635
20	9	0.041	1.564	0.024	0.132	1.971	0.070	3.018	68.612	0.161	45514133
20	10	0.053	1.529	0.034	0.153	1.918	0.087	2.815	40.796	0.064	45539078
25	1	0.023	0.819	0.014	0.071	1.029	0.039	1.562	34.113	0.138	45514487
25	2	0.031	1.173	0.019	0.100	1.507	0.055	2.232	50.408	0.143	45515242
25	3	0.043	1.188	0.027	0.124	1.388	0.066	2.148	33.271	0.057	45541718
25	4	0.033	1.276	0.019	0.108	1.574	0.057	2.479	65.308	0.178	45522881
25	5	0.048	1.302	0.030	0.137	1.649	0.077	2.368	34.653	0.050	45546851
25	6	0.039	1.484	0.024	0.126	1.881	0.068	2.849	62.560	0.151	45513999
25	7	0.055	1.452	0.035	0.153	1.893	0.087	2.666	40.424	0.050	45548187
25	8	0.060	1.596	0.038	0.169	2.074	0.096	2.944	43.520	0.050	45548007
25	9	0.040	1.517	0.024	0.129	1.883	0.069	2.984	67.532	0.166	45514690
25	10	0.049	1.842	0.029	0.158	2.396	0.085	3.561	76.367	0.148	45514509
30	1	0.022	0.803	0.013	0.070	1.029	0.038	1.573	35.213	0.152	45514232
30	2	0.030	1.075	0.018	0.092	1.303	0.051	1.969	39.801	0.125	45515815
30	3	0.036	1.194	0.021	0.107	1.311	0.058	2.085	37.051	0.091	45524085
30	4	0.038	1.298	0.022	0.113	1.584	0.062	2.408	47.789	0.119	45516611
30	5	0.054	1.454	0.034	0.152	1.861	0.086	2.648	38.898	0.050	45547071
30	6	0.057	1.603	0.040	0.162	2.051	0.095	2.906	45.261	0.059	45542727
30	7	0.052	1.549	0.032	0.151	1.939	0.084	2.847	43.206	0.071	45533825
30	8	0.065	1.745	0.041	0.184	2.238	0.104	3.174	47.597	0.051	45547302
30	9	0.066	1.787	0.042	0.186	2.277	0.106	3.243	49.597	0.051	45547369
30	10	0.065	1.761	0.041	0.182	2.213	0.103	3.171	48.581	0.051	45547506
35	1	0.025	0.852	0.015	0.078	1.051	0.043	1.576	29.131	0.104	45519336
35	2	0.027	1.105	0.016	0.090	1.373	0.048	2.067	46.863	0.156	45515524
35	3	0.034	1.427	0.020	0.112	1.667	0.061	2.626	64.306	0.176	45516759
35	4	0.036	1.403	0.022	0.118	1.741	0.064	2.673	59.879	0.158	45514216
35	6	0.042	1.527	0.025	0.134	1.936	0.072	2.905	60.679	0.134	45514664
35	7	0.061	1.649	0.039	0.176	2.174	0.100	3.031	44.991	0.052	45546545
35	8	0.052	1.386	0.033	0.145	1.769	0.083	2.525	38.905	0.050	45548330
35	9	0.065	1.774	0.041	0.187	2.324	0.107	3.237	48.572	0.051	45547319
35	10	0.065	1.776	0.042	0.189	2.353	0.107	3.252	48.976	0.052	45546175
40	1	0.022	0.822	0.013	0.070	1.034	0.038	1.570	34.440	0.151	45513906
40	2	0.032	1.104	0.019	0.099	1.396	0.054	2.087	41.656	0.120	45515982
40	3	0.037	1.376	0.023	0.117	1.689	0.064	2.663	58.145	0.144	45514962
40	4	0.036	1.362	0.022	0.116	1.727	0.062	2.613	57.473	0.151	45513991
40	5	0.036	1.278	0.022	0.111	1.534	0.061	2.443	52.490	0.141	45516003
40	6	0.049	1.872	0.030	0.157	2.301	0.085	3.329	70.882	0.135	45516867
40	7	0.051	1.932	0.030	0.164	2.449	0.088	3.715	82.297	0.154	45514059
40	8	0.066	1.988	0.043	0.195	2.340	0.109	3.462	44.644	0.054	45552441
40	9	0.048	1.854	0.028	0.154	2.366	0.083	3.551	80.396	0.164	45514203
40	10	0.056	1.652	0.036	0.163	2.019	0.094	3.016	44.366	0.067	45538102
45	1	0.026	0.916	0.016	0.081	1.157	0.044	1.738	35.338	0.127	45515148
45	2	0.030	1.117	0.017	0.094	1.405	0.051	2.117	46.975	0.150	45514299
45	3	0.037	1.392	0.022	0.117	1.768	0.063	2.680	59.962	0.158	45513974
45	4	0.035	1.344	0.021	0.114	1.704	0.061	2.583	57.255	0.154	45513961
45	5	0.043	1.649	0.026	0.140	2.092	0.075	3.173	70.564	0.156	45514068
45	6	0.042	1.629	0.025	0.136	2.064	0.073	3.140	70.744	0.162	45514082
45	7	0.050	1.891	0.030	0.161	2.396	0.087	3.631	79.783	0.151	45514097
45	8	0.052	1.998	0.031	0.169	2.534	0.090	3.887	89.597	0.165	45514232
45	9	0.051	1.965	0.030	0.165	2.492	0.089	3.801	85.189	0.161	45514088
45	10	0.052	1.895	0.031	0.164	2.401	0.088	3.617	76.476	0.140	45514521
50	1	0.025	0.941	0.015	0.081	1.192	0.044	1.802	38.729	0.143	45514066
50	2	0.029	1.100	0.017	0.093	1.395	0.050	2.117	47.272	0.157	45514012
50	3	0.035	1.207	0.021	0.108	1.514	0.059	2.280	44.621	0.119	45516606
50	4	0.039	1.538	0.025	0.128	1.972	0.061	2.988	67.055	0.170	45518752
50	5	0.045	1.738	0.027	0.147	2.211	0.079	3.353	75.395	0.159	45514064
50	6	0.048	1.794	0.029	0.153	2.172	0.081	3.410	76.120	0.151	45514691
50	7	0.043	1.625	0.025	0.137	2.057	0.073	3.113	69.272	0.156	45514086
50	8	0.042	1.602	0.024	0.134	2.136	0.073	3.165	70.602	0.172	45515247
50	9	0.064	2.030	0.040	0.191	2.501	0.106	3.671	62.414	0.074	45529341
50	10	0.056	2.165	0.033	0.180	2.732	0.097	4.138	92.533	0.162	45514110
5	1	0.019	0.471	0.013	0.056	0.759	0.031	0.986	12.532	0.050	45577525
5	2	0.023	0.681	0.014	0.067	0.861	0.038	1.249	17.850	0.064	45555760
5	4	0.033	0.893	0.021	0.092	1.120	0.052	1.616	22.814	0.050	45563154
5	5	0.043	1.173	0.027	0.122	1.486	0.067	2.109	31.359	0.050	45563528
5	6	0.035	1.343	0.021	0.113	1.727	0.060	2.606	59.338	0.163	45530433
5	7	0.037	1.364	0.022	0.117	1.752	0.063	2.632	57.417	0.149	45530461
5	8	0.043	1.168	0.028	0.121	1.538	0.068	2.152	27.809	0.050	45569515
5	9	0.043	1.255	0.027	0.125	1.579	0.069	2.270	32.431	0.061	45556622
5	10	0.038	1.002	0.023	0.104	1.339	0.061	1.830	28.338	0.050	45566034
10	1	0.023	0.655	0.015	0.066	0.795	0.036	1.149	17.087	0.050	45563592
10	2	0.032	0.895	0.021	0.094	1.129	0.052	1.628	21.577	0.050	45566981
10	3	0.039	1.122	0.024	0.111	1.348	0.061	1.937	28.528	0.050	45564101
10	4	0.045	1.221	0.028	0.127	1.506	0.070	2.184	34.406	0.050	45565397
10	5	0.042	1.232	0.026	0.120	1.566	0.067	2.263	32.959	0.067	45554031
10	6	0.028	1.080	0.017	0.091	1.359	0.049	2.069	46.061	0.155	45530497
10	7	0.042	1.188	0.026	0.118	1.503	0.067	2.168	30.754	0.063	45557427
10	8	0.048	1.333	0.031	0.136	1.694	0.078	2.388	35.367	0.050	45563529
10	9	0.052	1.407	0.033	0.145	1.804	0.082	2.537	37.636	0.050	45563204
10	10	0.052	1.424	0.033	0.145	1.789	0.082	2.521	38.676	0.050	45563875
15	1	0.025	0.695	0.018	0.071	0.833	0.040	1.285	21.448	0.059	45559892
15	2	0.036	0.970	0.022	0.101	1.235	0.056	1.759	25.854	0.050	45563417
15	3	0.037	1.035	0.023	0.105	1.281	0.058	1.816	27.890	0.050	45564585
15	4	0.031	1.314	0.018	0.101	1.576	0.053	2.258	53.431	0.159	45535617
15	6	0.043	1.136	0.027	0.118	1.442	0.066	2.065	30.875	0.050	45563823
15	7	0.050	1.351	0.032	0.140	1.706	0.079	2.438	36.856	0.050	45563791
15	8	0.039	1.443	0.023	0.123	1.853	0.066	2.784	61.389	0.151	45530412
15	9	0.053	1.425	0.033	0.148	1.818	0.083	2.585	38.329	0.050	45563386
15	10	0.034	1.293	0.020	0.109	1.667	0.059	2.520	58.330	0.165	45530733
20	1	0.024	0.746	0.016	0.078	0.968	0.040	1.473	27.846	0.093	45540749
20	2	0.027	1.068	0.016	0.089	1.451	0.047	2.101	47.884	0.173	45531130
20	3	0.044	1.163	0.027	0.125	1.566	0.070	2.206	27.675	0.050	45571815
20	4	0.043	1.204	0.027	0.122	1.512	0.069	2.127	32.063	0.050	45563553
20	5	0.044	1.189	0.027	0.122	1.479	0.068	2.113	33.488	0.050	45565682
20	6	0.039	1.268	0.020	0.125	1.848	0.072	2.557	56.694	0.125	45543985
20	7	0.037	1.347	0.022	0.116	1.727	0.062	2.589	56.147	0.145	45530517
20	8	0.055	1.476	0.035	0.156	1.950	0.088	2.715	41.302	0.050	45564905
20	9	0.059	1.512	0.035	0.170	2.223	0.093	2.959	36.535	0.050	45576254
20	10	0.056	1.506	0.036	0.157	1.945	0.089	2.733	44.482	0.051	45568051
25	1	0.025	0.932	0.015	0.079	1.198	0.042	1.800	40.041	0.153	45530275
25	2	0.028	1.033	0.017	0.089	1.327	0.048	1.989	43.215	0.147	45530570
25	5	0.051	1.387	0.032	0.144	1.784	0.080	2.494	36.511	0.050	45563073
25	6	0.049	1.336	0.031	0.140	1.717	0.079	2.429	35.961	0.050	45563460
25	7	0.056	1.500	0.036	0.162	2.010	0.092	2.804	42.407	0.053	45562020
25	8	0.054	1.440	0.034	0.151	1.867	0.085	2.605	41.800	0.050	45567135
25	9	0.057	1.546	0.037	0.163	1.980	0.092	2.807	43.968	0.050	45565740
25	10	0.049	1.695	0.030	0.158	2.424	0.081	3.430	75.284	0.149	45533170
30	1	0.022	0.870	0.013	0.069	1.060	0.038	1.572	35.018	0.146	45531700
30	2	0.028	1.045	0.016	0.089	1.341	0.047	2.017	45.033	0.156	45530447
30	3	0.041	1.242	0.026	0.125	1.538	0.072	2.274	38.257	0.065	45552269
30	4	0.038	1.342	0.021	0.112	1.776	0.064	2.484	49.954	0.112	45539018
30	5	0.038	1.532	0.022	0.126	1.927	0.064	3.014	72.770	0.198	45532794
30	6	0.047	1.698	0.028	0.148	2.179	0.079	3.252	68.558	0.138	45531021
30	7	0.061	1.637	0.039	0.175	2.184	0.098	3.013	44.984	0.051	45563443
30	8	0.055	1.503	0.035	0.156	1.963	0.088	2.698	43.725	0.050	45568194
30	9	0.063	1.688	0.040	0.178	2.165	0.100	3.091	45.960	0.050	45563851
30	10	0.063	1.648	0.038	0.180	2.290	0.099	3.127	40.777	0.050	45569428
35	1	0.022	0.818	0.013	0.070	1.043	0.038	1.585	36.277	0.156	45530687
35	2	0.028	1.072	0.017	0.089	1.368	0.049	2.037	44.114	0.143	45531538
35	3	0.035	1.347	0.021	0.112	1.747	0.062	2.597	57.086	0.158	45530882
35	4	0.039	1.489	0.023	0.126	1.924	0.068	2.884	64.449	0.156	45530383
35	5	0.044	1.692	0.026	0.139	1.689	0.079	2.796	56.160	0.103	45544697
35	6	0.039	1.415	0.024	0.124	1.816	0.067	2.706	56.819	0.134	45531018
35	7	0.056	1.549	0.034	0.168	2.290	0.095	2.977	48.229	0.062	45556724
35	8	0.066	1.751	0.042	0.187	2.327	0.105	3.223	50.444	0.051	45564871
35	9	0.057	1.704	0.035	0.165	2.141	0.092	3.092	45.161	0.067	45554013
35	10	0.047	1.745	0.028	0.152	2.277	0.079	3.355	69.274	0.143	45532196
40	1	0.023	0.847	0.014	0.073	1.087	0.039	1.628	35.191	0.144	45530423
40	2	0.034	1.099	0.021	0.103	1.420	0.056	2.059	37.047	0.097	45536989
40	3	0.035	1.277	0.021	0.109	1.549	0.059	2.277	46.168	0.112	45534660
40	4	0.037	1.355	0.023	0.120	1.624	0.068	2.631	59.256	0.144	45534128
40	5	0.038	1.518	0.023	0.125	1.960	0.066	2.965	70.041	0.178	45530969
40	7	0.049	1.763	0.031	0.151	2.201	0.087	3.349	75.100	0.134	45534370
40	8	0.049	1.928	0.029	0.160	2.493	0.085	3.783	87.736	0.176	45530780
40	9	0.060	1.668	0.038	0.171	2.133	0.096	2.976	44.813	0.050	45564231
40	10	0.053	1.780	0.033	0.169	2.466	0.092	3.571	71.030	0.130	45535080
45	1	0.027	0.884	0.016	0.081	1.103	0.044	1.630	30.066	0.101	45535864
45	2	0.030	1.097	0.018	0.095	1.411	0.051	2.110	45.289	0.142	45530689
45	3	0.039	1.465	0.024	0.126	1.881	0.067	2.820	61.480	0.148	45530465
45	4	0.042	1.466	0.026	0.130	1.612	0.069	2.731	57.202	0.121	45536054
45	5	0.040	1.490	0.024	0.128	1.912	0.068	2.870	62.615	0.148	45530459
45	6	0.047	1.802	0.028	0.150	2.313	0.081	3.507	79.647	0.166	45530662
45	7	0.048	1.801	0.029	0.150	2.308	0.081	3.417	77.070	0.150	45531332
45	8	0.055	1.772	0.033	0.166	2.259	0.092	3.318	62.579	0.100	45535746
45	9	0.056	1.506	0.036	0.160	1.974	0.091	2.782	42.926	0.050	45565409
45	10	0.066	1.821	0.042	0.188	2.357	0.106	3.253	49.819	0.051	45563906
50	1	0.024	0.874	0.014	0.076	1.120	0.041	1.674	35.328	0.137	45530738
50	2	0.032	1.186	0.019	0.101	1.529	0.054	2.299	50.808	0.152	45530448
50	3	0.039	1.484	0.023	0.126	1.906	0.067	2.858	62.999	0.154	45530428
50	4	0.040	1.491	0.024	0.127	1.907	0.068	2.865	62.735	0.150	45530447
50	5	0.042	1.492	0.025	0.132	1.929	0.071	2.858	58.969	0.132	45531354
50	6	0.043	1.503	0.025	0.131	1.885	0.075	2.849	59.959	0.125	45532609
50	7	0.052	1.907	0.031	0.165	2.432	0.088	3.692	87.295	0.161	45532573
50	8	0.061	1.606	0.038	0.174	2.133	0.098	3.016	45.054	0.051	45564024
50	9	0.062	1.689	0.039	0.176	2.116	0.100	3.063	45.763	0.050	45563968
50	10	0.064	1.697	0.041	0.180	2.224	0.102	3.123	48.363	0.050	45565311
5	1	0.021	0.597	0.013	0.061	0.742	0.034	1.096	15.299	0.059	45549316
5	2	0.028	0.764	0.017	0.078	1.011	0.044	1.366	21.500	0.050	45557519
5	4	0.026	0.726	0.017	0.077	0.937	0.043	1.315	20.642	0.050	45556400
5	5	0.040	1.075	0.024	0.112	1.366	0.063	1.957	29.055	0.050	45555268
5	6	0.032	1.210	0.018	0.102	1.672	0.058	2.163	51.413	0.142	45534527
5	7	0.041	1.155	0.027	0.118	1.435	0.068	2.060	30.801	0.050	45555328
5	8	0.046	1.229	0.029	0.126	1.631	0.074	2.246	33.347	0.050	45556412
5	9	0.034	1.329	0.020	0.112	1.716	0.060	2.628	61.142	0.171	45522508
5	10	0.034	0.964	0.021	0.097	1.200	0.055	1.771	24.400	0.058	45551596
10	1	0.023	0.714	0.015	0.069	0.846	0.038	1.253	17.974	0.063	45548332
10	2	0.027	0.745	0.017	0.078	0.977	0.043	1.349	19.867	0.050	45554547
10	3	0.033	0.926	0.021	0.095	1.176	0.054	1.640	26.308	0.050	45558964
10	4	0.030	1.097	0.019	0.097	1.372	0.052	2.133	45.188	0.135	45523540
10	5	0.045	1.245	0.028	0.127	1.533	0.072	2.204	33.630	0.050	45555583
10	6	0.046	1.296	0.030	0.134	1.671	0.077	2.337	35.105	0.050	45555662
10	7	0.046	1.314	0.029	0.133	1.618	0.074	2.301	35.762	0.050	45556120
10	8	0.045	1.263	0.029	0.129	1.553	0.072	2.215	36.593	0.050	45560731
10	9	0.041	1.142	0.026	0.116	1.419	0.066	2.030	30.207	0.050	45555289
10	10	0.044	1.201	0.028	0.124	1.535	0.071	2.160	33.900	0.050	45557068
15	1	0.026	0.764	0.015	0.075	0.872	0.042	1.346	20.407	0.055	45551109
15	4	0.047	1.289	0.029	0.135	1.608	0.076	2.335	34.511	0.050	45554698
15	5	0.037	1.168	0.024	0.105	1.431	0.061	2.281	47.507	0.113	45532468
15	6	0.044	1.240	0.027	0.127	1.580	0.071	2.201	32.092	0.050	45555204
15	7	0.044	1.182	0.028	0.124	1.513	0.070	2.164	31.885	0.050	45555160
15	8	0.047	1.288	0.030	0.134	1.651	0.076	2.331	36.670	0.050	45557071
15	9	0.049	1.332	0.031	0.139	1.697	0.079	2.416	37.021	0.050	45555810
15	10	0.048	1.316	0.030	0.136	1.684	0.078	2.362	37.631	0.050	45557716
20	1	0.021	0.799	0.013	0.069	1.019	0.037	1.532	33.027	0.144	45522231
20	2	0.032	1.177	0.020	0.097	1.081	0.054	1.868	34.493	0.084	45542722
20	3	0.029	1.069	0.018	0.093	1.356	0.050	2.036	42.236	0.133	45522924
20	5	0.045	1.279	0.028	0.129	1.568	0.073	2.228	35.044	0.050	45556929
20	6	0.046	1.240	0.029	0.129	1.613	0.073	2.266	34.124	0.050	45555640
20	7	0.052	1.484	0.033	0.150	1.859	0.085	2.613	39.234	0.050	45555445
20	8	0.053	1.549	0.033	0.154	1.852	0.087	2.795	39.606	0.061	45549218
20	9	0.041	1.496	0.024	0.130	1.902	0.070	2.852	61.386	0.137	45522594
20	10	0.050	1.378	0.032	0.143	1.743	0.081	2.485	36.825	0.050	45554660
25	1	0.021	0.791	0.013	0.068	1.007	0.036	1.529	35.899	0.154	45523559
25	2	0.027	0.990	0.015	0.088	1.267	0.048	1.984	44.638	0.153	45524278
25	3	0.035	1.035	0.022	0.104	1.303	0.058	1.911	27.897	0.065	45545579
25	4	0.043	1.163	0.027	0.123	1.522	0.070	2.167	26.942	0.050	45563926
25	5	0.048	1.304	0.030	0.141	1.680	0.079	2.417	35.871	0.051	45554062
25	6	0.053	1.422	0.033	0.150	1.825	0.085	2.603	39.695	0.050	45555619
25	7	0.059	1.600	0.038	0.168	2.091	0.096	2.930	43.589	0.050	45555383
25	8	0.054	1.608	0.034	0.159	1.985	0.089	2.944	42.861	0.067	45545813
25	9	0.043	1.662	0.026	0.141	2.120	0.075	3.208	71.469	0.156	45522192
25	10	0.051	1.417	0.032	0.147	1.788	0.082	2.541	37.526	0.050	45554544
30	1	0.022	0.847	0.013	0.072	1.081	0.039	1.633	36.237	0.154	45521985
30	2	0.028	1.036	0.017	0.091	1.290	0.049	1.987	45.398	0.146	45523811
30	3	0.036	1.177	0.023	0.111	1.376	0.059	2.030	36.363	0.077	45536601
30	4	0.042	1.261	0.025	0.122	1.541	0.067	2.274	33.197	0.068	45545196
30	5	0.035	1.364	0.021	0.114	1.700	0.061	2.610	58.520	0.156	45522191
30	6	0.051	1.372	0.033	0.151	1.824	0.082	2.599	41.023	0.057	45550690
30	7	0.058	1.611	0.037	0.166	2.079	0.094	2.878	43.850	0.050	45556337
30	8	0.061	1.607	0.038	0.172	2.141	0.098	2.993	45.422	0.050	45556690
30	9	0.065	1.771	0.041	0.187	2.297	0.106	3.237	48.541	0.051	45555219
30	10	0.064	1.740	0.037	0.183	2.466	0.101	3.255	38.912	0.050	45572346
35	1	0.021	0.777	0.013	0.068	1.036	0.036	1.531	34.227	0.149	45522433
35	2	0.031	1.178	0.019	0.102	1.505	0.054	2.292	51.751	0.153	45522381
35	3	0.035	1.364	0.021	0.115	1.743	0.061	2.638	59.523	0.161	45522113
35	4	0.043	1.307	0.027	0.131	1.770	0.073	2.539	44.846	0.080	45534393
35	5	0.043	1.627	0.026	0.139	2.071	0.075	3.121	67.802	0.147	45522304
35	6	0.050	1.617	0.030	0.154	1.989	0.077	3.130	63.662	0.121	45528016
35	7	0.041	1.130	0.028	0.121	1.429	0.070	2.492	52.538	0.108	45545841
35	8	0.046	1.658	0.026	0.145	2.175	0.078	3.211	69.116	0.146	45522840
35	9	0.045	1.716	0.027	0.147	2.023	0.079	3.297	81.143	0.164	45527588
35	10	0.048	1.840	0.029	0.156	2.348	0.083	3.554	79.306	0.157	45522187
40	1	0.022	0.828	0.013	0.072	1.056	0.039	1.587	33.791	0.140	45522274
40	2	0.033	1.159	0.020	0.104	1.463	0.056	2.184	42.244	0.116	45525069
40	3	0.035	1.199	0.022	0.110	1.519	0.060	2.246	42.161	0.105	45526515
40	4	0.039	1.587	0.023	0.130	2.029	0.069	3.090	72.263	0.177	45522577
40	5	0.039	1.509	0.024	0.126	1.859	0.070	2.920	66.977	0.159	45523355
40	6	0.042	1.581	0.025	0.136	2.015	0.073	3.036	65.596	0.146	45522226
40	7	0.045	1.723	0.027	0.145	2.196	0.077	3.326	73.977	0.159	45522248
40	8	0.046	1.762	0.027	0.149	2.248	0.080	3.397	75.550	0.155	45522186
40	9	0.064	1.750	0.041	0.190	2.517	0.111	3.371	55.312	0.061	45548968
40	10	0.049	1.918	0.029	0.160	2.450	0.085	3.675	81.846	0.159	45522260
45	1	0.022	0.839	0.013	0.071	1.069	0.038	1.616	36.081	0.155	45521987
45	2	0.031	1.153	0.019	0.100	1.483	0.054	2.221	47.651	0.144	45522361
45	3	0.034	1.300	0.020	0.110	1.659	0.059	2.506	55.843	0.156	45522082
45	4	0.040	1.549	0.023	0.125	1.792	0.068	2.892	60.294	0.150	45525073
45	6	0.048	1.637	0.028	0.151	2.064	0.077	3.205	69.186	0.135	45524469
45	7	0.046	1.763	0.028	0.151	2.224	0.080	3.415	75.728	0.157	45522403
45	8	0.054	1.898	0.033	0.167	2.354	0.092	3.558	70.552	0.121	45524466
45	9	0.049	1.933	0.030	0.161	2.363	0.085	3.727	80.224	0.156	45523543
45	10	0.060	1.602	0.038	0.170	2.083	0.097	2.956	45.795	0.050	45557202
50	1	0.024	0.893	0.015	0.078	1.141	0.042	1.706	35.627	0.135	45522594
50	2	0.029	1.097	0.017	0.093	1.399	0.050	2.123	47.445	0.155	45522170
50	3	0.035	1.326	0.021	0.112	1.694	0.060	2.556	56.852	0.155	45522086
50	4	0.043	1.411	0.026	0.130	1.792	0.072	2.648	47.477	0.099	45528792
50	5	0.044	1.694	0.026	0.144	2.161	0.077	3.266	72.433	0.154	45522194
50	6	0.049	1.891	0.030	0.159	2.265	0.083	3.581	84.472	0.164	45524342
50	7	0.046	1.797	0.028	0.151	2.282	0.081	3.463	80.645	0.162	45522763
50	8	0.052	1.911	0.031	0.166	2.435	0.089	3.660	77.427	0.139	45522585
50	9	0.066	1.819	0.042	0.188	2.326	0.107	3.278	48.130	0.051	45554729
50	10	0.060	1.635	0.039	0.173	2.105	0.099	2.992	47.013	0.050	45557719
5	1	0.022	0.604	0.014	0.063	0.746	0.035	1.109	14.077	0.050	45588682
5	2	0.022	0.840	0.013	0.071	1.069	0.038	1.655	39.055	0.170	45551500
5	4	0.041	1.153	0.026	0.118	1.430	0.066	2.041	29.877	0.050	45583423
5	5	0.040	1.060	0.024	0.118	1.390	0.065	1.975	30.119	0.050	45585041
5	6	0.046	1.258	0.029	0.130	1.592	0.075	2.251	34.118	0.050	45584130
5	7	0.042	1.185	0.027	0.122	1.453	0.068	2.093	30.845	0.050	45583464
5	8	0.040	1.095	0.025	0.113	1.374	0.064	1.953	28.635	0.050	45583524
5	9	0.043	1.193	0.027	0.124	1.510	0.070	2.136	32.644	0.050	45584081
5	10	0.035	0.905	0.021	0.094	1.283	0.056	1.683	28.106	0.050	45595622
10	1	0.025	0.670	0.016	0.071	0.867	0.039	1.232	18.401	0.050	45583374
10	2	0.024	0.883	0.014	0.077	1.117	0.041	1.688	36.388	0.140	45551039
10	3	0.038	1.037	0.023	0.109	1.295	0.063	1.880	27.720	0.050	45583885
10	4	0.027	1.151	0.015	0.092	1.494	0.048	2.303	58.969	0.218	45554046
10	6	0.044	1.201	0.027	0.125	1.488	0.069	2.147	31.477	0.050	45583333
10	7	0.044	1.217	0.028	0.125	1.515	0.072	2.165	33.344	0.050	45584324
10	8	0.050	1.369	0.032	0.142	1.727	0.081	2.453	37.552	0.050	45583867
10	9	0.031	1.170	0.018	0.101	1.500	0.054	2.274	50.495	0.153	45550901
10	10	0.040	1.106	0.025	0.115	1.407	0.066	1.990	29.907	0.050	45584061
15	1	0.017	0.588	0.010	0.054	0.812	0.030	1.176	26.127	0.143	45552280
15	2	0.032	0.868	0.020	0.090	1.115	0.051	1.554	24.113	0.050	45584159
15	3	0.042	1.126	0.025	0.120	1.403	0.067	2.034	32.133	0.050	45585881
15	4	0.043	1.172	0.027	0.122	1.450	0.067	2.091	31.115	0.050	45583411
15	6	0.044	1.313	0.026	0.127	1.667	0.071	2.392	36.054	0.071	45571027
15	7	0.046	1.229	0.029	0.130	1.559	0.073	2.227	35.576	0.050	45586199
15	8	0.047	1.252	0.030	0.132	1.603	0.075	2.279	36.195	0.050	45585766
15	9	0.048	1.358	0.029	0.137	1.727	0.075	2.524	35.460	0.063	45577821
15	10	0.053	1.399	0.033	0.148	1.795	0.084	2.573	38.122	0.050	45583604
20	1	0.029	0.817	0.018	0.084	1.023	0.047	1.508	20.691	0.059	45579902
20	2	0.026	0.925	0.015	0.083	1.251	0.042	1.790	39.303	0.143	45552311
20	3	0.038	1.029	0.023	0.108	1.364	0.061	1.853	29.148	0.050	45585844
20	4	0.042	1.130	0.026	0.119	1.486	0.068	2.083	27.594	0.050	45586683
20	5	0.047	1.246	0.029	0.133	1.608	0.077	2.284	35.483	0.050	45584670
20	6	0.049	1.320	0.030	0.139	1.692	0.078	2.397	36.587	0.051	45583225
20	7	0.045	1.449	0.030	0.132	1.673	0.076	2.639	46.639	0.080	45566830
20	8	0.047	1.511	0.029	0.140	1.847	0.080	2.791	48.486	0.092	45560292
20	9	0.041	1.482	0.024	0.129	1.925	0.070	2.869	63.035	0.145	45551080
20	10	0.051	1.407	0.032	0.147	1.772	0.083	2.502	40.563	0.051	45587430
25	1	0.024	0.885	0.014	0.078	1.032	0.040	1.736	39.202	0.151	45553611
25	2	0.032	0.999	0.021	0.097	1.248	0.052	1.840	32.979	0.081	45561899
25	3	0.042	1.264	0.025	0.124	1.605	0.069	2.354	37.626	0.078	45565493
25	4	0.037	1.402	0.022	0.120	1.798	0.064	2.728	61.201	0.159	45550871
25	5	0.039	1.484	0.023	0.127	1.909	0.068	2.873	63.851	0.157	45550937
25	6	0.055	1.432	0.034	0.157	2.006	0.090	2.753	42.374	0.054	45581954
25	7	0.053	1.547	0.033	0.155	1.927	0.086	2.849	41.487	0.067	45574371
25	8	0.044	1.618	0.026	0.141	2.083	0.076	3.135	67.785	0.146	45551119
25	9	0.040	1.608	0.023	0.132	2.094	0.070	3.148	74.659	0.191	45552188
25	10	0.046	1.702	0.027	0.147	2.187	0.079	3.303	73.226	0.154	45550970
30	1	0.025	0.895	0.015	0.079	1.144	0.043	1.722	36.110	0.134	45551278
30	2	0.030	1.077	0.017	0.093	1.309	0.051	2.009	44.716	0.142	45552416
30	3	0.034	1.282	0.020	0.109	1.651	0.059	2.503	56.877	0.162	45550917
30	4	0.038	1.220	0.023	0.124	1.831	0.066	2.457	50.232	0.108	45559500
30	5	0.038	1.419	0.023	0.122	1.816	0.067	2.726	60.463	0.146	45551127
30	6	0.055	1.474	0.035	0.156	1.934	0.088	2.675	42.010	0.050	45586132
30	7	0.055	1.509	0.034	0.150	1.809	0.083	2.733	44.660	0.059	45578070
30	8	0.058	1.495	0.035	0.163	2.051	0.093	2.860	37.362	0.050	45588216
30	9	0.046	1.643	0.029	0.153	2.094	0.078	3.177	65.142	0.120	45554886
30	10	0.070	2.079	0.045	0.206	2.437	0.116	3.589	44.618	0.052	45593807
35	1	0.025	0.917	0.014	0.079	1.173	0.043	1.779	40.032	0.152	45550941
35	2	0.033	1.055	0.021	0.099	1.390	0.055	1.967	38.365	0.096	45558048
35	3	0.042	1.252	0.025	0.124	1.653	0.069	2.392	44.077	0.087	45559721
35	4	0.033	1.229	0.019	0.106	1.677	0.058	2.461	55.508	0.161	45551670
35	5	0.041	1.505	0.024	0.130	1.930	0.070	2.918	64.029	0.150	45550884
35	6	0.043	1.576	0.025	0.137	2.027	0.074	3.065	67.408	0.151	45550990
35	7	0.050	1.780	0.029	0.157	2.301	0.085	3.461	74.141	0.142	45551234
35	8	0.063	1.706	0.039	0.178	2.210	0.101	3.077	45.288	0.051	45583270
35	9	0.056	1.498	0.033	0.161	2.106	0.091	2.852	33.801	0.050	45600411
35	10	0.060	1.723	0.037	0.173	2.106	0.099	3.151	44.767	0.063	45577406
40	1	0.022	0.834	0.013	0.072	1.072	0.038	1.623	36.277	0.157	45550759
40	2	0.029	1.070	0.017	0.093	1.370	0.050	2.074	45.558	0.149	45550945
40	3	0.034	1.297	0.020	0.110	1.672	0.059	2.531	57.468	0.164	45551000
40	4	0.038	1.430	0.021	0.117	1.691	0.063	2.677	56.927	0.153	45553451
40	5	0.045	1.547	0.027	0.140	1.976	0.076	2.955	58.953	0.122	45552651
40	6	0.052	1.640	0.032	0.161	2.130	0.084	3.171	63.946	0.110	45555640
40	7	0.043	1.659	0.026	0.144	2.238	0.076	3.272	74.266	0.179	45554585
40	8	0.051	1.941	0.030	0.163	2.474	0.092	3.635	79.307	0.141	45552504
40	9	0.046	1.778	0.027	0.150	2.280	0.080	3.476	80.525	0.168	45551213
40	10	0.052	1.890	0.029	0.160	2.309	0.084	3.547	75.988	0.147	45552241
45	1	0.026	0.897	0.015	0.081	1.141	0.044	1.702	33.903	0.119	45552601
45	2	0.026	0.949	0.015	0.083	1.214	0.045	1.832	39.606	0.143	45550885
45	3	0.041	1.409	0.024	0.127	1.838	0.070	2.771	59.003	0.135	45551575
45	4	0.038	1.332	0.023	0.119	1.758	0.063	2.566	54.137	0.131	45552247
45	5	0.048	1.602	0.029	0.149	1.836	0.085	3.093	64.580	0.120	45556406
45	6	0.047	1.735	0.028	0.151	2.230	0.081	3.354	72.234	0.145	45551142
45	7	0.044	1.664	0.026	0.143	2.129	0.076	3.239	72.544	0.159	45551014
45	8	0.067	1.684	0.045	0.206	2.497	0.116	3.683	67.715	0.072	45580758
45	9	0.065	1.816	0.041	0.187	2.301	0.106	3.197	51.620	0.051	45585875
45	10	0.065	1.746	0.041	0.187	2.275	0.105	3.210	47.736	0.050	45583759
50	1	0.025	0.931	0.015	0.080	1.195	0.043	1.813	40.815	0.158	45550951
50	2	0.034	1.288	0.020	0.112	1.666	0.057	2.509	57.976	0.163	45551742
50	3	0.037	1.381	0.022	0.119	1.771	0.064	2.685	59.656	0.154	45550852
50	4	0.042	1.535	0.025	0.134	1.964	0.072	2.969	63.860	0.144	45551031
50	5	0.040	1.496	0.024	0.129	1.864	0.070	2.870	63.110	0.154	45551403
50	7	0.043	1.608	0.025	0.139	2.063	0.075	3.120	69.078	0.153	45550970
50	8	0.064	1.736	0.041	0.183	2.173	0.104	3.168	46.838	0.051	45582589
50	9	0.063	1.652	0.040	0.180	2.175	0.103	3.111	47.402	0.051	45584529
50	10	0.059	2.149	0.036	0.190	2.704	0.103	3.984	82.891	0.119	45553661
5	1	0.017	0.590	0.010	0.053	0.740	0.029	1.102	22.560	0.120	45516399
5	2	0.026	0.730	0.016	0.074	0.886	0.042	1.287	18.779	0.050	45547147
5	4	0.033	0.937	0.021	0.097	1.181	0.054	1.675	24.412	0.050	45547249
5	5	0.036	1.033	0.023	0.105	1.250	0.058	1.817	26.515	0.050	45548337
5	6	0.043	1.202	0.027	0.123	1.485	0.068	2.131	32.649	0.050	45548652
5	7	0.044	1.189	0.027	0.127	1.527	0.070	2.207	27.514	0.050	45556666
5	8	0.042	1.142	0.027	0.119	1.457	0.066	2.074	31.995	0.050	45549853
5	9	0.048	1.375	0.030	0.139	1.664	0.076	2.380	38.735	0.050	45553189
5	10	0.029	1.100	0.017	0.094	1.408	0.050	2.119	46.157	0.150	45514872
10	1	0.018	0.696	0.011	0.054	0.941	0.032	1.226	28.881	0.143	45526525
10	2	0.028	0.810	0.018	0.082	1.032	0.045	1.413	23.661	0.050	45554965
10	3	0.038	1.051	0.024	0.113	1.326	0.062	1.922	28.458	0.050	45548363
10	4	0.031	1.237	0.019	0.104	1.584	0.054	2.360	52.924	0.168	45516264
10	5	0.042	1.273	0.026	0.126	1.591	0.068	2.303	33.506	0.064	45538765
10	6	0.043	1.194	0.027	0.123	1.477	0.068	2.138	31.341	0.050	45547821
10	7	0.034	1.312	0.021	0.116	1.636	0.061	2.616	65.569	0.168	45520826
10	8	0.052	1.446	0.033	0.148	1.802	0.082	2.573	38.627	0.050	45547997
10	9	0.040	1.259	0.025	0.125	1.576	0.069	2.549	50.106	0.114	45522969
10	10	0.039	1.136	0.025	0.115	1.376	0.064	1.988	28.976	0.050	45547917
15	1	0.021	0.805	0.013	0.069	1.021	0.036	1.545	34.096	0.152	45514625
15	2	0.036	1.030	0.022	0.103	1.294	0.058	1.805	26.378	0.050	45548413
15	4	0.042	1.203	0.027	0.122	1.731	0.066	2.230	25.087	0.050	45576817
15	5	0.043	1.174	0.027	0.124	1.474	0.070	2.138	31.252	0.050	45547898
15	6	0.045	1.242	0.028	0.130	1.558	0.073	2.242	33.004	0.050	45547737
15	7	0.052	1.562	0.032	0.154	1.921	0.084	2.837	41.436	0.068	45538344
15	8	0.041	1.442	0.025	0.131	1.808	0.071	2.707	51.812	0.111	45518268
15	9	0.039	1.518	0.023	0.129	1.928	0.068	2.922	65.115	0.157	45514720
15	10	0.048	1.335	0.030	0.138	1.696	0.077	2.400	35.869	0.050	45547710
20	1	0.025	0.776	0.015	0.075	0.971	0.041	1.429	22.492	0.077	45530476
20	2	0.024	0.958	0.014	0.078	1.248	0.042	1.798	44.152	0.160	45519895
20	3	0.042	1.129	0.026	0.118	1.465	0.066	2.096	31.358	0.052	45546980
20	5	0.043	1.181	0.027	0.122	1.469	0.068	2.123	32.334	0.050	45548306
20	6	0.037	1.399	0.023	0.120	1.810	0.064	2.702	59.250	0.148	45514841
20	8	0.056	1.519	0.036	0.160	1.958	0.089	2.783	40.870	0.050	45548449
20	9	0.052	1.398	0.033	0.151	1.881	0.083	2.573	40.672	0.051	45551118
20	10	0.036	1.288	0.023	0.119	1.615	0.062	2.477	50.654	0.126	45516814
25	1	0.023	0.882	0.014	0.075	1.125	0.039	1.700	37.511	0.156	45514665
25	2	0.029	1.071	0.017	0.093	1.355	0.049	2.041	43.250	0.138	45515204
25	3	0.045	1.272	0.029	0.131	1.604	0.072	2.306	28.531	0.050	45556916
25	4	0.042	1.181	0.027	0.122	1.486	0.067	2.149	26.952	0.051	45555410
25	5	0.037	1.417	0.023	0.122	1.798	0.065	2.720	58.790	0.147	45514861
25	6	0.043	1.658	0.027	0.143	2.085	0.075	3.186	70.490	0.150	45515004
25	7	0.061	1.733	0.039	0.179	2.166	0.101	3.083	46.371	0.050	45548680
25	8	0.041	1.602	0.025	0.136	2.035	0.072	3.082	68.549	0.156	45514833
25	9	0.062	1.669	0.040	0.177	2.162	0.100	3.078	46.465	0.050	45549221
25	10	0.065	1.785	0.041	0.186	2.247	0.103	3.220	47.626	0.050	45548252
30	1	0.023	0.873	0.014	0.074	1.109	0.039	1.683	37.654	0.155	45514666
30	2	0.028	0.977	0.017	0.089	1.280	0.048	1.911	39.053	0.128	45516043
30	3	0.032	1.181	0.020	0.101	1.385	0.054	2.166	44.259	0.128	45516786
30	4	0.045	1.341	0.029	0.134	1.540	0.073	2.323	36.363	0.054	45545455
30	5	0.039	1.161	0.026	0.120	1.778	0.070	2.373	44.072	0.088	45529978
30	6	0.039	1.518	0.024	0.129	1.929	0.068	2.920	64.561	0.154	45514730
30	7	0.048	1.559	0.030	0.149	2.035	0.081	2.909	54.974	0.090	45522955
30	8	0.059	1.625	0.038	0.171	2.085	0.096	2.970	43.278	0.050	45548312
30	9	0.067	1.830	0.043	0.193	2.335	0.108	3.339	51.186	0.050	45549000
30	10	0.067	1.806	0.043	0.193	2.344	0.108	3.340	49.846	0.050	45548577
35	1	0.022	0.845	0.013	0.071	1.072	0.038	1.614	36.163	0.159	45514754
35	2	0.031	1.043	0.020	0.097	1.370	0.053	2.132	44.666	0.128	45518234
35	3	0.031	1.129	0.018	0.099	1.482	0.052	2.171	46.391	0.137	45515421
35	4	0.038	1.384	0.024	0.119	1.549	0.064	2.502	51.220	0.117	45518956
35	5	0.045	1.468	0.028	0.146	1.779	0.082	2.937	59.041	0.107	45523515
35	6	0.047	1.769	0.029	0.153	2.251	0.082	3.244	62.173	0.122	45519278
35	7	0.035	1.823	0.020	0.129	2.339	0.061	3.502	89.651	0.287	45526238
35	8	0.063	1.696	0.040	0.180	2.193	0.102	3.134	48.803	0.051	45548682
35	9	0.040	1.579	0.024	0.132	2.017	0.070	3.053	69.740	0.165	45514923
35	10	0.051	1.939	0.031	0.166	2.457	0.088	3.717	80.575	0.147	45514938
40	1	0.024	0.838	0.015	0.076	1.037	0.041	1.541	28.793	0.104	45519368
40	2	0.030	1.087	0.019	0.099	1.361	0.052	2.067	41.809	0.117	45517808
40	3	0.036	1.426	0.022	0.120	1.761	0.064	2.693	60.575	0.153	45515052
40	4	0.040	1.534	0.024	0.132	1.945	0.070	2.938	63.760	0.146	45514838
40	5	0.048	1.685	0.029	0.151	2.124	0.081	3.270	66.946	0.132	45516776
40	6	0.045	1.713	0.028	0.146	2.085	0.077	3.215	68.361	0.142	45515497
40	7	0.049	1.779	0.029	0.156	2.257	0.083	3.383	69.600	0.132	45515804
40	8	0.042	1.642	0.026	0.140	2.075	0.074	3.158	70.203	0.152	45514982
40	9	0.047	1.849	0.028	0.154	2.361	0.082	3.579	81.100	0.166	45514891
40	10	0.069	1.918	0.044	0.202	2.520	0.112	3.473	51.408	0.051	45548114
45	1	0.024	0.890	0.014	0.078	1.133	0.041	1.703	36.014	0.139	45515021
45	2	0.029	1.133	0.018	0.096	1.421	0.051	2.168	48.138	0.155	45514810
45	3	0.037	1.386	0.022	0.120	1.762	0.064	2.650	56.428	0.142	45515033
45	4	0.039	1.438	0.023	0.129	1.937	0.067	2.859	62.130	0.148	45515488
45	5	0.041	1.543	0.024	0.133	1.960	0.071	2.978	69.060	0.155	45515921
45	6	0.040	1.527	0.024	0.130	1.945	0.069	2.935	64.926	0.154	45514736
45	7	0.056	1.516	0.036	0.161	1.878	0.091	2.766	45.310	0.051	45552802
45	8	0.059	1.626	0.038	0.170	2.049	0.094	2.930	46.013	0.050	45550406
45	9	0.056	1.752	0.034	0.169	2.218	0.092	3.244	57.000	0.078	45527788
45	10	0.064	1.861	0.045	0.188	2.573	0.113	3.747	77.138	0.097	45535191
50	1	0.023	0.847	0.014	0.075	1.078	0.040	1.614	33.045	0.129	45515737
50	2	0.029	1.124	0.017	0.095	1.427	0.050	2.168	48.851	0.157	45514820
50	3	0.036	1.366	0.022	0.117	1.759	0.062	2.643	58.848	0.154	45514778
50	4	0.038	1.361	0.023	0.121	1.721	0.065	2.574	50.723	0.121	45517007
50	5	0.048	1.508	0.029	0.151	1.878	0.081	2.910	53.817	0.088	45524672
50	6	0.046	1.655	0.028	0.147	2.098	0.078	3.146	64.085	0.126	45515973
50	7	0.049	1.610	0.030	0.152	2.046	0.082	3.031	53.840	0.095	45522124
50	8	0.053	1.704	0.035	0.163	2.078	0.092	3.146	54.634	0.076	45529730
50	9	0.064	1.739	0.041	0.184	2.243	0.103	3.186	46.726	0.050	45548018
50	10	0.050	1.942	0.030	0.165	2.478	0.087	3.769	85.332	0.159	45514910
5	1	0.020	0.569	0.013	0.058	0.742	0.032	1.014	15.235	0.050	45576289
5	3	0.024	0.653	0.014	0.069	0.816	0.035	1.172	19.115	0.050	45584932
5	5	0.039	1.100	0.024	0.112	1.362	0.064	1.948	28.679	0.050	45577034
5	6	0.042	1.166	0.025	0.118	1.414	0.067	2.041	31.171	0.050	45578207
5	7	0.042	1.255	0.026	0.123	1.536	0.068	2.272	32.782	0.067	45568489
5	8	0.046	1.246	0.028	0.127	1.565	0.072	2.217	33.590	0.050	45577711
5	10	0.037	0.974	0.022	0.102	1.313	0.059	1.798	27.332	0.050	45579538
10	2	0.034	0.974	0.021	0.099	1.200	0.054	1.773	24.502	0.059	45572904
10	3	0.031	1.117	0.018	0.097	1.432	0.053	2.153	45.363	0.139	45544629
10	4	0.041	1.129	0.025	0.119	1.410	0.064	2.034	30.155	0.050	45577515
10	5	0.045	1.265	0.027	0.126	1.567	0.073	2.234	29.892	0.050	45579840
10	6	0.044	1.141	0.026	0.123	1.470	0.069	2.128	31.415	0.050	45577809
10	7	0.039	1.035	0.024	0.110	1.319	0.063	1.911	29.675	0.050	45579582
10	8	0.046	1.263	0.028	0.129	1.587	0.074	2.253	33.957	0.050	45577740
10	9	0.050	1.377	0.031	0.140	1.693	0.078	2.429	36.612	0.050	45577486
10	10	0.044	1.193	0.027	0.122	1.501	0.070	2.115	34.110	0.050	45581093
15	1	0.025	0.701	0.016	0.072	0.903	0.041	1.262	19.294	0.050	45577561
15	4	0.042	1.161	0.026	0.121	1.422	0.066	2.065	32.109	0.050	45578863
15	5	0.042	1.159	0.026	0.117	1.424	0.065	2.036	31.769	0.050	45578979
15	6	0.043	1.328	0.025	0.127	1.719	0.069	2.408	37.446	0.073	45562251
15	7	0.038	1.407	0.021	0.120	1.809	0.064	2.692	59.698	0.151	45544536
15	8	0.041	1.523	0.024	0.130	1.924	0.070	2.909	63.100	0.147	45544134
15	9	0.049	1.359	0.030	0.139	1.637	0.076	2.397	37.901	0.050	45580072
15	10	0.050	1.386	0.031	0.143	1.724	0.079	2.443	38.806	0.051	45579200
20	1	0.020	0.763	0.011	0.063	0.942	0.033	1.451	34.013	0.166	45544794
20	2	0.026	1.013	0.015	0.085	1.270	0.045	1.944	44.438	0.163	45544229
20	4	0.042	1.157	0.026	0.121	1.474	0.068	2.090	31.161	0.052	45575425
20	5	0.045	1.214	0.028	0.126	1.547	0.071	2.232	27.696	0.050	45586042
20	6	0.044	1.193	0.028	0.124	1.527	0.070	2.152	33.306	0.050	45578596
20	7	0.049	1.307	0.030	0.138	1.678	0.079	2.387	37.091	0.050	45578779
20	8	0.052	1.455	0.032	0.148	1.770	0.082	2.562	37.774	0.050	45577086
20	9	0.047	1.573	0.027	0.140	2.090	0.078	3.027	59.698	0.119	45547031
20	10	0.038	1.489	0.022	0.124	1.879	0.066	2.875	65.367	0.171	45544695
25	1	0.024	0.932	0.014	0.079	1.177	0.042	1.787	39.813	0.155	45543921
25	2	0.030	1.119	0.018	0.095	1.396	0.050	2.118	46.324	0.146	45544396
25	3	0.036	1.240	0.021	0.111	1.558	0.060	2.346	45.708	0.118	45546714
25	4	0.047	1.288	0.029	0.133	1.579	0.075	2.287	35.931	0.050	45579011
25	5	0.046	1.399	0.028	0.145	1.505	0.076	2.516	42.901	0.069	45568162
25	6	0.040	1.479	0.023	0.127	1.861	0.068	2.824	61.916	0.146	45544142
25	7	0.053	1.445	0.032	0.152	1.739	0.082	2.583	38.251	0.052	45575964
25	8	0.058	1.572	0.036	0.165	1.977	0.094	2.850	43.353	0.050	45578164
25	9	0.060	1.588	0.037	0.167	2.072	0.095	2.922	43.105	0.050	45578066
25	10	0.060	1.573	0.034	0.173	2.257	0.094	2.984	37.967	0.050	45587243
30	1	0.028	0.849	0.017	0.083	1.057	0.045	1.549	23.895	0.071	45561833
30	2	0.032	1.017	0.018	0.099	1.426	0.054	2.083	42.006	0.114	45549916
30	3	0.032	1.141	0.019	0.100	1.451	0.055	2.195	46.153	0.129	45545361
30	4	0.037	1.462	0.021	0.120	1.811	0.064	2.748	61.357	0.166	45544651
30	5	0.038	1.436	0.022	0.121	1.813	0.065	2.750	61.139	0.156	45544023
30	6	0.049	1.453	0.029	0.145	1.854	0.080	2.724	52.773	0.083	45558234
30	8	0.057	1.491	0.035	0.162	2.021	0.095	2.839	43.847	0.054	45575972
30	9	0.057	1.813	0.030	0.169	2.739	0.088	3.469	67.996	0.104	45557364
30	10	0.065	1.754	0.040	0.184	2.235	0.105	3.202	48.413	0.051	45577372
35	1	0.021	0.835	0.012	0.070	1.046	0.037	1.603	36.520	0.162	45544241
35	2	0.031	1.110	0.018	0.097	1.396	0.052	2.104	43.825	0.134	45544783
35	3	0.033	1.266	0.019	0.107	1.597	0.057	2.424	53.399	0.153	45544081
35	4	0.039	1.349	0.023	0.120	1.688	0.065	2.538	49.957	0.119	45546323
35	5	0.041	1.493	0.024	0.129	1.874	0.069	2.849	59.763	0.140	45544598
35	6	0.045	1.672	0.026	0.142	2.112	0.076	3.200	70.177	0.150	45544178
35	7	0.052	1.755	0.030	0.158	2.211	0.086	3.297	61.966	0.112	45548225
35	8	0.058	1.604	0.034	0.175	2.332	0.100	3.122	50.983	0.064	45569210
35	9	0.051	1.547	0.029	0.147	1.840	0.081	2.800	55.025	0.085	45557757
35	10	0.060	1.667	0.037	0.169	2.085	0.093	2.933	43.807	0.051	45577557
40	1	0.022	0.820	0.013	0.071	1.036	0.038	1.563	33.068	0.139	45544365
40	2	0.032	1.062	0.019	0.097	1.328	0.053	1.965	35.927	0.099	45549616
40	3	0.039	1.491	0.023	0.126	1.886	0.067	2.859	63.230	0.154	45544037
40	4	0.038	1.444	0.022	0.122	1.748	0.068	2.743	60.986	0.150	45544817
40	5	0.040	1.583	0.023	0.131	1.880	0.068	2.988	67.435	0.168	45545232
40	6	0.042	1.591	0.025	0.134	1.991	0.072	3.035	66.613	0.154	45544274
40	7	0.043	1.764	0.025	0.132	2.010	0.070	3.136	76.589	0.173	45549092
40	8	0.056	1.520	0.033	0.178	2.599	0.098	3.436	74.821	0.108	45568936
40	9	0.060	1.861	0.036	0.176	2.320	0.097	3.411	55.469	0.080	45557855
40	10	0.061	1.647	0.038	0.171	2.062	0.097	2.977	44.436	0.050	45577804
45	1	0.024	0.878	0.014	0.076	1.107	0.041	1.673	35.702	0.141	45544183
45	2	0.032	1.052	0.019	0.097	1.336	0.053	1.964	38.470	0.105	45548100
45	3	0.042	1.384	0.025	0.128	1.737	0.070	2.575	45.681	0.097	45551381
45	4	0.035	1.336	0.020	0.111	1.537	0.058	2.476	59.655	0.156	45548432
45	5	0.039	1.490	0.022	0.124	1.891	0.066	2.861	64.048	0.161	45544086
45	6	0.042	1.575	0.024	0.134	1.988	0.071	3.015	66.300	0.152	45544166
45	7	0.044	1.729	0.025	0.143	2.188	0.076	3.337	76.601	0.168	45544264
45	8	0.048	1.818	0.028	0.153	2.292	0.082	3.483	77.515	0.156	45544125
45	9	0.047	1.768	0.027	0.150	2.232	0.080	3.379	74.292	0.152	45544157
45	10	0.058	1.605	0.037	0.166	2.025	0.093	2.865	45.215	0.050	45580192
50	1	0.026	0.961	0.015	0.083	1.212	0.044	1.832	39.248	0.142	45544142
50	2	0.033	1.128	0.020	0.102	1.418	0.055	2.094	39.996	0.109	45547556
50	3	0.035	1.331	0.021	0.113	1.678	0.061	2.545	55.827	0.150	45544056
50	4	0.038	1.425	0.022	0.121	1.781	0.065	2.722	59.045	0.148	45544143
50	5	0.053	1.602	0.032	0.158	1.982	0.093	3.027	55.116	0.080	45558045
50	6	0.046	1.719	0.027	0.143	2.153	0.077	3.301	76.079	0.161	45544965
50	7	0.049	1.831	0.028	0.156	2.256	0.083	3.465	75.183	0.143	45544520
50	8	0.031	1.438	0.018	0.113	1.814	0.059	2.832	68.707	0.230	45549456
50	9	0.062	1.679	0.038	0.177	2.167	0.100	3.106	47.637	0.053	45575292
50	10	0.056	1.762	0.037	0.170	2.152	0.093	3.144	54.393	0.069	45563671
5	1	0.018	0.555	0.011	0.052	0.682	0.030	1.017	16.389	0.079	45560049
5	2	0.029	0.808	0.018	0.081	1.018	0.047	1.428	21.478	0.050	45578709
5	4	0.033	0.945	0.020	0.094	1.123	0.055	1.669	24.697	0.052	45576566
5	5	0.044	1.229	0.027	0.125	1.484	0.072	2.167	32.318	0.050	45578592
5	6	0.043	1.191	0.026	0.121	1.438	0.069	2.127	27.238	0.052	45584367
5	7	0.045	1.261	0.027	0.130	1.563	0.073	2.260	33.093	0.050	45579139
5	8	0.044	1.200	0.027	0.123	1.510	0.071	2.159	32.517	0.050	45579563
5	9	0.034	0.967	0.021	0.097	1.210	0.056	1.737	27.159	0.053	45577226
5	10	0.038	1.359	0.022	0.122	1.767	0.068	2.673	54.965	0.132	45547356
10	1	0.025	0.702	0.016	0.072	0.873	0.041	1.251	18.424	0.050	45578197
10	2	0.029	0.816	0.018	0.084	1.053	0.048	1.486	18.548	0.050	45587347
10	4	0.038	1.182	0.022	0.112	1.469	0.063	2.132	33.124	0.075	45563502
10	5	0.031	0.994	0.019	0.093	1.220	0.052	1.842	30.902	0.088	45556830
10	6	0.044	1.265	0.027	0.127	1.534	0.073	2.288	32.153	0.058	45574246
10	7	0.047	1.359	0.029	0.136	1.605	0.078	2.380	36.379	0.050	45580013
10	8	0.052	1.458	0.033	0.148	1.775	0.086	2.562	40.800	0.050	45581942
10	9	0.039	1.093	0.025	0.111	1.341	0.064	1.921	30.142	0.050	45580957
10	10	0.045	1.255	0.028	0.128	1.554	0.074	2.211	36.547	0.051	45583819
15	1	0.019	0.766	0.011	0.062	0.974	0.035	1.509	36.302	0.181	45546892
15	3	0.030	1.080	0.016	0.095	1.369	0.054	2.113	45.477	0.144	45547038
15	5	0.043	1.153	0.026	0.122	1.424	0.071	2.108	33.811	0.050	45582833
15	7	0.045	1.223	0.028	0.126	1.544	0.072	2.190	34.599	0.050	45581703
15	8	0.050	1.346	0.031	0.140	1.669	0.082	2.451	35.715	0.050	45578922
15	9	0.054	1.590	0.034	0.156	1.909	0.090	2.847	40.203	0.062	45573466
15	10	0.046	1.340	0.028	0.133	1.606	0.076	2.409	34.352	0.061	45572198
20	1	0.022	0.798	0.013	0.070	1.004	0.039	1.526	30.233	0.131	45548224
20	2	0.028	1.074	0.016	0.090	1.345	0.049	2.068	47.715	0.163	45545992
20	3	0.039	1.048	0.023	0.110	1.291	0.064	1.895	29.797	0.050	45581018
20	4	0.043	1.154	0.026	0.122	1.489	0.070	2.138	28.578	0.050	45581702
20	5	0.046	1.275	0.028	0.130	1.546	0.076	2.267	33.689	0.050	45578900
20	6	0.053	1.445	0.033	0.153	1.837	0.087	2.627	39.455	0.050	45578849
20	7	0.055	1.482	0.033	0.155	1.911	0.089	2.707	33.288	0.051	45589784
20	8	0.055	1.518	0.034	0.156	1.857	0.088	2.687	41.477	0.050	45580562
20	9	0.033	1.294	0.020	0.108	1.611	0.059	2.474	56.225	0.159	45545757
20	10	0.054	1.485	0.032	0.153	1.769	0.092	2.678	41.295	0.054	45576586
25	1	0.024	0.800	0.015	0.074	0.982	0.042	1.483	26.439	0.093	45553146
25	2	0.027	1.021	0.016	0.087	1.273	0.048	1.949	42.327	0.147	45545863
25	3	0.042	1.154	0.026	0.121	1.499	0.069	2.092	30.910	0.051	45578570
25	5	0.052	1.446	0.032	0.148	1.814	0.085	2.588	38.405	0.051	45577962
25	6	0.042	1.516	0.025	0.132	1.817	0.074	2.868	62.122	0.130	45547367
25	7	0.054	1.485	0.034	0.153	1.869	0.089	2.684	40.477	0.051	45578619
25	8	0.059	1.585	0.037	0.168	2.082	0.097	2.915	45.152	0.050	45581321
25	9	0.043	1.638	0.025	0.138	2.045	0.076	3.134	69.543	0.154	45545785
25	10	0.063	1.678	0.039	0.177	2.153	0.104	3.091	47.117	0.050	45580473
30	1	0.023	0.813	0.013	0.072	1.014	0.040	1.517	30.597	0.123	45547439
30	2	0.029	1.171	0.017	0.093	1.382	0.050	2.123	46.811	0.159	45547333
30	3	0.036	1.191	0.022	0.107	1.324	0.063	2.080	37.894	0.090	45556803
30	4	0.039	1.370	0.023	0.122	1.683	0.068	2.585	51.582	0.122	45547718
30	5	0.049	1.302	0.031	0.141	1.808	0.085	2.498	39.116	0.057	45575116
30	6	0.048	1.542	0.024	0.146	2.167	0.073	2.927	60.375	0.107	45560521
30	7	0.059	1.598	0.037	0.168	2.043	0.097	2.925	42.983	0.050	45579400
30	8	0.063	1.754	0.039	0.184	2.286	0.106	3.174	47.937	0.051	45579347
30	9	0.050	1.405	0.031	0.144	1.750	0.084	2.474	40.923	0.051	45584718
30	10	0.063	1.704	0.039	0.179	2.156	0.103	3.092	48.671	0.050	45581473
35	1	0.028	0.982	0.017	0.087	1.227	0.048	1.849	36.777	0.120	45547543
35	2	0.031	1.142	0.018	0.098	1.423	0.054	2.157	44.752	0.134	45546570
35	3	0.035	1.376	0.021	0.115	1.707	0.063	2.632	59.533	0.160	45545697
35	4	0.043	1.201	0.026	0.129	1.708	0.075	2.426	42.732	0.078	45562204
35	5	0.045	1.184	0.027	0.140	1.921	0.076	2.559	48.141	0.082	45569349
35	6	0.045	1.270	0.028	0.140	1.943	0.080	2.546	44.019	0.071	45569003
35	7	0.045	1.692	0.026	0.143	2.110	0.079	3.231	70.694	0.149	45545846
35	8	0.045	1.261	0.030	0.136	1.794	0.081	2.546	40.521	0.078	45569443
35	9	0.065	1.755	0.040	0.185	2.266	0.108	3.211	48.136	0.051	45579099
35	10	0.041	1.592	0.024	0.133	1.984	0.073	3.047	67.892	0.156	45545783
40	1	0.022	0.849	0.013	0.071	1.060	0.039	1.629	36.590	0.158	45545567
40	2	0.030	1.118	0.018	0.097	1.410	0.053	2.135	45.072	0.139	45546232
40	3	0.034	1.207	0.020	0.106	1.501	0.059	2.280	45.964	0.125	45547286
40	4	0.038	1.396	0.022	0.121	1.737	0.067	2.656	55.137	0.135	45546457
40	5	0.038	1.475	0.022	0.123	1.835	0.068	2.819	62.954	0.157	45545687
40	6	0.054	1.694	0.033	0.168	1.917	0.084	3.295	67.887	0.104	45559550
40	7	0.047	1.766	0.028	0.151	2.208	0.083	3.368	72.568	0.144	45545979
40	8	0.056	1.535	0.035	0.160	1.926	0.093	2.776	43.435	0.050	45581254
40	9	0.057	1.633	0.031	0.163	2.244	0.093	3.138	56.132	0.081	45559457
40	10	0.044	1.698	0.026	0.143	2.126	0.078	3.254	74.319	0.158	45545991
45	1	0.024	0.859	0.014	0.076	1.054	0.042	1.602	31.372	0.118	45548180
45	2	0.034	1.108	0.021	0.101	1.325	0.057	2.001	34.347	0.088	45555569
45	3	0.036	1.425	0.022	0.118	1.747	0.065	2.713	62.343	0.161	45546160
45	4	0.042	1.514	0.026	0.129	1.726	0.075	2.754	54.861	0.120	45549542
45	5	0.044	1.770	0.028	0.146	1.907	0.077	3.290	82.635	0.170	45554958
45	6	0.047	1.811	0.028	0.152	2.267	0.084	3.471	77.169	0.155	45545769
45	7	0.050	1.913	0.029	0.161	2.392	0.088	3.669	81.761	0.156	45545759
45	8	0.060	1.658	0.038	0.172	2.124	0.101	2.965	48.442	0.052	45581225
45	9	0.062	1.671	0.039	0.176	2.119	0.102	3.049	46.998	0.050	45580512
45	10	0.056	2.120	0.033	0.181	2.741	0.100	4.109	89.761	0.154	45546039
50	2	0.032	1.080	0.020	0.097	1.315	0.054	1.966	39.784	0.107	45551340
50	3	0.039	1.353	0.022	0.120	1.654	0.065	2.646	57.800	0.142	45547508
50	4	0.039	1.552	0.023	0.129	1.935	0.070	2.984	67.438	0.164	45545827
50	5	0.046	1.674	0.028	0.149	1.743	0.080	3.061	59.676	0.113	45553724
50	6	0.050	1.770	0.030	0.153	1.967	0.086	3.274	70.127	0.129	45549531
50	7	0.045	1.773	0.029	0.136	2.063	0.085	3.283	67.534	0.141	45554082
50	8	0.052	2.051	0.030	0.169	2.565	0.093	3.948	90.172	0.168	45545845
50	9	0.038	1.468	0.022	0.122	1.833	0.067	2.815	62.836	0.158	45545687
50	10	0.053	2.064	0.031	0.173	2.579	0.095	3.960	88.593	0.157	45545727
5	1	0.017	0.649	0.010	0.054	0.806	0.030	1.234	29.096	0.162	45542493
5	4	0.027	1.015	0.016	0.085	1.330	0.048	1.904	42.878	0.147	45543029
5	5	0.040	1.120	0.025	0.113	1.361	0.065	1.967	29.904	0.050	45574954
5	7	0.036	1.399	0.024	0.115	1.572	0.068	2.605	59.270	0.148	45545077
5	8	0.037	1.432	0.022	0.118	1.790	0.065	2.737	61.483	0.159	45541107
5	10	0.036	1.429	0.022	0.116	1.706	0.062	2.665	58.764	0.162	45542522
10	1	0.023	0.639	0.015	0.065	0.802	0.038	1.144	16.886	0.050	45574151
10	2	0.032	0.939	0.020	0.093	1.171	0.053	1.636	24.521	0.050	45574874
10	3	0.033	1.166	0.022	0.097	1.309	0.050	1.936	12.994	0.070	45911696
10	4	0.042	1.142	0.027	0.116	1.436	0.067	2.045	31.662	0.050	45576089
10	5	0.041	1.144	0.026	0.118	1.399	0.067	2.036	30.526	0.050	45574622
10	6	0.041	1.213	0.026	0.120	1.507	0.068	2.214	31.649	0.065	45566935
10	7	0.045	1.271	0.029	0.128	1.547	0.074	2.234	33.490	0.050	45574588
10	8	0.033	1.259	0.020	0.104	1.569	0.058	2.418	56.715	0.166	45541962
10	9	0.040	1.464	0.024	0.126	1.816	0.070	2.749	55.969	0.128	45542410
10	10	0.050	1.400	0.032	0.140	1.694	0.080	2.440	38.292	0.051	45575926
15	1	0.025	0.792	0.015	0.074	0.970	0.042	1.446	23.694	0.082	45553866
15	3	0.039	1.098	0.025	0.112	1.307	0.064	1.921	30.955	0.050	45578386
15	4	0.039	1.274	0.026	0.118	1.739	0.070	2.316	41.412	0.078	45558039
15	5	0.038	1.094	0.024	0.108	1.334	0.062	1.969	28.232	0.061	45568001
15	6	0.045	1.223	0.029	0.125	1.521	0.073	2.208	32.468	0.050	45574479
15	7	0.044	1.195	0.028	0.122	1.464	0.071	2.144	32.317	0.050	45575035
15	8	0.050	1.365	0.032	0.138	1.674	0.080	2.443	35.564	0.050	45574617
15	9	0.053	1.463	0.033	0.147	1.798	0.085	2.570	40.268	0.050	45575926
15	10	0.045	1.392	0.028	0.130	1.617	0.074	2.431	36.019	0.066	45563844
20	1	0.020	0.777	0.012	0.065	0.968	0.036	1.474	32.017	0.146	45541195
20	2	0.035	0.976	0.022	0.099	1.151	0.056	1.716	26.494	0.051	45575330
20	4	0.042	1.169	0.027	0.120	1.522	0.071	2.145	30.546	0.052	45573333
20	5	0.042	1.168	0.027	0.117	1.407	0.067	2.049	31.350	0.050	45575433
20	6	0.047	1.297	0.031	0.133	1.645	0.077	2.325	37.417	0.050	45578301
20	7	0.049	1.328	0.031	0.136	1.659	0.079	2.373	36.835	0.050	45575589
20	8	0.051	1.464	0.031	0.138	1.785	0.083	2.765	50.799	0.083	45556111
20	9	0.043	1.401	0.026	0.130	1.753	0.073	2.577	46.509	0.084	45552362
20	10	0.057	1.554	0.036	0.160	1.950	0.093	2.816	41.364	0.050	45575120
25	1	0.020	0.765	0.012	0.065	0.936	0.036	1.439	30.283	0.138	45541701
25	2	0.033	0.995	0.020	0.095	1.223	0.054	1.807	27.266	0.071	45561506
25	3	0.035	1.282	0.021	0.109	1.574	0.061	2.398	49.485	0.134	45542249
25	4	0.045	1.249	0.029	0.129	1.559	0.075	2.248	33.646	0.050	45574406
25	5	0.040	1.545	0.024	0.129	1.921	0.071	2.931	63.785	0.148	45541227
25	6	0.048	1.416	0.030	0.139	1.739	0.078	2.561	36.094	0.063	45568350
25	7	0.043	1.670	0.026	0.138	2.084	0.076	3.185	71.056	0.157	45541215
25	8	0.045	1.729	0.027	0.145	2.156	0.080	3.288	72.149	0.151	45541273
25	9	0.045	1.517	0.028	0.137	1.976	0.077	2.924	57.811	0.119	45544203
25	10	0.041	1.560	0.025	0.130	1.944	0.072	2.967	65.365	0.151	45541141
30	1	0.020	0.765	0.012	0.066	0.961	0.037	1.486	33.289	0.153	45541413
30	2	0.028	1.083	0.017	0.091	1.338	0.050	2.068	49.063	0.155	45543317
30	3	0.030	1.152	0.018	0.096	1.437	0.053	2.180	50.573	0.156	45542182
30	4	0.046	1.372	0.029	0.138	1.553	0.079	2.398	37.200	0.057	45569218
30	5	0.032	1.245	0.019	0.103	1.558	0.057	2.366	52.743	0.155	45541170
30	6	0.051	1.365	0.033	0.155	1.968	0.088	2.678	45.155	0.059	45573158
30	7	0.048	1.376	0.029	0.151	2.139	0.079	2.947	59.644	0.106	45554949
30	8	0.058	1.596	0.037	0.165	1.998	0.096	2.886	42.999	0.050	45575114
30	9	0.050	1.527	0.032	0.147	1.856	0.084	2.743	39.610	0.066	45565783
30	10	0.063	1.692	0.040	0.175	2.169	0.103	3.075	47.634	0.050	45576646
35	1	0.026	0.900	0.016	0.081	1.098	0.045	1.657	30.804	0.106	45546066
35	2	0.028	1.104	0.017	0.092	1.378	0.050	2.105	47.102	0.157	45541163
35	3	0.042	1.174	0.027	0.122	1.622	0.070	2.306	40.763	0.076	45557562
35	4	0.036	1.392	0.022	0.116	1.743	0.063	2.658	61.283	0.159	45541615
35	5	0.045	1.272	0.029	0.139	1.953	0.081	2.539	42.861	0.069	45566164
35	6	0.042	1.318	0.026	0.141	2.140	0.079	2.798	61.648	0.122	45557077
35	7	0.057	1.549	0.036	0.159	1.955	0.092	2.791	41.856	0.050	45575287
35	8	0.061	1.685	0.042	0.179	2.433	0.112	3.303	59.728	0.070	45569187
35	9	0.046	1.662	0.029	0.144	2.028	0.083	3.125	64.335	0.122	45543108
35	10	0.064	1.784	0.041	0.185	2.295	0.107	3.219	48.630	0.051	45574720
40	1	0.026	0.972	0.015	0.082	1.215	0.045	1.851	40.526	0.149	45541070
40	2	0.035	1.096	0.022	0.103	1.385	0.058	2.057	39.168	0.094	45548732
40	3	0.035	1.392	0.021	0.116	1.734	0.064	2.670	59.523	0.161	45541374
40	4	0.043	1.629	0.026	0.138	2.029	0.076	3.065	65.220	0.139	45541518
40	5	0.043	1.592	0.026	0.136	1.989	0.075	3.012	63.586	0.138	45541617
40	6	0.041	1.576	0.025	0.131	1.926	0.072	2.984	63.290	0.147	45541813
40	7	0.045	1.769	0.028	0.147	2.269	0.081	3.363	73.545	0.158	45542050
40	8	0.057	1.584	0.037	0.163	1.962	0.094	2.853	42.071	0.050	45574788
40	9	0.058	1.544	0.037	0.164	1.977	0.095	2.863	43.762	0.051	45575870
40	10	0.048	1.830	0.029	0.156	2.284	0.085	3.491	75.684	0.147	45541404
45	1	0.023	0.877	0.014	0.073	1.094	0.040	1.669	36.982	0.153	45541007
45	2	0.026	0.997	0.016	0.083	1.243	0.046	1.896	41.715	0.151	45541226
45	3	0.034	1.191	0.022	0.106	1.426	0.059	2.167	40.194	0.105	45546516
45	4	0.039	1.501	0.024	0.126	1.835	0.069	2.846	63.910	0.153	45541412
45	5	0.037	1.435	0.024	0.119	1.622	0.066	2.686	62.442	0.155	45544305
45	6	0.049	1.866	0.029	0.156	2.329	0.086	3.554	78.319	0.152	45541241
45	7	0.058	1.664	0.037	0.167	1.995	0.098	2.897	45.649	0.051	45576533
45	8	0.045	1.574	0.027	0.139	2.154	0.079	3.096	64.659	0.139	45543468
45	9	0.059	1.609	0.038	0.168	2.063	0.098	2.939	45.665	0.050	45576909
45	10	0.047	1.840	0.029	0.153	2.296	0.084	3.517	78.735	0.158	45541207
50	1	0.026	0.932	0.016	0.081	1.172	0.045	1.756	36.003	0.130	45542128
50	2	0.036	1.215	0.022	0.111	1.510	0.061	2.248	41.564	0.101	45546681
50	3	0.037	1.357	0.023	0.117	1.695	0.065	2.567	53.352	0.133	45541975
50	4	0.043	1.512	0.026	0.133	1.921	0.074	2.922	62.258	0.132	45542153
50	5	0.038	1.476	0.023	0.123	1.842	0.068	2.812	62.375	0.154	45541113
50	6	0.050	1.686	0.031	0.157	1.926	0.088	3.249	66.451	0.117	45546919
50	7	0.048	1.893	0.028	0.154	1.969	0.080	3.421	84.034	0.161	45550188
50	8	0.059	1.863	0.037	0.184	2.300	0.105	3.564	65.223	0.088	45551411
50	9	0.052	2.008	0.031	0.167	2.505	0.092	3.828	85.219	0.155	45541198
50	10	0.042	1.657	0.026	0.141	2.004	0.077	3.303	79.075	0.171	45543909
5	1	0.020	0.594	0.013	0.059	0.722	0.032	1.023	15.120	0.050	45561770
5	2	0.031	0.857	0.018	0.088	1.029	0.048	1.515	22.197	0.051	45561138
5	4	0.029	1.077	0.016	0.093	1.319	0.048	2.037	46.458	0.155	45530642
5	5	0.034	1.269	0.019	0.108	1.613	0.057	2.458	55.923	0.160	45529734
5	6	0.030	1.105	0.017	0.095	1.392	0.050	2.103	45.181	0.144	45529821
5	7	0.037	1.340	0.022	0.119	1.727	0.063	2.535	56.687	0.142	45531596
5	8	0.048	1.321	0.030	0.137	1.665	0.074	2.345	35.357	0.050	45563078
5	9	0.042	1.170	0.026	0.121	1.460	0.067	2.068	31.654	0.050	45563132
5	10	0.038	1.424	0.022	0.122	1.801	0.064	2.725	59.620	0.151	45529610
10	1	0.025	0.656	0.015	0.069	0.855	0.039	1.192	18.418	0.050	45563696
10	2	0.034	0.912	0.021	0.096	1.144	0.053	1.651	24.661	0.050	45562119
10	3	0.030	0.944	0.018	0.089	1.184	0.048	1.753	30.025	0.090	45539060
10	4	0.034	1.306	0.020	0.111	1.647	0.058	2.495	55.496	0.155	45529567
10	5	0.044	1.211	0.027	0.124	1.484	0.069	2.128	32.342	0.050	45563001
10	6	0.043	1.202	0.026	0.122	1.462	0.068	2.091	33.669	0.050	45566281
10	7	0.047	1.317	0.028	0.134	1.594	0.074	2.303	34.525	0.050	45562348
10	8	0.050	1.427	0.030	0.142	1.685	0.079	2.489	37.567	0.050	45563593
10	9	0.051	1.396	0.031	0.144	1.766	0.082	2.495	36.450	0.050	45562699
10	10	0.046	1.211	0.027	0.126	1.567	0.071	2.178	34.562	0.050	45565544
15	1	0.028	0.743	0.017	0.078	0.935	0.043	1.369	20.302	0.051	45561098
15	2	0.033	0.970	0.019	0.096	1.222	0.052	1.788	27.249	0.072	45548709
15	3	0.027	1.000	0.016	0.087	1.258	0.046	1.900	40.448	0.139	45529759
15	4	0.040	1.078	0.023	0.112	1.353	0.062	1.926	28.656	0.050	45562841
15	5	0.043	1.149	0.026	0.123	1.457	0.067	2.095	31.330	0.050	45562632
15	6	0.044	1.284	0.026	0.128	1.585	0.070	2.332	33.042	0.063	45555647
15	7	0.036	1.355	0.021	0.116	1.714	0.061	2.587	56.479	0.150	45529623
15	8	0.047	1.289	0.029	0.134	1.640	0.075	2.279	37.715	0.051	45567962
15	9	0.049	1.396	0.029	0.140	1.725	0.077	2.508	34.880	0.061	45558297
15	10	0.052	1.412	0.032	0.147	1.791	0.082	2.546	38.565	0.050	45563279
20	1	0.021	0.819	0.012	0.069	0.980	0.036	1.548	34.808	0.155	45530010
20	2	0.038	1.054	0.023	0.106	1.305	0.060	1.898	24.270	0.053	45566953
20	3	0.040	1.111	0.024	0.114	1.424	0.063	1.966	29.760	0.051	45562777
20	4	0.048	1.290	0.029	0.135	1.596	0.076	2.330	34.347	0.050	45562438
20	5	0.036	1.376	0.020	0.113	1.568	0.059	2.514	59.286	0.154	45532741
20	6	0.051	1.408	0.030	0.147	1.777	0.082	2.516	38.154	0.050	45563314
20	7	0.044	1.654	0.025	0.141	2.083	0.074	3.162	69.779	0.153	45529696
20	8	0.041	1.532	0.023	0.131	1.934	0.069	2.930	64.635	0.152	45529581
20	9	0.055	1.511	0.033	0.155	1.857	0.086	2.668	41.201	0.050	45564161
20	10	0.052	1.386	0.031	0.149	1.853	0.083	2.534	40.496	0.051	45565744
25	1	0.022	0.788	0.012	0.068	0.990	0.036	1.496	31.844	0.140	45529813
25	2	0.031	1.216	0.019	0.097	1.200	0.050	1.976	40.267	0.111	45539548
25	4	0.046	1.239	0.028	0.131	1.566	0.073	2.244	33.962	0.050	45563014
25	5	0.049	1.326	0.030	0.139	1.704	0.078	2.442	30.074	0.050	45572183
25	6	0.052	1.435	0.031	0.147	1.813	0.081	2.537	37.441	0.050	45562490
25	7	0.055	1.525	0.033	0.156	1.962	0.086	2.685	41.872	0.050	45565227
25	8	0.058	1.624	0.035	0.166	2.040	0.092	2.855	43.086	0.050	45563325
25	9	0.059	1.556	0.036	0.165	2.015	0.093	2.844	45.461	0.050	45566774
25	10	0.055	1.450	0.032	0.155	1.908	0.086	2.644	40.816	0.051	45564217
30	1	0.024	0.895	0.014	0.077	1.122	0.040	1.700	36.226	0.143	45529783
30	2	0.029	1.096	0.017	0.094	1.414	0.050	2.128	47.226	0.155	45529698
30	3	0.042	1.281	0.025	0.124	1.612	0.067	2.342	38.022	0.079	45543286
30	4	0.036	1.254	0.022	0.121	1.669	0.060	2.525	55.942	0.142	45533208
30	6	0.038	1.423	0.022	0.122	1.795	0.065	2.715	59.041	0.148	45529645
30	7	0.061	1.688	0.037	0.176	2.195	0.097	3.011	45.677	0.051	45563506
30	8	0.042	1.639	0.026	0.137	2.157	0.070	3.290	81.145	0.184	45533769
30	9	0.050	1.859	0.028	0.158	2.346	0.084	3.544	78.400	0.151	45529726
30	10	0.066	1.796	0.041	0.190	2.308	0.105	3.259	48.995	0.050	45563053
35	1	0.023	0.846	0.013	0.071	1.061	0.038	1.606	35.454	0.152	45529515
35	2	0.040	1.288	0.023	0.121	1.624	0.065	2.396	42.809	0.097	45536593
35	3	0.034	1.310	0.020	0.111	1.654	0.058	2.506	55.927	0.157	45529573
35	4	0.043	1.260	0.026	0.126	1.571	0.069	2.303	32.978	0.065	45554526
35	5	0.040	1.517	0.023	0.129	1.932	0.068	2.914	64.917	0.156	45529579
35	6	0.044	1.645	0.025	0.141	2.064	0.074	3.142	68.442	0.149	45529765
35	7	0.061	1.669	0.037	0.174	2.148	0.097	2.987	45.376	0.050	45563769
35	8	0.049	1.750	0.028	0.152	2.170	0.081	3.312	68.553	0.134	45530511
35	9	0.042	1.619	0.025	0.138	2.072	0.073	3.168	75.291	0.167	45530874
35	10	0.061	1.649	0.037	0.175	2.112	0.097	2.985	44.699	0.051	45562810
40	1	0.024	0.922	0.014	0.078	1.171	0.041	1.773	39.900	0.161	45529505
40	2	0.029	1.059	0.017	0.095	1.382	0.049	2.091	46.860	0.152	45530369
40	3	0.036	1.338	0.021	0.114	1.687	0.061	2.556	55.942	0.149	45529612
40	4	0.038	1.498	0.021	0.124	1.853	0.065	2.876	68.481	0.172	45530681
40	5	0.040	1.429	0.023	0.126	1.792	0.068	2.670	56.030	0.127	45530687
40	6	0.047	1.715	0.026	0.143	2.243	0.079	3.175	67.620	0.130	45532998
40	7	0.045	1.703	0.026	0.144	2.153	0.076	3.262	72.750	0.156	45529678
40	8	0.056	1.472	0.034	0.160	1.930	0.090	2.770	40.662	0.051	45562156
40	9	0.050	1.689	0.029	0.147	2.108	0.081	3.154	68.218	0.125	45533106
40	10	0.061	2.202	0.034	0.192	2.647	0.098	4.258	92.650	0.152	45531082
45	1	0.025	0.911	0.014	0.079	1.149	0.042	1.732	36.912	0.140	45529732
45	2	0.029	1.120	0.017	0.095	1.414	0.050	2.142	47.883	0.157	45529633
45	3	0.035	1.206	0.021	0.108	1.478	0.056	2.231	46.146	0.120	45532706
45	4	0.042	1.555	0.024	0.133	1.962	0.070	2.971	65.349	0.151	45529592
45	5	0.043	1.613	0.025	0.138	2.042	0.073	3.093	68.013	0.152	45529713
45	6	0.043	1.638	0.025	0.139	2.070	0.073	3.140	70.074	0.157	45529684
45	7	0.051	1.836	0.028	0.158	2.293	0.082	3.547	83.455	0.160	45531713
45	8	0.059	1.575	0.035	0.166	2.051	0.094	2.854	43.173	0.052	45561256
45	9	0.051	1.937	0.029	0.164	2.445	0.087	3.709	82.304	0.155	45529669
45	10	0.072	1.931	0.044	0.211	2.671	0.116	3.609	54.901	0.054	45560828
50	1	0.023	0.853	0.013	0.072	1.075	0.038	1.631	36.272	0.154	45529459
50	2	0.034	1.181	0.019	0.105	1.483	0.056	2.218	44.647	0.125	45531142
50	3	0.036	1.365	0.020	0.115	1.733	0.061	2.621	60.038	0.162	45529763
50	4	0.038	1.467	0.022	0.124	1.852	0.065	2.811	63.371	0.158	45529609
50	5	0.042	1.463	0.025	0.130	1.946	0.069	2.917	65.596	0.149	45531428
50	6	0.049	1.700	0.028	0.151	2.075	0.080	3.158	62.582	0.121	45531816
50	7	0.045	1.530	0.029	0.141	1.883	0.082	2.887	56.070	0.102	45538262
50	8	0.049	1.807	0.028	0.155	2.277	0.082	3.447	74.917	0.148	45529762
50	9	0.053	1.991	0.030	0.171	2.511	0.090	3.801	82.942	0.149	45529724
50	10	0.065	1.765	0.040	0.184	2.239	0.102	3.158	47.146	0.051	45561924
5	1	0.020	0.544	0.013	0.057	0.711	0.031	0.991	14.515	0.050	45561525
5	3	0.032	0.904	0.020	0.092	1.121	0.052	1.609	23.664	0.051	45561735
5	4	0.034	0.945	0.021	0.096	1.171	0.054	1.680	21.933	0.051	45566598
5	5	0.035	0.885	0.021	0.097	1.379	0.055	1.752	24.278	0.050	45569636
5	6	0.041	1.179	0.027	0.120	1.468	0.067	2.074	31.828	0.050	45564440
5	7	0.046	1.287	0.028	0.132	1.541	0.073	2.319	33.648	0.050	45564026
5	8	0.038	1.055	0.024	0.106	1.310	0.060	1.849	30.320	0.050	45569101
5	9	0.033	0.949	0.021	0.096	1.171	0.054	1.669	24.302	0.050	45562325
5	10	0.046	1.368	0.029	0.138	1.714	0.076	2.491	35.482	0.066	45557397
10	1	0.020	0.593	0.012	0.058	0.761	0.033	1.129	19.533	0.078	45542532
10	2	0.025	0.934	0.015	0.080	1.187	0.043	1.788	38.481	0.144	45530479
10	3	0.035	1.002	0.023	0.101	1.241	0.057	1.770	25.932	0.050	45563440
10	4	0.032	1.117	0.020	0.100	1.419	0.055	2.154	43.641	0.125	45532071
10	5	0.033	1.224	0.020	0.105	1.557	0.056	2.340	49.936	0.142	45530719
10	6	0.043	1.153	0.026	0.119	1.434	0.067	2.083	30.512	0.050	45562973
10	7	0.040	1.400	0.024	0.125	1.768	0.068	2.643	54.160	0.118	45532297
10	8	0.042	1.151	0.026	0.120	1.400	0.065	2.043	34.627	0.050	45572368
10	9	0.046	1.268	0.029	0.129	1.575	0.072	2.243	33.600	0.050	45563293
10	10	0.046	1.269	0.027	0.127	1.602	0.071	2.229	32.468	0.050	45563505
15	1	0.021	0.786	0.012	0.067	0.999	0.035	1.511	33.412	0.153	45530334
15	2	0.035	0.962	0.021	0.098	1.259	0.054	1.741	21.293	0.050	45573376
15	3	0.031	1.120	0.019	0.100	1.399	0.053	2.128	44.637	0.122	45533050
15	4	0.031	1.153	0.018	0.099	1.461	0.053	2.207	47.367	0.144	45530661
15	5	0.039	1.078	0.024	0.111	1.329	0.063	1.935	28.733	0.050	45563201
15	6	0.044	1.438	0.026	0.133	1.816	0.072	2.689	48.374	0.101	45536812
15	7	0.041	1.247	0.025	0.120	1.584	0.067	2.284	34.199	0.072	45550718
15	8	0.041	1.427	0.024	0.124	1.779	0.068	2.639	52.418	0.121	45532805
15	9	0.047	1.321	0.029	0.133	1.619	0.075	2.309	36.708	0.050	45565808
15	10	0.054	1.453	0.034	0.152	1.867	0.086	2.657	39.991	0.050	45563574
20	1	0.018	0.770	0.011	0.062	0.988	0.033	1.516	37.521	0.197	45532295
20	2	0.037	1.046	0.023	0.105	1.242	0.059	1.817	27.522	0.051	45563348
20	3	0.038	1.117	0.024	0.109	1.374	0.060	2.043	28.994	0.064	45556357
20	4	0.039	1.091	0.025	0.110	1.332	0.062	1.922	29.137	0.050	45563801
20	5	0.047	1.283	0.029	0.136	1.644	0.074	2.375	29.648	0.050	45571140
20	6	0.047	1.275	0.029	0.132	1.606	0.073	2.292	35.099	0.050	45564086
20	7	0.053	1.463	0.034	0.151	1.881	0.085	2.650	38.963	0.050	45563226
20	8	0.048	1.360	0.029	0.136	1.683	0.077	2.484	34.437	0.060	45558918
20	10	0.040	1.555	0.024	0.130	1.984	0.069	3.011	66.253	0.162	45530866
25	1	0.023	0.867	0.013	0.073	1.104	0.039	1.670	37.068	0.155	45530339
25	2	0.029	1.074	0.017	0.092	1.365	0.049	2.060	44.557	0.147	45530634
25	3	0.046	1.227	0.027	0.126	1.579	0.073	2.218	34.697	0.051	45565048
25	4	0.033	1.191	0.019	0.103	1.501	0.055	2.259	48.084	0.136	45530904
25	5	0.045	1.361	0.027	0.133	1.791	0.074	2.547	46.219	0.081	45541869
25	6	0.057	1.563	0.036	0.163	2.008	0.092	2.841	41.291	0.050	45563531
25	7	0.047	1.597	0.028	0.146	2.107	0.080	3.206	69.728	0.137	45532010
25	8	0.060	1.619	0.038	0.170	2.107	0.096	2.969	43.454	0.050	45563526
25	9	0.060	1.600	0.038	0.167	2.030	0.095	2.914	45.048	0.050	45564869
25	10	0.064	1.795	0.041	0.184	2.294	0.104	3.196	50.394	0.051	45565140
30	1	0.022	0.861	0.013	0.072	1.094	0.038	1.660	37.562	0.161	45530404
30	2	0.032	1.143	0.019	0.101	1.429	0.055	2.146	42.188	0.119	45532686
30	3	0.038	1.201	0.023	0.113	1.520	0.062	2.242	38.261	0.090	45539809
30	4	0.045	1.368	0.028	0.139	1.641	0.078	2.501	43.435	0.071	45548797
30	5	0.041	1.443	0.024	0.123	1.708	0.066	2.681	54.875	0.113	45537502
30	6	0.040	1.408	0.023	0.126	1.791	0.068	2.788	61.292	0.144	45531238
30	7	0.059	1.614	0.037	0.173	2.193	0.098	2.983	46.007	0.053	45562086
30	8	0.066	1.787	0.041	0.188	2.294	0.106	3.254	49.002	0.051	45563412
30	9	0.057	1.506	0.035	0.161	1.985	0.091	2.835	35.177	0.050	45572033
30	10	0.058	1.554	0.036	0.165	2.055	0.093	2.847	43.639	0.051	45564481
35	1	0.023	0.780	0.014	0.070	0.987	0.038	1.453	27.534	0.108	45534132
35	2	0.029	1.095	0.017	0.092	1.377	0.049	2.099	46.883	0.156	45530596
35	3	0.044	1.378	0.027	0.131	1.740	0.072	2.529	40.703	0.081	45544548
35	4	0.040	1.380	0.024	0.126	1.466	0.068	2.536	51.246	0.111	45539019
35	5	0.045	1.561	0.028	0.136	1.811	0.077	2.880	55.445	0.112	45535201
35	6	0.049	1.325	0.030	0.148	2.213	0.088	2.734	50.498	0.072	45561192
35	7	0.059	1.625	0.038	0.170	2.038	0.096	2.933	44.810	0.050	45564101
35	8	0.070	1.908	0.044	0.201	2.509	0.113	3.478	52.093	0.051	45562730
35	9	0.062	1.676	0.039	0.182	2.378	0.104	3.149	51.675	0.057	45561750
35	10	0.059	1.535	0.035	0.167	2.134	0.094	2.936	37.595	0.050	45570133
40	1	0.022	0.850	0.013	0.072	1.079	0.038	1.633	36.076	0.152	45530339
40	2	0.034	1.101	0.021	0.103	1.381	0.056	2.047	34.986	0.090	45539681
40	3	0.040	1.340	0.024	0.122	1.683	0.067	2.511	46.111	0.105	45535634
40	4	0.038	1.353	0.023	0.119	1.686	0.064	2.580	54.022	0.126	45531988
40	5	0.042	1.455	0.025	0.136	2.012	0.073	2.844	50.816	0.119	45541871
40	6	0.043	1.641	0.026	0.139	2.084	0.074	3.156	69.722	0.154	45530554
40	7	0.047	1.758	0.027	0.148	2.251	0.079	3.424	76.833	0.162	45530840
40	8	0.047	1.803	0.029	0.151	2.120	0.081	3.295	71.764	0.134	45532400
40	9	0.058	1.596	0.037	0.167	2.026	0.094	2.883	45.758	0.051	45565991
40	10	0.065	1.723	0.042	0.190	2.373	0.112	3.388	53.875	0.061	45557402
45	1	0.026	0.858	0.015	0.078	1.075	0.043	1.600	29.277	0.102	45535703
45	2	0.032	1.104	0.019	0.099	1.396	0.054	2.083	40.128	0.114	45533185
45	3	0.036	1.352	0.021	0.114	1.721	0.061	2.602	57.643	0.154	45530443
45	4	0.037	1.398	0.022	0.118	1.777	0.063	2.689	59.546	0.154	45530439
45	5	0.041	1.605	0.024	0.133	1.964	0.069	3.113	76.380	0.181	45533309
45	6	0.040	1.537	0.024	0.129	1.958	0.069	2.963	66.060	0.158	45530568
45	7	0.049	1.850	0.029	0.157	2.350	0.084	3.554	78.158	0.151	45530554
45	8	0.052	1.955	0.031	0.166	2.486	0.089	3.752	81.965	0.149	45530575
45	9	0.061	1.618	0.038	0.172	2.090	0.097	3.003	44.663	0.051	45563267
45	10	0.065	1.797	0.041	0.188	2.283	0.105	3.252	47.411	0.050	45563036
50	1	0.027	0.904	0.016	0.083	1.170	0.045	1.746	35.689	0.121	45532131
50	2	0.034	1.132	0.021	0.103	1.373	0.056	2.084	38.141	0.101	45535831
50	3	0.035	1.306	0.021	0.113	1.661	0.060	2.497	53.308	0.141	45530715
50	4	0.039	1.491	0.022	0.127	1.939	0.067	2.903	64.269	0.160	45530822
50	5	0.043	1.556	0.026	0.136	1.980	0.073	2.964	61.920	0.134	45531002
50	6	0.045	1.653	0.026	0.142	2.096	0.076	3.174	68.325	0.145	45530739
50	7	0.052	1.910	0.031	0.164	2.414	0.088	3.639	76.922	0.140	45530898
50	8	0.049	1.889	0.029	0.159	2.405	0.085	3.629	80.243	0.155	45530550
50	9	0.063	1.710	0.040	0.179	2.181	0.101	3.121	45.673	0.050	45563442
50	10	0.063	1.704	0.040	0.178	2.196	0.101	3.103	46.570	0.051	45563064
10	2	0.031	0.838	0.020	0.089	1.016	0.051	1.513	27.973	0.050	45569954
10	4	0.039	1.071	0.024	0.112	1.323	0.061	1.912	29.397	0.050	45548657
10	5	0.041	1.119	0.026	0.114	1.388	0.064	1.985	30.379	0.050	45548457
10	7	0.048	1.351	0.031	0.138	1.670	0.078	2.378	38.599	0.050	45551461
10	8	0.052	1.473	0.033	0.148	1.769	0.083	2.614	40.525	0.050	45549775
10	9	0.042	1.146	0.026	0.118	1.450	0.068	2.047	30.988	0.050	45547529
10	10	0.049	1.395	0.031	0.140	1.682	0.080	2.443	38.162	0.050	45549120
10	1	0.024	0.649	0.016	0.069	0.834	0.038	1.196	19.265	0.050	45568106
10	2	0.032	0.897	0.020	0.091	1.126	0.051	1.635	22.975	0.059	45558070
10	3	0.038	1.084	0.025	0.108	1.288	0.060	1.910	31.638	0.050	45572496
10	4	0.041	1.125	0.026	0.118	1.423	0.064	2.004	32.366	0.050	45567102
10	5	0.035	1.267	0.021	0.111	1.628	0.060	2.424	50.471	0.134	45531163
10	6	0.040	1.494	0.024	0.128	1.925	0.068	2.885	63.755	0.152	45530438
10	7	0.049	1.376	0.031	0.140	1.695	0.079	2.450	36.177	0.050	45563401
10	8	0.049	1.354	0.031	0.138	1.698	0.077	2.400	37.972	0.050	45565795
10	10	0.053	1.454	0.033	0.149	1.782	0.082	2.557	43.578	0.050	45574016
10	1	0.023	0.653	0.015	0.067	0.818	0.037	1.156	17.531	0.050	45555512
10	2	0.030	0.851	0.019	0.085	1.084	0.047	1.499	22.269	0.050	45555142
10	3	0.035	0.933	0.021	0.103	1.254	0.055	1.752	23.531	0.050	45558684
10	5	0.036	1.159	0.019	0.108	1.674	0.057	2.269	48.042	0.120	45529527
10	6	0.043	1.242	0.027	0.125	1.568	0.069	2.297	31.909	0.062	45550509
10	8	0.049	1.374	0.031	0.140	1.719	0.079	2.435	38.436	0.050	45557318
10	9	0.041	1.167	0.026	0.119	1.443	0.066	2.055	31.604	0.050	45556306
10	10	0.042	1.156	0.026	0.118	1.460	0.067	2.058	31.561	0.050	45555792
10	1	0.023	0.662	0.014	0.066	0.831	0.037	1.212	17.059	0.063	45577386
10	2	0.024	0.882	0.014	0.076	1.138	0.041	1.715	38.065	0.153	45550754
10	4	0.036	1.191	0.022	0.109	1.514	0.060	2.278	45.819	0.114	45553395
10	5	0.042	1.156	0.026	0.120	1.434	0.067	2.061	30.969	0.050	45583659
10	6	0.042	1.409	0.025	0.132	1.842	0.070	2.692	57.178	0.122	45553674
10	7	0.037	1.320	0.022	0.116	1.738	0.063	2.518	56.256	0.140	45552247
10	8	0.041	1.153	0.026	0.117	1.391	0.066	2.024	30.119	0.050	45583790
10	10	0.041	1.123	0.025	0.116	1.384	0.065	2.001	29.184	0.050	45583330
10	1	0.024	0.664	0.015	0.069	0.839	0.037	1.183	18.138	0.050	45548572
10	2	0.032	0.946	0.020	0.096	1.105	0.054	1.642	24.592	0.050	45548693
10	3	0.037	1.033	0.024	0.108	1.361	0.061	1.883	27.470	0.050	45548667
10	4	0.040	1.133	0.026	0.119	1.405	0.065	2.032	30.466	0.050	45548120
10	5	0.044	1.276	0.028	0.128	1.520	0.070	2.212	32.460	0.050	45547891
10	6	0.045	1.266	0.029	0.130	1.582	0.073	2.253	33.943	0.050	45548237
10	7	0.044	1.286	0.027	0.128	1.606	0.070	2.350	32.997	0.063	45541965
10	8	0.040	1.188	0.026	0.118	1.473	0.065	2.158	30.844	0.064	45540871
10	9	0.051	1.427	0.033	0.146	1.807	0.083	2.558	37.732	0.050	45547905
10	10	0.032	1.308	0.020	0.109	1.619	0.057	2.517	54.961	0.160	45515470
10	1	0.026	0.679	0.016	0.072	0.882	0.039	1.246	18.834	0.050	45577769
10	3	0.036	0.963	0.022	0.103	1.217	0.057	1.769	25.994	0.050	45577678
10	4	0.031	1.185	0.019	0.101	1.424	0.056	2.259	51.714	0.154	45545726
10	5	0.032	1.126	0.018	0.103	1.554	0.054	2.222	46.597	0.137	45545848
10	6	0.039	1.148	0.024	0.113	1.424	0.063	2.085	29.399	0.063	45570826
10	7	0.050	1.384	0.030	0.141	1.692	0.078	2.430	37.128	0.050	45577857
10	8	0.046	1.276	0.028	0.130	1.540	0.073	2.264	34.937	0.050	45578689
10	9	0.043	1.188	0.027	0.121	1.479	0.069	2.107	31.214	0.050	45577075
10	1	0.023	0.663	0.014	0.064	0.772	0.036	1.129	18.093	0.050	45583472
10	2	0.032	0.893	0.020	0.091	1.096	0.051	1.589	20.422	0.051	45584091

## Sheet: Ago1•let-7, trial 1
Supplementary Data 1 | Maximum likelihood estimates of miRISC KD values at convergence
Units for all parameters are nanomolar (nM), except for ƒcost, which is expressed in arbitrary units.
[RISC]guess	KDno-site, guess	KD7mer-A1	KD6mer-A1	KD6mer	KD8mer	KD7mer-m8	KD6mer-m8	KDno-site	[RISCstock]	background	ƒcost
5	1	0.014	0.049	0.028	0.002	0.004	0.156	1.102	29.726	0.050	125709274
5	2	0.019	0.071	0.037	0.003	0.006	0.204	1.525	30.570	0.050	125880704
5	3	0.024	0.086	0.048	0.004	0.008	0.264	1.913	51.625	0.050	125708943
5	4	0.029	0.098	0.061	0.004	0.009	0.302	2.311	68.019	0.061	125689052
5	6	0.032	0.142	0.083	0.005	0.011	0.446	3.261	53.406	0.050	126219092
5	7	0.019	0.089	0.047	0.002	0.005	0.317	2.977	98.952	0.195	125508141
5	8	0.035	0.149	0.083	0.005	0.013	0.442	3.331	79.250	0.050	125782380
5	9	0.030	0.142	0.084	0.006	0.013	0.445	3.251	64.102	0.050	125938593
5	10	0.034	0.153	0.087	0.007	0.012	0.468	3.514	74.330	0.050	125865760
10	1	0.017	0.061	0.035	0.002	0.005	0.190	1.354	40.383	0.050	125731774
10	2	0.024	0.095	0.051	0.003	0.007	0.289	2.278	56.331	0.077	125661499
10	3	0.035	0.112	0.059	0.004	0.011	0.350	2.625	53.638	0.050	125888936
10	4	0.036	0.138	0.078	0.005	0.011	0.423	3.303	85.298	0.072	125644303
10	5	0.037	0.145	0.078	0.005	0.011	0.430	3.624	95.618	0.084	125624994
10	6	0.037	0.120	0.070	0.005	0.011	0.411	2.935	56.045	0.050	125953452
10	7	0.035	0.126	0.079	0.006	0.012	0.394	2.891	69.476	0.050	125736552
10	8	0.035	0.124	0.069	0.005	0.010	0.380	2.710	75.606	0.057	125684781
10	9	0.039	0.173	0.101	0.007	0.016	0.550	4.118	69.431	0.050	126167597
10	10	0.016	0.068	0.037	0.002	0.004	0.225	1.959	58.601	0.130	125535292
15	1	0.016	0.071	0.038	0.001	0.004	0.252	2.363	80.097	0.193	125508923
15	2	0.023	0.081	0.046	0.003	0.007	0.246	1.798	50.586	0.050	125713833
15	3	0.028	0.094	0.053	0.004	0.008	0.284	2.086	57.607	0.050	125715734
15	4	0.031	0.114	0.062	0.004	0.010	0.349	2.516	68.461	0.050	125719464
15	6	0.038	0.161	0.095	0.007	0.014	0.510	3.822	73.274	0.050	125952431
15	7	0.035	0.148	0.086	0.007	0.013	0.448	3.442	74.440	0.050	125830783
15	8	0.035	0.154	0.085	0.006	0.014	0.478	3.440	81.271	0.050	125758634
15	10	0.036	0.154	0.094	0.007	0.014	0.469	3.591	86.178	0.050	125758110
20	1	0.014	0.065	0.034	0.001	0.003	0.230	2.153	71.923	0.194	125508145
20	4	0.036	0.131	0.077	0.005	0.012	0.400	2.903	81.688	0.051	125712708
20	5	0.039	0.162	0.098	0.006	0.013	0.490	3.672	69.322	0.050	125964080
20	6	0.039	0.161	0.091	0.006	0.015	0.510	3.694	74.379	0.050	125878272
20	7	0.039	0.148	0.084	0.005	0.012	0.488	3.778	96.144	0.079	125640670
20	8	0.034	0.145	0.086	0.006	0.014	0.452	3.348	75.802	0.050	125779865
20	10	0.045	0.174	0.098	0.006	0.014	0.526	4.088	96.905	0.065	125700192
25	1	0.020	0.070	0.040	0.003	0.006	0.206	1.527	46.694	0.051	125745694
25	2	0.029	0.102	0.057	0.004	0.009	0.316	2.283	49.438	0.050	125794281
25	4	0.039	0.144	0.082	0.006	0.013	0.440	3.145	86.689	0.050	125712686
25	5	0.038	0.122	0.070	0.005	0.011	0.380	2.879	65.917	0.050	125770749
25	6	0.037	0.151	0.094	0.007	0.014	0.459	3.494	70.574	0.050	125876737
25	7	0.038	0.159	0.089	0.007	0.014	0.505	3.619	77.380	0.050	125818707
25	9	0.044	0.160	0.091	0.006	0.014	0.492	3.857	94.323	0.066	125684744
30	1	0.018	0.071	0.039	0.002	0.005	0.229	1.899	50.691	0.101	125597971
30	2	0.028	0.100	0.057	0.004	0.009	0.300	2.199	60.645	0.050	125708974
30	3	0.029	0.111	0.062	0.004	0.010	0.328	2.639	64.218	0.067	125686420
30	4	0.033	0.127	0.073	0.005	0.012	0.408	2.791	84.997	0.052	125742687
30	6	0.045	0.168	0.094	0.006	0.014	0.520	4.047	98.352	0.073	125677029
30	7	0.040	0.168	0.096	0.007	0.015	0.518	3.823	82.085	0.050	125810093
30	9	0.041	0.171	0.096	0.007	0.015	0.520	3.837	88.206	0.050	125762768
35	1	0.016	0.075	0.039	0.001	0.004	0.264	2.486	82.430	0.195	125508468
35	3	0.039	0.137	0.076	0.005	0.012	0.430	3.024	83.040	0.051	125717870
35	5	0.040	0.165	0.094	0.006	0.015	0.506	3.724	75.295	0.050	125864016
35	9	0.043	0.181	0.105	0.008	0.016	0.549	4.100	96.315	0.050	125752208
35	10	0.036	0.123	0.072	0.005	0.011	0.380	3.079	94.349	0.066	125675269
40	1	0.016	0.072	0.038	0.001	0.004	0.258	2.450	82.650	0.204	125509315
40	2	0.027	0.103	0.059	0.005	0.009	0.317	2.314	63.066	0.053	125701824
40	3	0.034	0.138	0.076	0.004	0.010	0.445	3.638	95.894	0.098	125605971
40	5	0.019	0.088	0.046	0.001	0.005	0.313	2.961	99.882	0.202	125508877
40	6	0.037	0.136	0.078	0.006	0.012	0.417	3.215	86.807	0.057	125689035
40	7	0.034	0.137	0.080	0.005	0.012	0.448	3.081	89.146	0.059	125683918
40	8	0.043	0.161	0.093	0.006	0.014	0.510	3.873	92.309	0.064	125702705
40	10	0.040	0.140	0.080	0.007	0.012	0.454	3.170	92.068	0.053	125719819
45	1	0.017	0.081	0.043	0.002	0.005	0.280	2.443	81.529	0.156	125521236
45	2	0.029	0.101	0.057	0.004	0.009	0.311	2.246	61.251	0.051	125708758
45	3	0.034	0.119	0.066	0.005	0.010	0.362	2.637	71.277	0.050	125710872
45	5	0.041	0.167	0.097	0.007	0.015	0.500	3.724	78.110	0.050	125824966
45	6	0.040	0.157	0.089	0.007	0.014	0.495	3.486	99.235	0.051	125716980
45	7	0.036	0.147	0.085	0.006	0.013	0.476	3.277	93.804	0.054	125709204
45	8	0.040	0.158	0.093	0.007	0.014	0.467	3.465	93.716	0.051	125712199
50	1	0.019	0.083	0.045	0.002	0.005	0.288	2.648	85.553	0.171	125509608
50	2	0.025	0.107	0.058	0.003	0.007	0.358	3.118	92.278	0.133	125536527
50	3	0.039	0.134	0.075	0.005	0.012	0.414	2.982	89.480	0.051	125738613
50	5	0.030	0.127	0.068	0.003	0.008	0.414	3.533	99.075	0.120	125563787
50	7	0.040	0.152	0.091	0.006	0.014	0.443	3.352	93.407	0.051	125713965
50	8	0.043	0.166	0.092	0.006	0.013	0.514	3.977	98.922	0.071	125661724
50	9	0.041	0.154	0.086	0.005	0.012	0.475	3.756	95.735	0.078	125645000
5	1	0.012	0.054	0.029	0.001	0.003	0.190	1.809	60.844	0.195	125496650
5	2	0.012	0.057	0.030	0.001	0.003	0.202	1.887	62.900	0.194	125496754
5	3	0.024	0.087	0.049	0.004	0.007	0.258	1.916	51.903	0.050	125706062
5	4	0.032	0.125	0.066	0.005	0.010	0.360	2.648	80.711	0.062	125686623
5	5	0.029	0.116	0.078	0.005	0.011	0.399	2.817	57.141	0.050	125881993
5	7	0.036	0.136	0.078	0.006	0.012	0.416	3.016	64.562	0.051	125792062
5	8	0.030	0.129	0.070	0.004	0.009	0.418	3.495	95.295	0.111	125573498
5	9	0.020	0.092	0.048	0.002	0.005	0.320	2.981	100.000	0.185	125497266
5	10	0.032	0.143	0.083	0.006	0.013	0.453	3.248	82.516	0.050	125734335
10	1	0.013	0.063	0.033	0.001	0.003	0.224	2.097	71.139	0.198	125497542
10	2	0.025	0.090	0.051	0.004	0.008	0.274	1.974	53.638	0.050	125702169
10	3	0.028	0.104	0.057	0.004	0.009	0.311	2.239	60.585	0.050	125701358
10	4	0.036	0.125	0.080	0.005	0.011	0.362	2.846	60.902	0.050	125820802
10	5	0.032	0.116	0.069	0.005	0.011	0.348	2.605	70.968	0.050	125704135
10	7	0.035	0.156	0.088	0.007	0.012	0.437	3.460	87.752	0.050	125759342
10	10	0.035	0.157	0.088	0.007	0.014	0.487	3.650	86.027	0.050	125776994
15	1	0.019	0.066	0.037	0.003	0.006	0.198	1.484	31.896	0.050	125794093
15	2	0.017	0.078	0.041	0.002	0.004	0.277	2.591	89.919	0.196	125501399
15	3	0.032	0.126	0.071	0.005	0.010	0.379	2.704	76.669	0.050	125718850
15	4	0.036	0.132	0.069	0.005	0.010	0.356	2.756	62.972	0.050	125768088
15	5	0.031	0.125	0.071	0.005	0.011	0.391	2.707	76.386	0.051	125704634
15	7	0.028	0.114	0.065	0.004	0.008	0.391	3.223	100.000	0.102	125566806
15	8	0.038	0.141	0.082	0.006	0.013	0.439	3.134	67.044	0.050	125796502
15	9	0.038	0.150	0.084	0.005	0.012	0.477	3.845	98.449	0.083	125624477
15	10	0.040	0.176	0.100	0.007	0.016	0.561	4.056	74.678	0.050	125998695
20	1	0.022	0.081	0.046	0.003	0.007	0.233	1.777	37.236	0.050	125815607
20	2	0.025	0.088	0.050	0.004	0.008	0.262	1.952	52.869	0.050	125702896
20	3	0.028	0.105	0.060	0.004	0.009	0.331	2.318	63.766	0.052	125693019
20	4	0.036	0.132	0.076	0.005	0.011	0.368	2.875	58.055	0.050	125865818
20	7	0.034	0.152	0.085	0.007	0.014	0.459	3.449	66.053	0.050	125934601
20	8	0.036	0.156	0.088	0.007	0.014	0.495	3.502	74.610	0.050	125813407
20	9	0.042	0.163	0.090	0.006	0.013	0.507	3.960	97.495	0.075	125657556
20	10	0.035	0.143	0.079	0.005	0.011	0.454	3.683	98.864	0.090	125592753
25	1	0.020	0.079	0.044	0.003	0.006	0.247	1.925	47.343	0.072	125662372
25	2	0.029	0.102	0.059	0.004	0.009	0.313	2.297	47.965	0.050	125819205
25	3	0.032	0.117	0.065	0.005	0.010	0.358	2.599	73.696	0.050	125710998
25	4	0.019	0.089	0.047	0.002	0.005	0.314	2.947	99.226	0.194	125496792
25	6	0.039	0.146	0.082	0.006	0.013	0.438	3.205	89.401	0.050	125702776
25	7	0.037	0.158	0.092	0.007	0.014	0.475	3.646	84.782	0.050	125758134
25	8	0.038	0.163	0.094	0.007	0.015	0.509	3.751	83.155	0.050	125783283
25	10	0.040	0.176	0.101	0.008	0.016	0.540	4.021	82.296	0.050	125858798
30	1	0.015	0.070	0.037	0.001	0.004	0.250	2.353	79.101	0.201	125497511
30	2	0.030	0.105	0.059	0.004	0.009	0.323	2.373	50.771	0.050	125797432
30	3	0.033	0.121	0.067	0.005	0.010	0.368	2.663	72.347	0.050	125703092
30	4	0.037	0.141	0.082	0.006	0.013	0.422	3.104	88.436	0.051	125707398
30	5	0.037	0.134	0.081	0.006	0.012	0.394	2.975	82.095	0.052	125700749
30	6	0.040	0.165	0.096	0.007	0.015	0.498	3.815	88.565	0.050	125754404
30	8	0.037	0.164	0.090	0.007	0.015	0.487	3.639	83.265	0.050	125762110
30	10	0.039	0.153	0.086	0.006	0.014	0.470	3.396	96.213	0.050	125712948
35	1	0.022	0.076	0.044	0.003	0.007	0.229	1.727	47.181	0.052	125695502
35	2	0.033	0.117	0.066	0.005	0.011	0.360	2.669	53.183	0.050	125867945
35	3	0.035	0.132	0.073	0.005	0.011	0.371	2.794	84.420	0.053	125720626
35	4	0.037	0.131	0.078	0.006	0.012	0.390	2.932	79.538	0.050	125704177
35	5	0.037	0.138	0.081	0.005	0.012	0.407	3.018	95.206	0.051	125754842
35	6	0.005	0.021	0.012	0.000	0.001	0.076	0.677	25.383	0.176	125537462
35	7	0.038	0.166	0.095	0.007	0.015	0.512	3.770	74.304	0.050	125891979
35	9	0.020	0.091	0.049	0.002	0.005	0.322	2.976	99.214	0.188	125496742
40	1	0.016	0.065	0.035	0.001	0.004	0.255	2.300	74.601	0.195	125512307
40	2	0.029	0.118	0.064	0.004	0.009	0.345	2.804	70.129	0.072	125652779
40	3	0.031	0.125	0.070	0.004	0.010	0.399	3.168	80.358	0.086	125630033
40	4	0.019	0.089	0.047	0.002	0.005	0.312	2.961	100.000	0.185	125504169
40	5	0.031	0.121	0.069	0.005	0.011	0.371	2.700	77.693	0.050	125717165
40	6	0.040	0.151	0.087	0.007	0.013	0.454	3.383	93.387	0.050	125705839
40	8	0.037	0.136	0.077	0.005	0.012	0.462	3.139	97.388	0.068	125662898
40	10	0.042	0.159	0.090	0.007	0.014	0.493	3.544	100.000	0.051	125705469
45	1	0.017	0.080	0.042	0.002	0.004	0.280	2.580	84.370	0.184	125497823
45	2	0.032	0.110	0.063	0.005	0.010	0.355	2.602	71.388	0.052	125699462
45	3	0.038	0.137	0.078	0.005	0.012	0.415	3.022	83.057	0.051	125707258
45	4	0.039	0.140	0.080	0.006	0.013	0.424	3.123	86.664	0.051	125705658
45	8	0.038	0.161	0.094	0.007	0.014	0.477	3.560	100.000	0.051	125711184
45	10	0.039	0.150	0.084	0.006	0.012	0.462	3.661	93.057	0.073	125640409
50	1	0.018	0.084	0.044	0.002	0.005	0.290	2.702	84.376	0.167	125510661
50	2	0.032	0.109	0.061	0.004	0.010	0.346	2.524	69.038	0.054	125694687
50	7	0.039	0.155	0.092	0.007	0.013	0.446	3.414	93.285	0.051	125702852
50	10	0.041	0.159	0.092	0.006	0.014	0.486	3.506	100.000	0.054	125689967
5	1	0.013	0.052	0.030	0.002	0.004	0.159	1.233	30.876	0.067	125648539
5	2	0.021	0.078	0.044	0.003	0.007	0.235	1.708	46.812	0.050	125695541
5	3	0.032	0.099	0.054	0.004	0.008	0.282	2.213	41.239	0.050	125988442
5	5	0.032	0.132	0.075	0.005	0.010	0.430	3.027	60.785	0.050	125883014
5	7	0.028	0.138	0.082	0.006	0.012	0.416	3.210	58.816	0.050	126031902
5	8	0.033	0.148	0.082	0.007	0.011	0.418	3.319	82.280	0.050	125777802
5	9	0.033	0.125	0.072	0.005	0.011	0.387	2.833	85.427	0.056	125688258
5	10	0.035	0.133	0.075	0.006	0.012	0.413	2.900	79.989	0.051	125690767
10	1	0.019	0.068	0.039	0.003	0.006	0.191	1.488	33.015	0.050	125762472
10	2	0.023	0.076	0.046	0.003	0.007	0.228	1.747	40.240	0.050	125739952
10	3	0.030	0.108	0.061	0.005	0.009	0.331	2.387	64.345	0.050	125692340
10	5	0.030	0.112	0.066	0.005	0.010	0.346	2.505	68.000	0.051	125688020
10	6	0.039	0.160	0.088	0.007	0.014	0.471	3.409	76.606	0.052	125752169
10	7	0.036	0.135	0.091	0.006	0.013	0.457	3.282	73.659	0.050	125773115
10	8	0.038	0.148	0.099	0.007	0.014	0.461	3.476	74.318	0.050	125808578
10	9	0.033	0.153	0.085	0.007	0.014	0.465	3.415	74.976	0.050	125796901
15	1	0.018	0.066	0.038	0.003	0.006	0.195	1.443	40.311	0.050	125693889
15	2	0.027	0.095	0.053	0.004	0.008	0.285	2.086	56.982	0.050	125696209
15	3	0.030	0.102	0.056	0.004	0.009	0.308	2.305	52.112	0.050	125752209
15	5	0.037	0.144	0.087	0.006	0.012	0.451	3.248	67.994	0.050	125823331
15	6	0.035	0.156	0.088	0.007	0.013	0.455	3.559	79.626	0.050	125785427
15	7	0.018	0.083	0.043	0.002	0.004	0.296	2.760	99.955	0.200	125511340
15	8	0.040	0.138	0.078	0.006	0.013	0.421	3.084	88.044	0.056	125681696
15	9	0.038	0.168	0.098	0.007	0.016	0.526	3.963	69.891	0.050	126057675
15	10	0.037	0.143	0.081	0.006	0.012	0.451	3.224	94.517	0.056	125673290
20	1	0.017	0.071	0.039	0.002	0.005	0.236	1.976	54.935	0.116	125552410
20	5	0.036	0.128	0.076	0.005	0.012	0.383	2.863	77.800	0.050	125694210
20	6	0.037	0.155	0.091	0.007	0.013	0.470	3.486	77.107	0.050	125778543
20	7	0.041	0.158	0.089	0.006	0.013	0.494	3.824	90.770	0.071	125676557
20	8	0.036	0.149	0.090	0.007	0.014	0.486	3.565	78.038	0.050	125788446
20	9	0.035	0.147	0.082	0.005	0.011	0.474	3.646	95.921	0.086	125602158
20	10	0.037	0.150	0.086	0.007	0.013	0.472	3.464	71.978	0.050	125828205
25	1	0.019	0.071	0.041	0.003	0.006	0.207	1.558	42.495	0.050	125695124
25	2	0.030	0.105	0.060	0.004	0.009	0.315	2.349	63.011	0.050	125692374
25	3	0.037	0.129	0.070	0.005	0.011	0.371	2.807	60.420	0.050	125785324
25	4	0.034	0.125	0.068	0.005	0.011	0.370	2.703	76.193	0.050	125699812
25	5	0.036	0.141	0.083	0.006	0.012	0.446	3.370	83.831	0.070	125656943
25	6	0.039	0.165	0.097	0.007	0.015	0.514	3.821	84.406	0.050	125773643
25	7	0.039	0.167	0.098	0.007	0.015	0.500	3.853	78.356	0.050	125848274
25	8	0.038	0.157	0.091	0.007	0.014	0.481	3.601	82.913	0.050	125745242
25	10	0.038	0.159	0.090	0.007	0.013	0.484	3.596	85.620	0.050	125733556
30	1	0.020	0.077	0.044	0.003	0.007	0.238	1.813	45.295	0.063	125655416
30	2	0.027	0.102	0.060	0.004	0.009	0.320	2.380	47.796	0.050	125848012
30	3	0.031	0.130	0.072	0.004	0.009	0.416	3.229	84.533	0.089	125603397
30	4	0.034	0.125	0.076	0.005	0.011	0.397	2.856	79.768	0.050	125697787
30	5	0.038	0.161	0.095	0.007	0.014	0.470	3.627	84.520	0.050	125743878
30	6	0.038	0.160	0.091	0.007	0.014	0.497	3.656	77.041	0.050	125810050
30	7	0.044	0.170	0.096	0.006	0.014	0.535	4.149	98.838	0.072	125673533
30	8	0.031	0.120	0.071	0.005	0.010	0.378	2.668	78.299	0.057	125676387
30	9	0.039	0.165	0.097	0.007	0.015	0.489	3.761	87.055	0.050	125743761
30	10	0.042	0.173	0.099	0.007	0.015	0.536	3.870	91.590	0.050	125731443
35	2	0.033	0.116	0.067	0.005	0.010	0.357	2.623	53.936	0.050	125822006
35	5	0.037	0.155	0.089	0.007	0.014	0.459	3.446	79.630	0.050	125740040
35	6	0.040	0.172	0.091	0.007	0.014	0.493	3.685	79.912	0.050	125783111
35	7	0.045	0.190	0.110	0.008	0.017	0.576	4.281	85.801	0.050	125856057
35	8	0.040	0.161	0.094	0.007	0.014	0.500	3.673	83.188	0.050	125750380
35	10	0.043	0.179	0.103	0.007	0.017	0.563	4.074	82.326	0.050	125851422
40	1	0.015	0.078	0.039	0.001	0.004	0.261	2.481	83.593	0.193	125496729
40	2	0.029	0.108	0.061	0.004	0.009	0.330	2.392	64.827	0.051	125691690
40	3	0.032	0.109	0.064	0.005	0.010	0.344	2.695	74.395	0.061	125652685
40	5	0.039	0.165	0.096	0.007	0.014	0.474	3.654	75.403	0.050	125826226
40	6	0.036	0.150	0.089	0.007	0.013	0.474	3.367	100.000	0.053	125715823
40	7	0.043	0.173	0.100	0.008	0.015	0.522	3.836	84.352	0.050	125768595
40	8	0.039	0.143	0.080	0.006	0.012	0.468	3.256	95.102	0.056	125683857
40	10	0.037	0.139	0.079	0.006	0.013	0.408	3.258	89.755	0.056	125674815
45	1	0.023	0.082	0.047	0.003	0.007	0.250	1.843	49.597	0.051	125686580
45	3	0.033	0.131	0.076	0.005	0.012	0.405	2.909	80.622	0.051	125695053
45	4	0.040	0.143	0.083	0.006	0.013	0.430	3.185	86.918	0.051	125694722
45	5	0.038	0.138	0.081	0.006	0.012	0.426	3.084	89.298	0.054	125695166
45	6	0.036	0.139	0.079	0.006	0.012	0.435	3.083	88.587	0.053	125693800
45	7	0.036	0.153	0.089	0.007	0.013	0.461	3.336	100.000	0.051	125723693
45	8	0.033	0.140	0.078	0.004	0.010	0.459	3.701	96.974	0.096	125595602
45	9	0.045	0.159	0.096	0.007	0.015	0.466	3.556	100.000	0.051	125697291
45	10	0.032	0.129	0.072	0.005	0.010	0.404	3.144	81.168	0.077	125617544
50	1	0.023	0.083	0.048	0.003	0.007	0.252	1.859	50.426	0.050	125691886
50	3	0.033	0.137	0.076	0.004	0.010	0.442	3.690	99.342	0.100	125574723
50	4	0.033	0.121	0.070	0.006	0.011	0.391	2.838	80.270	0.058	125678186
50	5	0.040	0.159	0.090	0.006	0.013	0.506	3.940	97.737	0.077	125640268
50	7	0.036	0.140	0.081	0.007	0.012	0.442	3.152	90.506	0.053	125692896
50	8	0.041	0.154	0.086	0.006	0.013	0.509	3.408	100.000	0.054	125693819
50	9	0.045	0.159	0.093	0.007	0.014	0.480	3.564	100.000	0.051	125696712
50	10	0.046	0.151	0.083	0.007	0.013	0.477	3.389	100.000	0.053	125710892
5	1	0.013	0.050	0.028	0.002	0.004	0.155	1.112	33.406	0.050	125711113
5	2	0.018	0.066	0.037	0.003	0.006	0.177	1.417	32.805	0.050	125739676
5	3	0.024	0.090	0.052	0.004	0.008	0.285	1.972	53.880	0.052	125680070
5	4	0.026	0.109	0.065	0.004	0.009	0.366	2.439	80.626	0.061	125731696
5	5	0.037	0.125	0.062	0.005	0.010	0.345	2.633	57.457	0.050	125791782
5	6	0.032	0.122	0.068	0.005	0.011	0.383	2.682	78.523	0.051	125696677
5	7	0.030	0.130	0.083	0.005	0.011	0.403	3.124	71.823	0.050	125787958
5	10	0.039	0.147	0.083	0.006	0.013	0.431	3.282	94.053	0.052	125685532
10	1	0.017	0.061	0.034	0.002	0.005	0.182	1.319	40.266	0.050	125719481
10	2	0.025	0.090	0.051	0.004	0.008	0.274	2.002	55.059	0.051	125681727
10	3	0.028	0.101	0.056	0.004	0.009	0.307	2.232	61.824	0.050	125686222
10	4	0.033	0.136	0.075	0.004	0.010	0.434	3.543	93.749	0.093	125577990
10	5	0.033	0.153	0.093	0.006	0.012	0.438	3.366	65.019	0.050	125920586
10	6	0.034	0.144	0.090	0.006	0.012	0.442	3.408	66.242	0.050	125921687
10	7	0.034	0.154	0.088	0.006	0.013	0.458	3.569	60.773	0.050	126110876
10	8	0.019	0.090	0.047	0.002	0.005	0.311	2.939	100.000	0.190	125483784
10	9	0.037	0.158	0.089	0.006	0.015	0.489	3.651	84.225	0.050	125749825
10	10	0.037	0.162	0.090	0.008	0.014	0.515	3.712	82.704	0.050	125780072
15	1	0.016	0.071	0.039	0.002	0.004	0.235	2.037	68.031	0.142	125497834
15	2	0.022	0.079	0.045	0.003	0.007	0.231	1.738	47.450	0.050	125686898
15	3	0.029	0.107	0.059	0.004	0.009	0.328	2.302	64.827	0.051	125684625
15	5	0.033	0.136	0.079	0.005	0.012	0.402	2.969	83.332	0.051	125694921
15	7	0.034	0.150	0.090	0.006	0.013	0.456	3.524	72.116	0.050	125850449
15	8	0.024	0.108	0.056	0.003	0.007	0.346	3.003	86.112	0.126	125527186
15	9	0.034	0.156	0.093	0.007	0.014	0.473	3.595	73.722	0.050	125847648
20	1	0.019	0.068	0.039	0.003	0.006	0.206	1.515	41.905	0.050	125687114
20	2	0.027	0.094	0.052	0.004	0.008	0.267	2.084	43.030	0.050	125813236
20	3	0.032	0.113	0.066	0.005	0.010	0.353	2.570	71.550	0.051	125681807
20	4	0.041	0.147	0.083	0.006	0.012	0.443	3.211	71.387	0.050	125754688
20	5	0.035	0.138	0.089	0.006	0.012	0.453	3.357	60.076	0.050	126012850
20	6	0.036	0.155	0.086	0.007	0.014	0.471	3.473	80.882	0.050	125732387
20	7	0.022	0.090	0.049	0.002	0.005	0.313	2.932	100.000	0.170	125491717
20	8	0.036	0.154	0.085	0.007	0.014	0.470	3.440	88.585	0.050	125700221
20	9	0.037	0.164	0.092	0.007	0.015	0.492	3.673	82.705	0.050	125753762
20	10	0.036	0.142	0.080	0.004	0.011	0.463	3.737	99.836	0.092	125574999
25	1	0.019	0.068	0.039	0.003	0.006	0.200	1.506	42.049	0.050	125689484
25	2	0.028	0.099	0.057	0.004	0.009	0.307	2.193	69.963	0.051	125743310
25	3	0.030	0.119	0.068	0.005	0.010	0.361	2.832	69.791	0.068	125648106
25	4	0.031	0.122	0.070	0.005	0.011	0.368	2.629	77.802	0.053	125693966
25	5	0.034	0.150	0.085	0.006	0.013	0.458	3.342	67.247	0.050	125846520
25	7	0.035	0.152	0.086	0.007	0.014	0.464	3.442	74.148	0.050	125781307
25	8	0.039	0.165	0.099	0.007	0.015	0.492	3.772	90.575	0.050	125720571
25	9	0.040	0.151	0.089	0.006	0.013	0.471	3.421	100.000	0.054	125676386
30	1	0.020	0.087	0.045	0.002	0.005	0.291	2.466	70.442	0.132	125527586
30	2	0.031	0.109	0.060	0.005	0.010	0.333	2.458	50.669	0.050	125810226
30	3	0.033	0.135	0.074	0.004	0.010	0.435	3.584	93.203	0.099	125586781
30	4	0.035	0.142	0.079	0.005	0.011	0.454	3.670	92.807	0.088	125609571
30	5	0.036	0.149	0.087	0.006	0.014	0.463	3.427	71.253	0.050	125809222
30	6	0.043	0.145	0.083	0.006	0.013	0.434	3.319	66.167	0.050	125852949
30	7	0.037	0.160	0.091	0.007	0.014	0.478	3.602	78.247	0.050	125772730
30	10	0.042	0.178	0.101	0.008	0.016	0.548	4.023	99.596	0.050	125707887
35	1	0.023	0.080	0.046	0.003	0.007	0.243	1.797	49.252	0.051	125682474
35	2	0.032	0.111	0.063	0.005	0.010	0.344	2.537	52.457	0.050	125807449
35	3	0.036	0.139	0.079	0.005	0.012	0.457	3.479	88.411	0.074	125620787
35	4	0.038	0.142	0.077	0.006	0.012	0.442	3.125	84.766	0.050	125685226
35	6	0.038	0.153	0.095	0.007	0.014	0.474	3.523	77.808	0.050	125759931
35	7	0.037	0.162	0.090	0.007	0.014	0.483	3.594	71.055	0.050	125862379
35	10	0.044	0.168	0.094	0.006	0.014	0.520	3.995	94.911	0.067	125668721
40	1	0.016	0.076	0.040	0.001	0.004	0.269	2.521	84.309	0.193	125480873
40	3	0.034	0.123	0.068	0.005	0.011	0.376	2.710	77.698	0.051	125693103
40	4	0.034	0.137	0.076	0.005	0.010	0.433	3.452	86.682	0.083	125617169
40	5	0.037	0.136	0.078	0.006	0.012	0.406	3.006	81.929	0.050	125683731
40	6	0.037	0.149	0.084	0.007	0.013	0.481	3.340	93.502	0.054	125676794
40	7	0.037	0.143	0.080	0.005	0.012	0.434	3.441	85.183	0.070	125639466
40	10	0.036	0.145	0.083	0.006	0.013	0.456	3.201	89.101	0.052	125682211
45	1	0.016	0.075	0.039	0.001	0.004	0.265	2.480	82.834	0.193	125480950
45	2	0.031	0.110	0.061	0.004	0.009	0.330	2.414	65.575	0.051	125682693
45	3	0.034	0.116	0.065	0.005	0.010	0.354	2.636	71.623	0.053	125678945
45	5	0.044	0.162	0.093	0.007	0.014	0.497	3.595	100.000	0.051	125682303
45	6	0.035	0.136	0.080	0.006	0.012	0.450	3.104	93.575	0.057	125680310
45	7	0.013	0.055	0.030	0.002	0.004	0.190	1.589	47.561	0.125	125511657
45	8	0.013	0.058	0.031	0.002	0.004	0.190	1.623	49.058	0.125	125507894
45	10	0.040	0.111	0.067	0.004	0.009	0.371	2.977	100.000	0.093	125648560
50	1	0.017	0.082	0.043	0.001	0.004	0.286	2.689	89.223	0.191	125481069
50	3	0.029	0.121	0.065	0.004	0.009	0.382	3.173	100.000	0.106	125530311
50	4	0.033	0.129	0.076	0.006	0.012	0.397	2.996	87.820	0.055	125675371
50	5	0.041	0.147	0.085	0.006	0.013	0.427	3.239	87.728	0.051	125683971
50	6	0.040	0.156	0.090	0.007	0.014	0.466	3.470	100.000	0.051	125695611
50	7	0.042	0.164	0.092	0.006	0.014	0.509	3.933	98.322	0.069	125634696
50	9	0.040	0.161	0.088	0.006	0.013	0.496	3.935	98.919	0.079	125621025
50	10	0.020	0.093	0.049	0.002	0.005	0.325	3.005	100.000	0.182	125482299
5	1	0.015	0.055	0.031	0.002	0.005	0.168	1.212	32.674	0.050	125691771
5	2	0.020	0.067	0.036	0.003	0.006	0.189	1.459	31.587	0.050	125790185
5	3	0.020	0.095	0.050	0.002	0.005	0.332	3.053	99.506	0.180	125491576
5	4	0.032	0.105	0.055	0.004	0.009	0.291	2.330	49.157	0.050	125844828
5	5	0.036	0.129	0.076	0.006	0.011	0.403	2.917	84.168	0.058	125669716
5	8	0.035	0.153	0.083	0.006	0.013	0.520	3.647	57.308	0.050	126284860
5	9	0.032	0.141	0.085	0.006	0.012	0.458	3.345	79.269	0.050	125765656
5	10	0.027	0.116	0.064	0.005	0.010	0.355	2.581	72.492	0.061	125654275
10	2	0.024	0.090	0.050	0.003	0.008	0.271	1.959	54.947	0.050	125698210
10	3	0.033	0.127	0.070	0.005	0.011	0.383	2.747	53.647	0.051	125879259
10	6	0.035	0.153	0.091	0.006	0.013	0.452	3.545	72.542	0.050	125870990
10	7	0.037	0.158	0.086	0.006	0.014	0.523	3.706	74.095	0.050	125882728
10	8	0.037	0.135	0.075	0.005	0.012	0.413	2.983	83.374	0.051	125691293
10	9	0.030	0.147	0.081	0.006	0.013	0.419	3.276	74.704	0.050	125783073
10	10	0.017	0.082	0.044	0.001	0.004	0.297	2.813	100.000	0.208	125503814
15	1	0.020	0.071	0.040	0.003	0.006	0.209	1.578	35.437	0.050	125744575
15	2	0.026	0.095	0.053	0.004	0.008	0.292	2.087	59.735	0.050	125700184
15	4	0.032	0.127	0.069	0.005	0.011	0.358	2.734	77.322	0.052	125692591
15	5	0.014	0.066	0.035	0.001	0.004	0.235	2.194	72.612	0.192	125491680
15	6	0.034	0.148	0.090	0.006	0.013	0.444	3.308	71.096	0.050	125799507
15	7	0.037	0.176	0.100	0.007	0.014	0.471	3.791	69.434	0.050	125996779
15	8	0.032	0.143	0.086	0.006	0.013	0.458	3.335	68.273	0.050	125848414
15	10	0.017	0.080	0.042	0.001	0.004	0.290	2.734	90.705	0.204	125493992
20	1	0.019	0.070	0.040	0.003	0.006	0.204	1.533	45.002	0.050	125711117
20	2	0.025	0.090	0.051	0.004	0.008	0.267	2.019	42.906	0.050	125788093
20	3	0.030	0.105	0.059	0.004	0.009	0.323	2.333	63.288	0.050	125694650
20	5	0.038	0.141	0.081	0.006	0.013	0.436	3.065	66.164	0.051	125781248
20	6	0.034	0.149	0.089	0.006	0.014	0.443	3.442	72.087	0.050	125825201
20	7	0.034	0.143	0.086	0.006	0.013	0.443	3.270	82.099	0.050	125709663
20	8	0.036	0.157	0.094	0.007	0.015	0.496	3.640	85.579	0.050	125739314
20	10	0.045	0.165	0.100	0.007	0.015	0.506	3.657	79.291	0.052	125777934
25	1	0.021	0.075	0.042	0.003	0.007	0.227	1.654	44.172	0.050	125689722
25	2	0.025	0.090	0.051	0.004	0.008	0.275	2.024	45.437	0.050	125744783
25	4	0.038	0.136	0.077	0.005	0.012	0.401	2.984	68.860	0.050	125738612
25	5	0.038	0.150	0.085	0.006	0.013	0.451	3.230	89.802	0.051	125689981
25	6	0.034	0.143	0.078	0.004	0.010	0.457	3.715	96.762	0.096	125594194
25	9	0.039	0.168	0.094	0.007	0.015	0.513	3.778	89.234	0.050	125731592
25	10	0.044	0.187	0.109	0.008	0.017	0.602	4.282	87.065	0.050	125842225
30	1	0.022	0.078	0.044	0.003	0.007	0.233	1.724	48.315	0.050	125695204
30	2	0.029	0.107	0.059	0.004	0.010	0.322	2.415	49.329	0.050	125827021
30	3	0.034	0.125	0.067	0.005	0.011	0.365	2.724	60.235	0.050	125756982
30	4	0.038	0.137	0.073	0.005	0.012	0.400	2.990	63.891	0.050	125786641
30	5	0.037	0.146	0.082	0.005	0.012	0.450	3.496	87.959	0.071	125637973
30	8	0.039	0.174	0.100	0.007	0.016	0.527	3.951	78.644	0.050	125867690
30	9	0.043	0.189	0.108	0.007	0.017	0.589	4.255	84.924	0.050	125863262
30	10	0.037	0.146	0.086	0.006	0.013	0.450	3.386	95.548	0.054	125681899
35	1	0.017	0.078	0.041	0.002	0.005	0.243	2.155	62.851	0.135	125531409
35	2	0.028	0.101	0.057	0.004	0.009	0.300	2.219	60.017	0.050	125689771
35	4	0.033	0.127	0.072	0.005	0.010	0.391	3.126	79.282	0.076	125626405
35	5	0.042	0.151	0.086	0.005	0.012	0.461	3.668	96.053	0.081	125627408
35	6	0.036	0.157	0.092	0.007	0.014	0.466	3.547	82.112	0.050	125741549
35	7	0.039	0.163	0.096	0.007	0.015	0.494	3.717	89.592	0.050	125718268
35	9	0.037	0.142	0.081	0.005	0.012	0.437	3.453	84.831	0.070	125651356
35	10	0.043	0.184	0.105	0.007	0.017	0.554	4.081	82.982	0.050	125836300
40	1	0.016	0.074	0.039	0.001	0.004	0.264	2.465	82.759	0.196	125491883
40	2	0.031	0.120	0.068	0.004	0.010	0.396	2.995	74.525	0.074	125639721
40	3	0.033	0.133	0.075	0.004	0.010	0.438	3.555	93.462	0.095	125588822
40	4	0.037	0.136	0.079	0.005	0.012	0.387	2.928	85.746	0.051	125708934
40	5	0.016	0.073	0.039	0.001	0.004	0.255	2.328	74.852	0.176	125492994
40	8	0.042	0.161	0.091	0.007	0.014	0.495	3.593	97.012	0.050	125693292
40	9	0.038	0.145	0.084	0.006	0.013	0.442	3.391	88.736	0.056	125664432
40	10	0.035	0.128	0.076	0.005	0.012	0.397	3.132	97.920	0.068	125659812
45	1	0.020	0.087	0.048	0.003	0.007	0.265	2.143	54.984	0.082	125613884
45	4	0.022	0.098	0.052	0.002	0.006	0.342	2.957	89.101	0.139	125521934
45	5	0.039	0.156	0.089	0.007	0.014	0.475	3.468	95.004	0.050	125694299
45	8	0.042	0.149	0.085	0.006	0.013	0.444	3.333	90.937	0.051	125691328
45	10	0.041	0.163	0.091	0.006	0.014	0.506	3.910	98.424	0.070	125636430
50	1	0.022	0.077	0.044	0.003	0.007	0.231	1.712	46.331	0.051	125685436
50	3	0.038	0.141	0.082	0.006	0.012	0.407	3.076	89.393	0.051	125707122
50	4	0.039	0.142	0.082	0.006	0.013	0.422	3.101	85.928	0.051	125690795
50	7	0.030	0.119	0.070	0.005	0.010	0.358	2.889	95.221	0.073	125655091
50	8	0.036	0.149	0.084	0.006	0.013	0.470	3.250	89.384	0.053	125680510
50	9	0.044	0.164	0.091	0.007	0.015	0.506	3.596	100.000	0.053	125681766
50	10	0.040	0.160	0.089	0.005	0.013	0.500	3.925	98.667	0.078	125628015
5	1	0.014	0.051	0.028	0.002	0.004	0.155	1.119	31.366	0.050	125664500
5	2	0.013	0.061	0.032	0.001	0.003	0.217	2.053	68.989	0.204	125453164
5	3	0.031	0.095	0.053	0.004	0.008	0.315	2.246	42.320	0.050	125929190
5	4	0.035	0.119	0.062	0.004	0.009	0.332	2.638	50.196	0.050	125938131
5	5	0.033	0.117	0.066	0.005	0.010	0.312	2.505	59.389	0.050	125709044
5	7	0.026	0.102	0.058	0.004	0.009	0.331	2.280	69.349	0.052	125688132
5	8	0.028	0.143	0.080	0.006	0.011	0.411	3.219	57.545	0.050	126038775
5	10	0.038	0.152	0.086	0.006	0.013	0.457	3.299	90.851	0.051	125654294
10	1	0.017	0.064	0.036	0.003	0.005	0.188	1.388	40.089	0.050	125668337
10	2	0.022	0.075	0.044	0.003	0.007	0.227	1.703	38.269	0.051	125713131
10	3	0.025	0.091	0.050	0.004	0.008	0.284	2.003	55.965	0.050	125662044
10	4	0.029	0.128	0.070	0.004	0.009	0.411	3.380	92.054	0.112	125541883
10	5	0.036	0.131	0.076	0.006	0.012	0.404	2.908	80.544	0.051	125656617
10	6	0.034	0.163	0.092	0.007	0.013	0.460	3.607	64.754	0.050	126013641
10	7	0.034	0.141	0.086	0.006	0.012	0.455	3.327	70.945	0.050	125784492
10	9	0.031	0.151	0.086	0.006	0.014	0.459	3.399	67.675	0.050	125860659
10	10	0.046	0.174	0.097	0.007	0.015	0.534	4.094	96.496	0.065	125654298
15	1	0.019	0.069	0.039	0.003	0.006	0.203	1.500	43.452	0.050	125669951
15	2	0.025	0.089	0.050	0.004	0.008	0.268	1.957	52.665	0.050	125656449
15	3	0.036	0.118	0.066	0.005	0.011	0.334	2.668	62.024	0.050	125718615
15	5	0.038	0.140	0.086	0.006	0.013	0.427	3.185	72.629	0.051	125706721
15	6	0.034	0.145	0.092	0.007	0.012	0.420	3.327	75.920	0.050	125741127
15	8	0.037	0.163	0.092	0.007	0.015	0.508	3.744	80.429	0.050	125771332
15	9	0.037	0.175	0.091	0.007	0.015	0.519	3.911	77.377	0.050	125871824
15	10	0.042	0.183	0.105	0.007	0.017	0.600	4.288	75.116	0.050	126032583
20	1	0.015	0.072	0.038	0.001	0.004	0.256	2.326	78.434	0.186	125452581
20	2	0.023	0.088	0.049	0.004	0.008	0.267	1.927	44.568	0.053	125691066
20	3	0.035	0.135	0.081	0.005	0.013	0.399	3.107	70.835	0.050	125723293
20	4	0.033	0.133	0.082	0.006	0.012	0.417	2.991	83.166	0.051	125665292
20	5	0.039	0.137	0.083	0.005	0.012	0.441	3.167	62.668	0.050	125848424
20	7	0.032	0.145	0.081	0.006	0.013	0.435	3.299	64.424	0.050	125863973
20	8	0.032	0.147	0.083	0.006	0.013	0.434	3.312	69.943	0.050	125787119
25	1	0.021	0.079	0.044	0.003	0.007	0.232	1.734	36.853	0.050	125753585
25	2	0.028	0.098	0.054	0.004	0.009	0.304	2.167	66.895	0.051	125701047
25	3	0.035	0.129	0.074	0.005	0.012	0.387	2.837	80.953	0.050	125665488
25	4	0.033	0.123	0.073	0.005	0.011	0.366	2.734	76.515	0.050	125662400
25	9	0.036	0.161	0.089	0.007	0.015	0.491	3.635	79.480	0.050	125749211
25	10	0.018	0.084	0.045	0.002	0.005	0.299	2.779	92.310	0.189	125451782
30	1	0.019	0.068	0.039	0.003	0.006	0.204	1.512	41.586	0.050	125658356
30	3	0.035	0.125	0.071	0.005	0.011	0.381	2.798	58.341	0.050	125775141
30	5	0.030	0.125	0.072	0.005	0.012	0.404	2.843	82.025	0.054	125659257
30	6	0.039	0.139	0.078	0.006	0.012	0.422	3.090	82.729	0.050	125660180
30	9	0.013	0.059	0.031	0.001	0.003	0.211	1.983	65.801	0.199	125453053
35	1	0.019	0.088	0.046	0.001	0.005	0.310	2.917	97.790	0.195	125452397
35	2	0.028	0.114	0.062	0.004	0.009	0.366	2.746	70.438	0.081	125588994
35	4	0.039	0.143	0.083	0.006	0.012	0.438	3.167	86.911	0.051	125654031
35	5	0.037	0.157	0.090	0.007	0.014	0.475	3.449	76.378	0.050	125729070
35	6	0.037	0.158	0.090	0.007	0.014	0.485	3.541	81.810	0.050	125706007
35	7	0.040	0.160	0.091	0.007	0.014	0.481	3.536	77.059	0.050	125740656
35	8	0.033	0.137	0.076	0.004	0.010	0.440	3.522	91.877	0.090	125563065
35	9	0.040	0.158	0.090	0.007	0.014	0.490	3.510	97.412	0.051	125654752
35	10	0.041	0.174	0.101	0.008	0.016	0.532	3.970	88.898	0.050	125727302
40	1	0.017	0.081	0.043	0.001	0.004	0.287	2.697	89.441	0.194	125452299
40	2	0.030	0.111	0.062	0.004	0.010	0.336	2.447	66.492	0.051	125657818
40	3	0.033	0.133	0.073	0.004	0.010	0.418	3.325	84.324	0.085	125586450
40	6	0.029	0.122	0.072	0.005	0.011	0.405	2.745	81.092	0.056	125658912
40	8	0.041	0.154	0.089	0.006	0.013	0.475	3.400	95.261	0.053	125643103
40	9	0.038	0.141	0.082	0.006	0.013	0.424	3.360	94.964	0.060	125619819
45	1	0.016	0.076	0.040	0.001	0.004	0.274	2.562	86.499	0.196	125452517
45	2	0.030	0.108	0.060	0.004	0.009	0.328	2.403	65.105	0.051	125654322
45	3	0.036	0.133	0.077	0.006	0.012	0.398	2.905	85.050	0.051	125670875
45	4	0.029	0.121	0.066	0.003	0.008	0.399	3.289	89.438	0.111	125531305
45	5	0.040	0.140	0.081	0.006	0.012	0.421	3.120	86.162	0.051	125662027
45	6	0.030	0.118	0.065	0.004	0.008	0.380	3.168	100.000	0.104	125505717
45	7	0.039	0.154	0.088	0.007	0.014	0.472	3.440	100.000	0.050	125673799
45	9	0.041	0.159	0.091	0.006	0.013	0.507	3.882	98.377	0.071	125599502
50	1	0.023	0.082	0.047	0.003	0.007	0.245	1.818	49.393	0.050	125655487
50	2	0.027	0.117	0.062	0.003	0.008	0.388	3.254	93.887	0.119	125497561
50	4	0.036	0.126	0.072	0.005	0.010	0.401	2.849	83.051	0.058	125640666
50	6	0.042	0.162	0.093	0.006	0.014	0.514	3.981	98.290	0.070	125615823
50	8	0.043	0.169	0.090	0.007	0.015	0.486	3.619	100.000	0.050	125663058
50	10	0.045	0.192	0.109	0.008	0.017	0.592	4.295	89.686	0.050	125780613
5	1	0.014	0.053	0.030	0.002	0.004	0.165	1.267	30.711	0.069	125662419
5	2	0.018	0.067	0.039	0.003	0.006	0.218	1.695	42.359	0.070	125652912
5	3	0.037	0.114	0.062	0.004	0.009	0.329	2.553	51.982	0.050	125881057
5	4	0.029	0.107	0.067	0.004	0.009	0.329	2.413	65.449	0.050	125700860
5	5	0.029	0.121	0.068	0.005	0.009	0.369	2.582	76.420	0.051	125735211
5	6	0.033	0.119	0.068	0.005	0.010	0.363	2.648	59.226	0.052	125747788
5	8	0.037	0.141	0.078	0.006	0.012	0.434	3.274	80.788	0.062	125665385
5	9	0.031	0.131	0.079	0.006	0.011	0.431	3.090	78.087	0.050	125741584
5	10	0.031	0.135	0.088	0.006	0.012	0.437	3.295	74.136	0.050	125809451
10	1	0.017	0.062	0.035	0.003	0.005	0.193	1.371	36.761	0.050	125692466
10	2	0.022	0.074	0.043	0.003	0.006	0.222	1.648	44.820	0.050	125700322
10	4	0.030	0.121	0.065	0.005	0.010	0.364	2.612	70.623	0.050	125695952
10	5	0.035	0.133	0.077	0.005	0.011	0.411	3.197	77.238	0.067	125667486
10	6	0.034	0.152	0.087	0.006	0.012	0.472	3.519	60.584	0.050	126094896
10	7	0.034	0.147	0.080	0.006	0.011	0.426	3.289	79.027	0.050	125760930
10	9	0.034	0.157	0.080	0.006	0.013	0.470	3.411	77.406	0.050	125776036
10	10	0.037	0.159	0.092	0.006	0.014	0.495	3.709	79.967	0.050	125814814
15	1	0.018	0.065	0.037	0.003	0.006	0.200	1.432	39.569	0.050	125693370
15	2	0.024	0.087	0.049	0.003	0.008	0.265	1.957	40.937	0.050	125809403
15	3	0.033	0.129	0.074	0.005	0.012	0.366	2.811	81.294	0.053	125696805
15	4	0.036	0.132	0.078	0.005	0.011	0.409	2.907	64.387	0.050	125766026
15	6	0.035	0.146	0.081	0.005	0.011	0.471	3.830	99.299	0.094	125599882
15	7	0.034	0.154	0.081	0.006	0.013	0.456	3.343	82.241	0.050	125725385
15	8	0.036	0.159	0.096	0.007	0.014	0.508	3.757	82.325	0.050	125796992
15	10	0.022	0.095	0.053	0.002	0.005	0.299	2.892	100.000	0.171	125514598
20	1	0.015	0.069	0.036	0.001	0.004	0.253	2.293	69.501	0.174	125515191
20	2	0.023	0.083	0.047	0.003	0.007	0.257	1.904	53.182	0.052	125692659
20	5	0.036	0.139	0.079	0.005	0.011	0.405	2.989	64.184	0.050	125792307
20	6	0.034	0.149	0.087	0.007	0.012	0.439	3.293	66.482	0.050	125860171
20	8	0.038	0.173	0.096	0.007	0.015	0.517	3.900	74.502	0.050	125924810
20	9	0.036	0.156	0.090	0.007	0.014	0.500	3.622	71.066	0.050	125891551
20	10	0.042	0.161	0.092	0.006	0.014	0.489	3.509	96.397	0.051	125693587
25	1	0.021	0.077	0.044	0.003	0.007	0.225	1.689	45.962	0.050	125694442
25	2	0.022	0.090	0.047	0.003	0.007	0.268	2.139	54.390	0.076	125630726
25	3	0.036	0.126	0.073	0.005	0.011	0.395	2.825	77.401	0.051	125694171
25	5	0.033	0.141	0.079	0.006	0.012	0.434	3.176	76.563	0.050	125723951
25	6	0.034	0.145	0.083	0.006	0.013	0.442	3.300	67.651	0.050	125835287
25	7	0.035	0.152	0.090	0.007	0.014	0.482	3.516	69.714	0.050	125877686
25	9	0.037	0.154	0.088	0.007	0.014	0.473	3.481	83.670	0.050	125723328
25	10	0.040	0.161	0.100	0.007	0.014	0.513	3.748	74.944	0.050	125862153
30	1	0.022	0.080	0.046	0.003	0.007	0.238	1.766	47.344	0.050	125692742
30	3	0.027	0.120	0.065	0.003	0.008	0.402	3.370	95.413	0.125	125544471
30	5	0.036	0.155	0.090	0.007	0.014	0.480	3.554	69.403	0.050	125885924
30	6	0.036	0.151	0.091	0.007	0.014	0.461	3.471	73.969	0.050	125798881
30	7	0.042	0.182	0.105	0.007	0.016	0.566	4.141	80.842	0.050	125891969
30	9	0.032	0.113	0.067	0.005	0.009	0.382	2.721	86.757	0.071	125672767
35	1	0.022	0.078	0.044	0.003	0.007	0.229	1.715	47.521	0.050	125698153
35	2	0.029	0.105	0.058	0.004	0.009	0.322	2.318	65.486	0.051	125701711
35	3	0.033	0.121	0.070	0.005	0.010	0.375	2.691	72.908	0.051	125695419
35	4	0.036	0.151	0.090	0.006	0.013	0.466	3.421	72.460	0.050	125798465
35	5	0.040	0.149	0.082	0.006	0.013	0.463	3.291	92.354	0.050	125703651
35	7	0.039	0.156	0.087	0.005	0.012	0.498	3.829	94.217	0.075	125646536
35	8	0.039	0.164	0.094	0.007	0.014	0.506	3.751	76.842	0.050	125835574
35	10	0.043	0.163	0.092	0.006	0.014	0.525	3.632	100.000	0.053	125686299
40	1	0.015	0.071	0.038	0.001	0.004	0.254	2.361	78.317	0.191	125494197
40	2	0.030	0.107	0.060	0.004	0.009	0.329	2.399	64.225	0.052	125690637
40	3	0.027	0.115	0.063	0.003	0.008	0.384	3.226	89.880	0.117	125550328
40	4	0.036	0.133	0.077	0.005	0.011	0.424	2.982	91.016	0.057	125691027
40	5	0.035	0.129	0.078	0.005	0.011	0.387	2.868	84.068	0.054	125695277
40	7	0.039	0.155	0.092	0.007	0.013	0.478	3.483	100.000	0.051	125711248
40	8	0.046	0.161	0.094	0.007	0.014	0.494	3.609	100.000	0.052	125690953
40	9	0.030	0.120	0.068	0.004	0.009	0.390	3.134	81.890	0.094	125598678
45	1	0.016	0.076	0.041	0.001	0.004	0.270	2.495	82.894	0.189	125494008
45	2	0.024	0.105	0.057	0.003	0.007	0.360	3.136	94.785	0.144	125512271
45	3	0.033	0.117	0.068	0.005	0.010	0.362	2.628	72.250	0.050	125695307
45	6	0.036	0.141	0.081	0.006	0.012	0.444	3.125	90.279	0.053	125701158
45	10	0.025	0.100	0.062	0.004	0.008	0.334	2.390	74.246	0.064	125673566
50	1	0.018	0.084	0.045	0.001	0.004	0.301	2.822	94.489	0.198	125494876
50	4	0.039	0.159	0.088	0.005	0.012	0.499	3.907	97.186	0.076	125637761
50	5	0.042	0.159	0.092	0.006	0.014	0.496	3.772	94.559	0.062	125658405
50	6	0.035	0.116	0.068	0.005	0.010	0.376	2.679	78.121	0.057	125682044
50	7	0.041	0.150	0.086	0.006	0.013	0.469	3.301	92.277	0.051	125697424
50	8	0.039	0.158	0.091	0.007	0.014	0.505	3.511	99.053	0.053	125692206
50	9	0.044	0.165	0.097	0.007	0.014	0.499	3.636	100.000	0.052	125694811
5	1	0.014	0.052	0.031	0.002	0.004	0.151	1.151	30.885	0.050	125732419
5	2	0.016	0.061	0.035	0.002	0.005	0.185	1.345	38.836	0.051	125737215
5	3	0.018	0.083	0.044	0.002	0.004	0.284	2.641	91.191	0.185	125531512
5	4	0.034	0.110	0.066	0.004	0.009	0.327	2.639	42.571	0.050	126276786
5	5	0.034	0.132	0.075	0.005	0.011	0.409	3.135	77.233	0.065	125693788
5	6	0.030	0.125	0.068	0.004	0.008	0.411	3.261	92.647	0.093	125602453
5	7	0.031	0.135	0.078	0.006	0.011	0.468	3.281	61.024	0.050	126034211
5	8	0.030	0.145	0.080	0.006	0.013	0.400	3.088	72.636	0.050	125789237
5	9	0.032	0.129	0.075	0.005	0.011	0.395	2.884	83.725	0.056	125708647
5	10	0.035	0.148	0.085	0.006	0.013	0.461	3.352	77.044	0.050	125791446
10	1	0.016	0.063	0.033	0.002	0.005	0.189	1.472	36.324	0.073	125684014
10	2	0.025	0.093	0.052	0.004	0.008	0.282	2.032	56.899	0.050	125732251
10	4	0.037	0.120	0.070	0.005	0.010	0.349	2.819	65.979	0.050	125804112
10	5	0.040	0.142	0.084	0.006	0.012	0.415	3.178	87.620	0.054	125720334
10	6	0.033	0.124	0.073	0.005	0.011	0.396	2.781	77.726	0.051	125725254
10	8	0.036	0.158	0.092	0.006	0.014	0.479	3.716	89.726	0.050	125788305
10	9	0.036	0.163	0.094	0.006	0.015	0.532	3.855	65.142	0.050	126168959
10	10	0.043	0.168	0.092	0.007	0.015	0.493	3.678	100.000	0.051	125726122
15	1	0.018	0.072	0.040	0.003	0.006	0.213	1.577	33.416	0.051	125824447
15	2	0.024	0.089	0.052	0.004	0.008	0.277	2.001	53.872	0.050	125724317
15	4	0.034	0.122	0.079	0.005	0.011	0.383	2.867	58.024	0.050	125887100
15	5	0.039	0.140	0.081	0.006	0.012	0.429	3.127	72.149	0.051	125765040
15	6	0.032	0.145	0.084	0.006	0.012	0.418	3.282	76.252	0.050	125791030
15	10	0.039	0.151	0.085	0.007	0.014	0.464	3.364	91.347	0.050	125729597
20	1	0.017	0.076	0.041	0.002	0.004	0.270	2.439	77.527	0.174	125529098
20	3	0.035	0.128	0.073	0.005	0.011	0.373	2.774	80.532	0.050	125747050
20	4	0.024	0.116	0.060	0.004	0.009	0.410	2.835	90.241	0.084	125664555
20	5	0.028	0.121	0.063	0.003	0.008	0.377	3.075	93.497	0.096	125594261
20	6	0.032	0.116	0.066	0.005	0.011	0.369	2.588	71.106	0.053	125718529
20	7	0.038	0.162	0.093	0.006	0.015	0.483	3.722	85.309	0.050	125791772
20	8	0.024	0.101	0.049	0.002	0.006	0.321	2.883	100.000	0.156	125553130
20	10	0.043	0.190	0.109	0.007	0.018	0.601	4.385	83.768	0.050	125965208
25	1	0.019	0.077	0.042	0.003	0.006	0.236	1.707	42.598	0.060	125702613
25	3	0.032	0.127	0.071	0.005	0.010	0.393	3.025	72.347	0.069	125705647
25	4	0.035	0.128	0.078	0.005	0.012	0.394	2.892	78.308	0.050	125728047
25	5	0.036	0.136	0.078	0.005	0.012	0.418	3.169	79.620	0.060	125693746
25	6	0.037	0.158	0.092	0.007	0.014	0.489	3.648	71.469	0.050	125919653
25	8	0.041	0.163	0.091	0.006	0.013	0.509	3.937	93.402	0.071	125709193
25	9	0.041	0.175	0.099	0.008	0.016	0.558	3.976	80.829	0.050	125880429
25	10	0.042	0.159	0.094	0.007	0.014	0.492	3.582	92.218	0.050	125729077
30	1	0.017	0.069	0.038	0.002	0.005	0.224	1.832	47.491	0.102	125634295
30	2	0.025	0.091	0.053	0.004	0.008	0.271	2.071	43.988	0.050	125824162
30	3	0.035	0.125	0.067	0.005	0.011	0.381	2.786	60.066	0.050	125814863
30	6	0.038	0.159	0.092	0.007	0.014	0.488	3.697	75.542	0.050	125872375
30	7	0.036	0.158	0.089	0.007	0.014	0.477	3.537	82.268	0.050	125772862
30	8	0.042	0.179	0.103	0.007	0.015	0.550	4.030	76.452	0.050	125954330
30	9	0.041	0.174	0.101	0.008	0.015	0.538	4.012	83.449	0.050	125855918
30	10	0.042	0.171	0.098	0.008	0.015	0.523	3.888	95.844	0.050	125751146
35	1	0.022	0.077	0.044	0.003	0.007	0.233	1.713	51.366	0.050	125754563
35	2	0.029	0.102	0.058	0.004	0.009	0.310	2.282	67.802	0.051	125751725
35	5	0.038	0.139	0.082	0.005	0.012	0.426	3.074	87.254	0.052	125729944
35	10	0.040	0.167	0.096	0.007	0.015	0.519	3.770	77.914	0.050	125854887
40	1	0.022	0.075	0.041	0.002	0.005	0.224	2.223	69.436	0.116	125636891
40	2	0.027	0.094	0.054	0.004	0.008	0.283	2.108	60.355	0.051	125734590
40	3	0.039	0.139	0.081	0.006	0.012	0.408	3.157	63.689	0.050	125877822
40	5	0.040	0.150	0.083	0.006	0.013	0.473	3.324	99.499	0.050	125756702
40	7	0.041	0.168	0.103	0.007	0.015	0.520	3.921	91.257	0.050	125769871
40	8	0.042	0.177	0.101	0.008	0.016	0.547	3.989	81.678	0.050	125864619
45	1	0.016	0.075	0.039	0.001	0.004	0.265	2.462	81.165	0.189	125525002
45	3	0.036	0.135	0.079	0.005	0.012	0.404	2.955	83.468	0.051	125729840
45	6	0.041	0.171	0.100	0.007	0.015	0.533	3.882	81.562	0.050	125839050
45	7	0.039	0.156	0.090	0.007	0.013	0.483	3.472	100.000	0.051	125741478
45	10	0.024	0.110	0.058	0.003	0.006	0.366	3.208	94.094	0.141	125555682
50	2	0.030	0.107	0.059	0.005	0.009	0.339	2.563	70.137	0.056	125718734
50	4	0.017	0.080	0.044	0.001	0.004	0.298	2.838	100.000	0.197	125546267
50	5	0.040	0.159	0.092	0.007	0.014	0.487	3.582	100.000	0.051	125735354
50	6	0.023	0.105	0.055	0.002	0.006	0.365	3.283	99.944	0.159	125539877
50	7	0.041	0.158	0.091	0.007	0.014	0.503	3.554	100.000	0.050	125733574
50	8	0.038	0.149	0.086	0.007	0.013	0.484	3.373	95.405	0.056	125711354
50	9	0.043	0.155	0.089	0.006	0.014	0.479	3.475	95.275	0.051	125728570
50	10	0.023	0.104	0.056	0.002	0.006	0.357	3.178	97.043	0.152	125538914
5	1	0.014	0.052	0.030	0.002	0.004	0.157	1.147	32.466	0.050	125696461
5	2	0.015	0.072	0.039	0.001	0.003	0.259	2.619	98.684	0.239	125520361
5	7	0.030	0.135	0.087	0.006	0.012	0.430	3.190	67.735	0.050	125845190
5	8	0.036	0.139	0.083	0.006	0.012	0.449	3.120	91.363	0.052	125701231
5	9	0.030	0.141	0.084	0.007	0.012	0.449	3.367	66.226	0.050	125940778
5	10	0.033	0.143	0.085	0.006	0.014	0.475	3.354	70.937	0.050	125837448
10	1	0.017	0.063	0.036	0.003	0.005	0.190	1.382	38.263	0.050	125692518
10	2	0.020	0.069	0.041	0.003	0.006	0.202	1.545	38.008	0.050	125708320
10	3	0.025	0.092	0.051	0.004	0.008	0.274	1.998	54.178	0.050	125692276
10	4	0.033	0.123	0.068	0.005	0.010	0.367	2.698	75.097	0.050	125697296
10	5	0.031	0.148	0.075	0.006	0.011	0.402	3.083	65.894	0.050	125827104
10	7	0.031	0.139	0.083	0.006	0.012	0.374	2.974	62.260	0.050	125837092
10	8	0.032	0.149	0.083	0.007	0.012	0.450	3.443	60.542	0.050	126083957
10	9	0.033	0.145	0.086	0.006	0.013	0.446	3.339	84.490	0.050	125726508
10	10	0.036	0.156	0.099	0.007	0.014	0.483	3.718	83.584	0.050	125797448
15	1	0.019	0.069	0.039	0.003	0.006	0.193	1.503	31.710	0.050	125803907
15	2	0.024	0.089	0.051	0.004	0.007	0.281	2.254	57.330	0.072	125636585
15	3	0.030	0.104	0.058	0.005	0.009	0.310	2.286	48.339	0.050	125804257
15	4	0.034	0.132	0.075	0.005	0.011	0.359	2.859	62.566	0.050	125793796
15	5	0.036	0.143	0.080	0.005	0.011	0.444	3.486	85.231	0.076	125652597
15	6	0.034	0.155	0.090	0.006	0.013	0.455	3.466	69.753	0.050	125876973
15	7	0.037	0.168	0.099	0.007	0.014	0.464	3.621	74.462	0.050	125848803
15	9	0.033	0.136	0.075	0.004	0.010	0.436	3.629	98.026	0.102	125571858
15	10	0.036	0.159	0.099	0.007	0.014	0.457	3.594	73.762	0.050	125864966
20	1	0.016	0.077	0.041	0.001	0.004	0.273	2.601	86.937	0.201	125485790
20	2	0.033	0.117	0.064	0.005	0.010	0.351	2.535	74.715	0.051	125711913
20	4	0.037	0.129	0.074	0.005	0.011	0.384	2.858	58.131	0.051	125843736
20	5	0.031	0.122	0.070	0.005	0.011	0.387	2.733	75.956	0.053	125681666
20	6	0.035	0.146	0.091	0.007	0.014	0.471	3.491	67.261	0.050	125920916
20	7	0.018	0.095	0.049	0.002	0.005	0.315	2.830	100.000	0.158	125525553
20	8	0.037	0.160	0.085	0.007	0.014	0.481	3.560	88.198	0.050	125727245
20	9	0.035	0.145	0.091	0.007	0.014	0.469	3.452	75.829	0.050	125788085
20	10	0.036	0.150	0.089	0.007	0.013	0.463	3.463	74.184	0.050	125805701
25	1	0.021	0.076	0.043	0.003	0.006	0.219	1.647	45.555	0.050	125694906
25	2	0.025	0.092	0.051	0.004	0.008	0.272	2.044	44.077	0.050	125783480
25	3	0.032	0.114	0.066	0.005	0.010	0.354	2.536	71.632	0.051	125693237
25	4	0.031	0.114	0.062	0.005	0.009	0.342	2.477	67.543	0.050	125698773
25	6	0.034	0.144	0.083	0.007	0.012	0.411	3.221	80.109	0.050	125724007
25	7	0.036	0.158	0.093	0.007	0.014	0.490	3.620	71.220	0.050	125892524
25	8	0.038	0.169	0.094	0.007	0.015	0.505	3.746	91.156	0.050	125726417
25	9	0.018	0.087	0.046	0.002	0.004	0.308	2.933	99.152	0.204	125485881
25	10	0.023	0.100	0.054	0.002	0.006	0.337	3.013	93.172	0.150	125500367
30	1	0.021	0.076	0.044	0.003	0.007	0.220	1.688	47.645	0.052	125690542
30	2	0.029	0.104	0.059	0.005	0.009	0.313	2.292	64.513	0.050	125698390
30	3	0.036	0.129	0.074	0.005	0.011	0.386	2.860	79.826	0.050	125702222
30	4	0.037	0.133	0.076	0.006	0.011	0.377	2.900	82.377	0.050	125704657
30	6	0.038	0.160	0.094	0.007	0.014	0.490	3.647	76.908	0.050	125810701
30	7	0.038	0.159	0.094	0.007	0.015	0.493	3.653	84.316	0.050	125743361
30	9	0.039	0.166	0.096	0.007	0.015	0.506	3.811	74.077	0.050	125900910
30	10	0.035	0.130	0.075	0.006	0.011	0.394	3.180	97.005	0.070	125633236
35	1	0.023	0.080	0.046	0.004	0.007	0.252	1.807	49.756	0.051	125689106
35	2	0.030	0.107	0.061	0.005	0.009	0.328	2.383	65.178	0.050	125691911
35	3	0.033	0.121	0.071	0.005	0.011	0.357	2.693	73.968	0.050	125694082
35	5	0.033	0.132	0.078	0.006	0.012	0.430	2.951	85.224	0.056	125678846
35	8	0.037	0.144	0.083	0.006	0.013	0.449	3.257	98.325	0.055	125687392
35	9	0.042	0.158	0.092	0.007	0.014	0.480	3.521	100.000	0.051	125696238
35	10	0.040	0.153	0.087	0.006	0.012	0.484	3.726	91.544	0.075	125655222
40	1	0.017	0.080	0.042	0.001	0.004	0.283	2.675	90.886	0.199	125485559
40	2	0.030	0.111	0.063	0.005	0.010	0.334	2.500	72.725	0.053	125696291
40	3	0.035	0.125	0.072	0.005	0.011	0.382	2.769	75.249	0.051	125692948
40	4	0.041	0.148	0.084	0.006	0.013	0.441	3.211	88.073	0.051	125695488
40	5	0.040	0.165	0.097	0.007	0.014	0.478	3.677	79.365	0.050	125786512
40	6	0.030	0.109	0.064	0.005	0.010	0.335	2.670	78.925	0.063	125656804
40	7	0.038	0.153	0.087	0.007	0.013	0.473	3.389	95.579	0.050	125701512
40	9	0.025	0.102	0.053	0.003	0.007	0.311	2.501	67.739	0.089	125587820
45	1	0.016	0.076	0.040	0.002	0.004	0.262	2.416	76.569	0.176	125491091
45	2	0.029	0.113	0.062	0.005	0.009	0.348	2.706	67.483	0.070	125648103
45	3	0.038	0.143	0.083	0.006	0.012	0.425	3.127	85.339	0.050	125691965
45	4	0.035	0.131	0.077	0.005	0.012	0.384	2.888	79.433	0.051	125693541
45	5	0.036	0.133	0.078	0.006	0.011	0.409	2.919	80.616	0.055	125675538
45	6	0.042	0.146	0.085	0.006	0.012	0.439	3.249	96.523	0.051	125717919
45	7	0.037	0.152	0.085	0.005	0.011	0.484	3.914	99.492	0.088	125616925
45	8	0.041	0.158	0.086	0.007	0.014	0.472	3.407	95.356	0.050	125697235
45	10	0.047	0.181	0.103	0.008	0.015	0.548	4.141	95.027	0.058	125716930
50	1	0.018	0.080	0.042	0.002	0.005	0.270	2.487	80.400	0.167	125488708
50	2	0.026	0.115	0.063	0.003	0.008	0.376	3.203	91.734	0.119	125535543
50	4	0.038	0.152	0.084	0.005	0.012	0.475	3.811	96.278	0.082	125624709
50	5	0.033	0.130	0.075	0.006	0.012	0.399	2.898	83.085	0.051	125702375
50	6	0.041	0.162	0.093	0.008	0.014	0.486	3.613	100.000	0.051	125696824
50	8	0.045	0.153	0.083	0.007	0.013	0.473	3.407	100.000	0.054	125700027
50	10	0.020	0.091	0.048	0.002	0.005	0.319	2.982	99.374	0.190	125485060
5	1	0.014	0.050	0.028	0.002	0.004	0.155	1.109	33.660	0.050	125731337
5	2	0.017	0.060	0.035	0.003	0.005	0.182	1.339	35.990	0.050	125691459
5	3	0.021	0.084	0.044	0.003	0.007	0.254	1.973	48.944	0.073	125660433
5	4	0.027	0.100	0.057	0.004	0.009	0.306	2.190	60.008	0.051	125691174
5	5	0.028	0.118	0.064	0.003	0.008	0.394	3.346	93.384	0.124	125549003
5	6	0.029	0.128	0.072	0.006	0.011	0.419	3.022	61.952	0.050	125870503
5	7	0.033	0.131	0.075	0.005	0.010	0.415	3.282	82.867	0.078	125628160
5	8	0.039	0.140	0.080	0.006	0.012	0.429	3.077	83.130	0.051	125694637
5	9	0.019	0.082	0.047	0.002	0.005	0.278	2.498	79.069	0.167	125530659
5	10	0.039	0.145	0.083	0.006	0.012	0.447	3.458	82.602	0.063	125681008
10	2	0.016	0.073	0.039	0.001	0.004	0.261	2.482	83.059	0.202	125491878
10	3	0.025	0.089	0.050	0.004	0.008	0.275	1.990	54.657	0.050	125700782
10	4	0.031	0.113	0.065	0.005	0.010	0.340	2.527	69.888	0.051	125692627
10	5	0.029	0.124	0.068	0.003	0.008	0.409	3.495	98.433	0.119	125544134
10	7	0.033	0.137	0.091	0.006	0.013	0.435	3.241	67.003	0.050	125848549
10	8	0.040	0.155	0.082	0.006	0.012	0.459	3.516	85.210	0.065	125675588
10	9	0.032	0.129	0.071	0.004	0.009	0.415	3.421	91.737	0.099	125577967
10	10	0.040	0.163	0.095	0.006	0.015	0.514	3.761	89.158	0.051	125733108
15	1	0.017	0.062	0.036	0.003	0.006	0.197	1.408	41.033	0.050	125711278
15	3	0.030	0.108	0.061	0.005	0.009	0.327	2.384	65.211	0.050	125693446
15	6	0.040	0.132	0.075	0.005	0.012	0.403	3.022	57.375	0.050	125934949
15	7	0.042	0.143	0.085	0.006	0.013	0.430	3.200	90.159	0.055	125683809
15	8	0.021	0.096	0.051	0.002	0.005	0.334	2.948	100.000	0.170	125497104
15	10	0.042	0.157	0.090	0.006	0.013	0.482	3.723	87.015	0.061	125698318
20	1	0.020	0.071	0.041	0.003	0.006	0.209	1.559	43.440	0.051	125697321
20	3	0.031	0.101	0.061	0.004	0.009	0.318	2.352	48.037	0.050	125838041
20	4	0.030	0.115	0.065	0.005	0.010	0.357	2.555	69.716	0.053	125681202
20	5	0.039	0.136	0.083	0.006	0.012	0.452	3.213	60.824	0.050	125931655
20	7	0.032	0.135	0.082	0.006	0.013	0.430	3.246	64.163	0.050	125888866
20	8	0.043	0.162	0.091	0.006	0.013	0.513	4.044	99.329	0.078	125648857
25	1	0.018	0.080	0.043	0.002	0.004	0.279	2.542	82.433	0.173	125492634
25	3	0.034	0.118	0.067	0.005	0.010	0.367	2.599	80.922	0.052	125734702
25	4	0.033	0.126	0.072	0.005	0.011	0.383	2.779	78.766	0.051	125699064
25	5	0.037	0.162	0.090	0.007	0.014	0.481	3.613	82.366	0.050	125755995
25	6	0.035	0.146	0.086	0.007	0.013	0.449	3.398	72.928	0.050	125798092
25	7	0.037	0.158	0.087	0.007	0.014	0.492	3.614	80.510	0.050	125770152
25	8	0.040	0.168	0.098	0.007	0.015	0.512	3.872	73.364	0.050	125925299
25	9	0.042	0.164	0.092	0.007	0.015	0.555	3.843	78.989	0.050	125838097
25	10	0.041	0.172	0.104	0.008	0.016	0.533	3.972	91.631	0.050	125747230
30	1	0.023	0.078	0.046	0.003	0.007	0.236	1.791	50.884	0.053	125691245
30	2	0.016	0.073	0.039	0.002	0.004	0.254	2.321	75.243	0.170	125492502
30	6	0.020	0.088	0.048	0.002	0.005	0.309	2.943	100.000	0.178	125504661
30	7	0.039	0.163	0.093	0.007	0.015	0.498	3.692	84.542	0.050	125747157
30	10	0.038	0.155	0.089	0.007	0.014	0.489	3.423	100.000	0.051	125710959
35	1	0.015	0.071	0.038	0.001	0.004	0.252	2.353	78.702	0.190	125490749
35	2	0.027	0.103	0.056	0.004	0.009	0.301	2.285	47.270	0.050	125816629
35	3	0.038	0.138	0.076	0.005	0.012	0.422	3.033	83.463	0.051	125702255
35	5	0.036	0.149	0.087	0.007	0.013	0.451	3.390	73.917	0.050	125776031
35	6	0.041	0.169	0.101	0.008	0.015	0.533	3.969	80.566	0.050	125847162
35	8	0.034	0.142	0.079	0.006	0.012	0.460	3.107	88.069	0.053	125697960
35	9	0.037	0.142	0.084	0.006	0.012	0.464	3.221	99.024	0.059	125684465
40	1	0.015	0.068	0.036	0.001	0.004	0.241	2.261	74.136	0.189	125491253
40	2	0.030	0.105	0.060	0.004	0.009	0.318	2.402	64.405	0.052	125691090
40	3	0.034	0.120	0.067	0.005	0.010	0.368	2.658	72.192	0.051	125695875
40	4	0.038	0.135	0.078	0.006	0.012	0.418	3.147	87.403	0.052	125690476
40	5	0.039	0.158	0.093	0.007	0.014	0.481	3.636	74.746	0.050	125828249
40	6	0.036	0.141	0.078	0.005	0.011	0.441	3.486	88.216	0.083	125626655
40	8	0.037	0.147	0.082	0.005	0.011	0.468	3.752	97.230	0.091	125607104
45	1	0.019	0.083	0.045	0.002	0.005	0.284	2.464	72.341	0.135	125522873
45	2	0.032	0.109	0.063	0.005	0.009	0.332	2.466	67.103	0.052	125690786
45	3	0.032	0.127	0.065	0.005	0.010	0.391	2.811	83.251	0.062	125672487
45	4	0.018	0.085	0.045	0.002	0.004	0.302	2.841	95.326	0.193	125491204
45	5	0.041	0.153	0.090	0.007	0.013	0.468	3.474	100.000	0.051	125711002
45	7	0.039	0.151	0.089	0.007	0.013	0.459	3.408	100.000	0.051	125717583
45	8	0.039	0.159	0.089	0.006	0.014	0.471	3.469	100.000	0.056	125687373
45	10	0.046	0.179	0.107	0.008	0.016	0.528	4.029	84.377	0.050	125809201
50	1	0.023	0.091	0.049	0.004	0.007	0.280	2.055	51.125	0.063	125665236
50	5	0.041	0.148	0.083	0.007	0.013	0.457	3.318	91.982	0.052	125695340
50	8	0.022	0.080	0.044	0.002	0.005	0.273	2.876	100.000	0.190	125532626
50	9	0.042	0.158	0.095	0.007	0.014	0.481	3.542	100.000	0.052	125698618
15	1	0.017	0.059	0.033	0.002	0.005	0.184	1.317	38.170	0.050	125508923
15	2	0.018	0.083	0.044	0.002	0.005	0.293	2.716	89.465	0.184	125507784
15	3	0.031	0.110	0.064	0.005	0.010	0.337	2.452	70.541	0.050	125721660
15	4	0.029	0.114	0.063	0.005	0.010	0.343	2.487	67.431	0.050	125700985
15	7	0.035	0.153	0.090	0.006	0.013	0.463	3.580	62.487	0.050	126095596
15	8	0.036	0.139	0.079	0.004	0.011	0.430	3.531	94.307	0.094	125612826
15	10	0.039	0.149	0.084	0.006	0.013	0.470	3.349	99.023	0.052	125714008
20	1	0.021	0.073	0.041	0.003	0.006	0.218	1.602	45.154	0.050	125717349
20	3	0.039	0.140	0.080	0.005	0.012	0.412	3.080	72.617	0.050	125747927
20	4	0.033	0.115	0.068	0.005	0.010	0.336	2.546	69.880	0.050	125716330
20	5	0.037	0.158	0.095	0.006	0.013	0.458	3.446	72.956	0.050	125830178
20	6	0.036	0.150	0.086	0.006	0.014	0.454	3.420	85.640	0.050	125735862
20	7	0.043	0.162	0.090	0.006	0.013	0.507	3.967	98.960	0.079	125649491
20	8	0.036	0.152	0.090	0.007	0.014	0.474	3.468	81.067	0.050	125757473
25	1	0.020	0.071	0.040	0.003	0.006	0.219	1.586	42.590	0.050	125708546
25	2	0.029	0.102	0.057	0.004	0.009	0.302	2.246	47.567	0.050	125811683
25	6	0.036	0.154	0.090	0.007	0.014	0.468	3.542	71.222	0.050	125878807
25	7	0.037	0.159	0.088	0.007	0.014	0.470	3.520	86.275	0.050	125735650
25	9	0.042	0.162	0.093	0.007	0.014	0.496	3.585	84.454	0.051	125737135
15	1	0.018	0.065	0.037	0.003	0.006	0.194	1.434	38.793	0.050	125707839
15	2	0.027	0.100	0.054	0.004	0.009	0.304	2.180	58.879	0.050	125501399
15	3	0.031	0.112	0.064	0.005	0.010	0.341	2.489	69.382	0.050	125705090
15	4	0.034	0.130	0.074	0.005	0.010	0.413	3.226	79.068	0.075	125642227
15	5	0.034	0.123	0.070	0.005	0.011	0.375	2.712	73.052	0.051	125697107
15	7	0.037	0.139	0.078	0.006	0.012	0.413	3.000	89.522	0.055	125700138
15	8	0.032	0.143	0.085	0.007	0.013	0.413	3.211	77.001	0.050	125750335
15	9	0.038	0.156	0.088	0.005	0.012	0.493	3.914	100.000	0.085	125624477
15	10	0.036	0.159	0.091	0.007	0.015	0.484	3.674	91.573	0.050	125730108
20	1	0.019	0.070	0.040	0.003	0.006	0.209	1.532	44.348	0.050	125713075
20	2	0.025	0.093	0.053	0.004	0.008	0.284	2.040	58.233	0.050	125700613
20	3	0.031	0.113	0.063	0.005	0.010	0.344	2.483	70.226	0.050	125699024
20	4	0.032	0.123	0.070	0.005	0.011	0.380	2.713	74.349	0.050	125707403
20	5	0.040	0.132	0.081	0.005	0.012	0.415	3.078	61.094	0.050	125876922
20	7	0.036	0.153	0.083	0.007	0.013	0.475	3.525	87.840	0.050	125745033
20	8	0.034	0.142	0.091	0.007	0.013	0.451	3.416	66.243	0.050	125913261
20	9	0.027	0.111	0.061	0.003	0.008	0.360	3.032	100.000	0.119	125539051
20	10	0.038	0.164	0.097	0.007	0.015	0.512	3.793	78.919	0.050	125592753
25	1	0.019	0.076	0.042	0.003	0.006	0.225	1.792	44.613	0.071	125659287
25	2	0.028	0.099	0.056	0.004	0.009	0.308	2.203	60.609	0.050	125702868
25	3	0.030	0.126	0.069	0.004	0.009	0.410	3.448	93.412	0.112	125576830
25	4	0.018	0.084	0.046	0.002	0.004	0.296	2.840	100.000	0.199	125513183
25	5	0.036	0.149	0.085	0.005	0.011	0.487	3.816	98.948	0.090	125615562
25	6	0.037	0.159	0.087	0.007	0.014	0.481	3.615	82.769	0.050	125765814
25	7	0.039	0.167	0.096	0.007	0.015	0.500	3.758	89.347	0.050	125741146
25	8	0.037	0.158	0.090	0.007	0.014	0.487	3.572	79.485	0.050	125775906
15	1	0.015	0.070	0.037	0.001	0.004	0.253	2.363	80.844	0.202	125492241
15	2	0.023	0.084	0.048	0.004	0.008	0.255	1.870	51.957	0.051	125691807
15	3	0.032	0.119	0.069	0.005	0.010	0.372	2.635	72.690	0.052	125684235
15	5	0.033	0.125	0.072	0.005	0.011	0.381	2.828	80.341	0.053	125686964
15	6	0.035	0.143	0.081	0.005	0.011	0.454	3.680	94.006	0.085	125615935
15	7	0.036	0.151	0.086	0.006	0.013	0.489	3.542	80.473	0.050	125771708
15	8	0.035	0.149	0.092	0.007	0.014	0.479	3.635	66.597	0.050	125681696
15	9	0.035	0.156	0.084	0.007	0.014	0.474	3.569	86.125	0.050	125748370
15	10	0.037	0.157	0.087	0.007	0.014	0.505	3.591	88.273	0.050	125724790
20	1	0.018	0.066	0.038	0.003	0.006	0.198	1.458	39.640	0.050	125680634
20	3	0.029	0.114	0.065	0.004	0.009	0.350	2.747	69.951	0.076	125621868
20	4	0.041	0.145	0.079	0.005	0.012	0.444	3.189	66.795	0.050	125815512
20	6	0.037	0.165	0.092	0.007	0.014	0.473	3.729	84.923	0.050	125772115
20	7	0.038	0.165	0.100	0.007	0.014	0.506	3.878	73.630	0.050	125676557
20	8	0.038	0.159	0.089	0.007	0.015	0.499	3.592	91.196	0.050	125788446
25	1	0.023	0.079	0.046	0.003	0.007	0.239	1.752	54.063	0.051	125732395
25	2	0.028	0.099	0.056	0.004	0.009	0.301	2.193	59.153	0.050	125692374
25	3	0.033	0.112	0.064	0.005	0.010	0.340	2.558	53.863	0.050	125801402
25	4	0.038	0.144	0.082	0.006	0.012	0.448	3.464	88.430	0.068	125638772
25	5	0.027	0.116	0.069	0.004	0.010	0.407	2.781	91.512	0.071	125656943
25	6	0.037	0.161	0.094	0.007	0.015	0.511	3.762	74.757	0.050	125879439
25	7	0.037	0.153	0.096	0.007	0.014	0.459	3.504	74.471	0.050	125807330
25	9	0.047	0.173	0.099	0.006	0.014	0.539	4.165	99.555	0.069	125675751
25	10	0.044	0.159	0.090	0.005	0.013	0.501	3.866	97.910	0.073	125644955
15	1	0.016	0.073	0.038	0.001	0.004	0.260	2.452	82.212	0.198	125481313
15	2	0.021	0.078	0.044	0.003	0.007	0.234	1.724	48.831	0.051	125661021
15	3	0.031	0.146	0.071	0.006	0.012	0.405	2.845	18.109	0.050	125684625
15	7	0.041	0.150	0.086	0.006	0.013	0.452	3.281	90.463	0.052	125719563
15	8	0.033	0.140	0.077	0.006	0.012	0.424	3.088	87.489	0.051	125739121
15	9	0.040	0.160	0.090	0.006	0.013	0.503	3.928	96.440	0.074	125681862
20	1	0.017	0.073	0.039	0.002	0.005	0.243	2.114	63.334	0.141	125687114
20	2	0.022	0.082	0.047	0.003	0.008	0.248	1.824	50.257	0.051	125691536
20	4	0.036	0.136	0.076	0.005	0.012	0.359	2.903	60.431	0.050	125820836
20	5	0.036	0.134	0.075	0.006	0.012	0.402	2.961	65.427	0.052	125745245
20	7	0.037	0.157	0.093	0.007	0.014	0.497	3.598	78.227	0.050	125491717
20	8	0.037	0.167	0.090	0.007	0.015	0.499	3.656	85.328	0.050	125740850
20	10	0.044	0.174	0.097	0.006	0.014	0.543	4.227	100.000	0.073	125574999
25	1	0.021	0.074	0.042	0.003	0.007	0.224	1.645	46.353	0.050	125661814
25	2	0.027	0.099	0.058	0.004	0.009	0.293	2.200	46.033	0.051	125769785
25	3	0.032	0.120	0.065	0.005	0.010	0.368	2.633	71.151	0.050	125663268
25	4	0.017	0.082	0.043	0.001	0.004	0.290	2.754	91.499	0.203	125453547
25	5	0.040	0.149	0.084	0.006	0.013	0.436	3.275	70.597	0.051	125742926
25	6	0.036	0.156	0.094	0.007	0.014	0.473	3.610	80.503	0.050	125737961
25	7	0.043	0.165	0.091	0.007	0.014	0.498	3.613	81.136	0.053	125708369
25	8	0.036	0.137	0.088	0.006	0.013	0.451	3.249	72.037	0.050	125734443
25	9	0.037	0.158	0.091	0.007	0.014	0.487	3.629	87.399	0.050	125694781
15	1	0.017	0.062	0.035	0.002	0.005	0.189	1.363	37.867	0.050	125690552
15	3	0.028	0.121	0.067	0.004	0.009	0.368	2.891	74.220	0.082	125621038
15	4	0.034	0.127	0.076	0.005	0.011	0.354	2.792	63.416	0.050	125761352
15	6	0.033	0.147	0.088	0.007	0.013	0.449	3.442	62.268	0.050	126016881
15	7	0.039	0.156	0.088	0.006	0.012	0.480	3.804	92.506	0.074	125657068
15	8	0.044	0.145	0.086	0.006	0.014	0.446	3.399	91.973	0.062	125663375
15	10	0.037	0.141	0.081	0.006	0.012	0.448	3.080	87.191	0.053	125685604
20	2	0.025	0.088	0.050	0.004	0.008	0.260	1.954	52.606	0.050	125692810
20	3	0.029	0.103	0.058	0.004	0.009	0.318	2.281	61.486	0.050	125695685
20	4	0.038	0.135	0.073	0.005	0.011	0.425	2.957	81.023	0.051	125706652
20	5	0.039	0.138	0.082	0.005	0.012	0.394	3.048	66.256	0.050	125783405
20	7	0.035	0.158	0.088	0.006	0.014	0.457	3.506	77.808	0.050	125770957
20	8	0.039	0.151	0.085	0.005	0.012	0.493	3.734	92.279	0.076	125739314
20	10	0.036	0.151	0.091	0.007	0.014	0.479	3.563	84.946	0.050	125736986
25	1	0.019	0.069	0.039	0.003	0.006	0.201	1.513	43.646	0.050	125705266
25	2	0.025	0.100	0.057	0.004	0.009	0.322	2.277	65.021	0.056	125681114
25	4	0.029	0.110	0.061	0.003	0.008	0.353	2.867	77.587	0.093	125577366
25	5	0.035	0.137	0.078	0.005	0.012	0.404	2.967	80.766	0.050	125691234
25	6	0.037	0.156	0.094	0.007	0.015	0.492	3.660	82.338	0.050	125594194
25	8	0.039	0.156	0.092	0.006	0.012	0.493	3.840	94.545	0.074	125650538
25	9	0.038	0.164	0.093	0.007	0.015	0.507	3.682	80.534	0.050	125773116
25	10	0.044	0.168	0.093	0.007	0.017	0.482	3.776	32.614	0.050	125842225
15	1	0.017	0.061	0.035	0.002	0.005	0.188	1.349	36.740	0.051	125688459
15	2	0.024	0.082	0.047	0.003	0.007	0.251	1.858	49.903	0.050	125695701
15	7	0.036	0.152	0.094	0.007	0.014	0.482	3.682	81.945	0.050	125830000
15	8	0.037	0.161	0.102	0.007	0.014	0.491	3.848	80.363	0.050	125846340
15	9	0.036	0.162	0.095	0.007	0.015	0.511	3.858	66.984	0.050	125871824
20	1	0.020	0.074	0.042	0.003	0.007	0.222	1.633	43.802	0.050	125452581
20	2	0.027	0.098	0.056	0.004	0.008	0.298	2.152	60.435	0.050	125734173
20	3	0.031	0.113	0.062	0.005	0.010	0.343	2.488	71.457	0.050	125739740
20	4	0.036	0.167	0.096	0.007	0.014	0.469	3.432	23.273	0.050	125665292
20	6	0.033	0.138	0.083	0.006	0.013	0.435	3.235	80.641	0.050	125752593
20	7	0.037	0.155	0.097	0.007	0.014	0.494	3.673	86.296	0.050	125776903
20	8	0.037	0.156	0.084	0.007	0.014	0.488	3.506	80.710	0.050	125781465
25	1	0.020	0.075	0.043	0.003	0.006	0.218	1.647	44.341	0.050	125692309
25	2	0.033	0.116	0.066	0.005	0.010	0.356	2.548	76.738	0.051	125719076
25	3	0.027	0.101	0.058	0.004	0.009	0.335	2.491	63.703	0.070	125665488
25	4	0.036	0.135	0.079	0.006	0.012	0.422	3.056	82.844	0.050	125655730
25	9	0.037	0.164	0.093	0.007	0.015	0.504	3.744	72.812	0.050	125871597
25	10	0.040	0.171	0.096	0.007	0.015	0.505	3.790	76.861	0.050	125855868
15	1	0.018	0.067	0.038	0.003	0.006	0.197	1.464	39.892	0.050	125691324
15	2	0.026	0.096	0.054	0.004	0.008	0.291	2.119	57.923	0.050	125694060
15	3	0.031	0.124	0.063	0.004	0.009	0.387	2.936	76.120	0.079	125627382
15	6	0.039	0.137	0.084	0.006	0.013	0.427	3.206	89.705	0.052	125599882
15	7	0.037	0.149	0.092	0.007	0.013	0.457	3.351	72.788	0.050	125787075
15	10	0.037	0.142	0.082	0.006	0.012	0.447	3.199	87.944	0.053	125712709
20	1	0.020	0.072	0.041	0.003	0.006	0.219	1.608	43.643	0.050	125694802
20	2	0.022	0.086	0.049	0.004	0.007	0.266	2.075	50.863	0.064	125667420
20	3	0.038	0.138	0.078	0.005	0.012	0.374	3.011	63.071	0.050	125820411
20	6	0.018	0.085	0.045	0.001	0.004	0.307	2.931	98.674	0.206	125492364
20	7	0.039	0.150	0.085	0.006	0.013	0.465	3.336	93.939	0.052	125687237
20	8	0.043	0.159	0.091	0.007	0.014	0.499	3.625	81.200	0.054	125742561
20	9	0.038	0.152	0.086	0.007	0.014	0.479	3.443	80.758	0.050	125734204
25	1	0.016	0.070	0.038	0.001	0.004	0.243	2.202	74.185	0.166	125494842
25	2	0.026	0.098	0.056	0.004	0.008	0.294	2.128	59.176	0.052	125718285
25	3	0.033	0.117	0.067	0.005	0.010	0.358	2.589	76.996	0.051	125750759
25	4	0.035	0.135	0.076	0.005	0.012	0.403	2.966	71.870	0.050	125750726
25	5	0.034	0.137	0.085	0.006	0.012	0.442	3.089	86.159	0.051	125736193
25	6	0.043	0.167	0.095	0.006	0.013	0.524	4.069	97.296	0.072	125703114
25	10	0.039	0.154	0.087	0.005	0.011	0.489	3.982	99.160	0.085	125862153
15	1	0.017	0.073	0.039	0.002	0.005	0.245	2.002	60.800	0.128	125555939
15	2	0.018	0.084	0.045	0.002	0.005	0.299	2.768	91.767	0.179	125526978
15	4	0.031	0.125	0.068	0.004	0.009	0.392	3.052	76.894	0.079	125887100
15	6	0.032	0.143	0.082	0.006	0.013	0.422	3.269	76.378	0.050	125754987
15	7	0.042	0.154	0.086	0.006	0.014	0.459	3.714	96.977	0.069	125642910
20	1	0.021	0.075	0.042	0.003	0.006	0.224	1.635	46.288	0.050	125707941
20	2	0.027	0.095	0.054	0.004	0.008	0.293	2.112	58.988	0.050	125704840
20	4	0.035	0.154	0.092	0.006	0.013	0.463	3.413	68.523	0.050	125876848
20	5	0.040	0.159	0.088	0.006	0.013	0.491	3.795	89.706	0.069	125594261
20	6	0.024	0.113	0.057	0.003	0.008	0.344	2.921	100.000	0.123	125570110
20	8	0.037	0.156	0.092	0.007	0.014	0.478	3.575	85.224	0.050	125753606
20	9	0.038	0.152	0.085	0.006	0.012	0.471	3.703	90.480	0.072	125687015
20	10	0.020	0.091	0.047	0.002	0.005	0.325	2.993	99.988	0.189	125525230
25	1	0.021	0.074	0.042	0.003	0.007	0.216	1.620	47.842	0.050	125732573
25	3	0.036	0.126	0.073	0.005	0.011	0.376	2.818	77.666	0.050	125705647
25	5	0.037	0.154	0.092	0.007	0.014	0.473	3.597	73.000	0.050	125850619
25	6	0.038	0.156	0.087	0.007	0.014	0.500	3.613	82.387	0.050	125787798
25	7	0.019	0.088	0.047	0.002	0.005	0.316	2.984	98.473	0.198	125525878
25	8	0.026	0.110	0.061	0.003	0.007	0.369	3.192	96.592	0.134	125530329
15	1	0.017	0.061	0.035	0.003	0.005	0.187	1.348	36.337	0.050	125690911
15	2	0.026	0.096	0.054	0.004	0.008	0.286	2.099	57.114	0.050	125636585
15	3	0.031	0.109	0.062	0.005	0.009	0.333	2.383	67.158	0.051	125696503
15	4	0.033	0.129	0.072	0.005	0.010	0.405	3.168	77.648	0.072	125653251
15	5	0.034	0.151	0.088	0.006	0.012	0.460	3.453	65.396	0.050	125652597
15	6	0.034	0.130	0.085	0.006	0.012	0.413	3.079	66.591	0.050	125792627
15	7	0.019	0.091	0.048	0.002	0.005	0.316	2.991	100.000	0.188	125491101
15	8	0.034	0.148	0.085	0.006	0.013	0.456	3.487	68.624	0.050	125900168
15	9	0.035	0.155	0.087	0.007	0.014	0.491	3.604	76.681	0.050	125819488
20	1	0.019	0.068	0.039	0.003	0.006	0.208	1.499	43.938	0.050	125485790
20	2	0.025	0.092	0.051	0.004	0.008	0.273	1.974	58.367	0.050	125711913
20	3	0.034	0.121	0.067	0.005	0.011	0.362	2.659	72.223	0.050	125694726
20	4	0.033	0.125	0.076	0.006	0.011	0.389	2.847	82.936	0.058	125676619
20	5	0.034	0.143	0.079	0.004	0.010	0.467	3.757	99.532	0.100	125595786
20	6	0.035	0.155	0.094	0.007	0.013	0.466	3.607	66.490	0.050	125994286
20	7	0.022	0.098	0.052	0.002	0.006	0.335	3.008	100.000	0.158	125464406
20	8	0.031	0.126	0.070	0.004	0.010	0.411	3.280	89.252	0.090	125543670
20	9	0.045	0.179	0.099	0.008	0.019	0.508	4.059	26.600	0.050	125788085
25	1	0.020	0.073	0.041	0.003	0.006	0.215	1.602	43.293	0.050	125690123
25	2	0.029	0.102	0.060	0.004	0.009	0.305	2.340	48.958	0.050	125802180
25	4	0.034	0.147	0.083	0.006	0.013	0.435	3.323	79.426	0.050	125728738
25	6	0.036	0.158	0.088	0.007	0.014	0.470	3.538	77.041	0.050	125790708
25	7	0.037	0.168	0.093	0.007	0.014	0.455	3.630	86.349	0.050	125744694
25	8	0.029	0.116	0.066	0.004	0.008	0.377	3.089	100.000	0.096	125562645
25	9	0.035	0.142	0.079	0.005	0.012	0.436	3.025	83.111	0.054	125677848
25	10	0.042	0.162	0.093	0.006	0.014	0.474	3.570	99.785	0.054	125665388
15	1	0.017	0.064	0.037	0.003	0.005	0.186	1.386	42.249	0.050	125733059
15	3	0.027	0.100	0.057	0.004	0.009	0.299	2.203	59.796	0.050	125690457
15	4	0.029	0.123	0.066	0.003	0.009	0.400	3.360	91.515	0.107	125563824
15	7	0.035	0.147	0.089	0.007	0.013	0.472	3.571	69.555	0.050	125683809
15	8	0.032	0.141	0.082	0.006	0.013	0.435	3.237	77.260	0.050	125742851
15	9	0.039	0.156	0.098	0.007	0.015	0.499	3.700	91.374	0.050	125723251
20	1	0.020	0.068	0.040	0.003	0.006	0.205	1.528	45.741	0.051	125719779
20	2	0.018	0.081	0.044	0.002	0.004	0.290	2.681	89.284	0.186	125490853
20	3	0.030	0.118	0.065	0.005	0.010	0.352	2.559	69.950	0.050	125699534
20	4	0.035	0.140	0.082	0.006	0.013	0.425	3.084	85.005	0.051	125690324
20	5	0.035	0.151	0.093	0.007	0.013	0.463	3.573	68.164	0.050	125931286
20	6	0.019	0.088	0.047	0.002	0.005	0.317	2.969	100.000	0.198	125490298
20	7	0.037	0.160	0.094	0.007	0.015	0.502	3.818	72.336	0.050	125944851
20	9	0.038	0.160	0.087	0.007	0.014	0.484	3.582	91.603	0.050	125732117
20	10	0.043	0.160	0.089	0.006	0.014	0.473	3.685	89.190	0.062	125679425
25	1	0.020	0.073	0.042	0.003	0.006	0.218	1.615	43.431	0.050	125492634
25	2	0.030	0.107	0.061	0.004	0.010	0.323	2.336	51.913	0.051	125758542
25	3	0.039	0.134	0.074	0.005	0.012	0.404	2.954	60.831	0.050	125849592
25	6	0.035	0.152	0.087	0.006	0.014	0.458	3.442	67.393	0.050	125910134
25	7	0.017	0.078	0.042	0.001	0.004	0.283	2.641	92.685	0.198	125498253
25	9	0.045	0.161	0.092	0.007	0.014	0.507	3.805	91.603	0.060	125683991
25	10	0.037	0.158	0.091	0.007	0.014	0.484	3.616	78.019	0.050	125807146
30	1	0.023	0.077	0.043	0.003	0.007	0.215	1.776	50.314	0.060	125682113
30	2	0.023	0.099	0.053	0.003	0.007	0.310	2.561	69.008	0.105	125585419
30	3	0.036	0.133	0.075	0.005	0.012	0.417	2.948	84.237	0.052	125700742
30	4	0.039	0.134	0.080	0.006	0.012	0.423	3.067	63.984	0.050	125831077
30	6	0.036	0.151	0.089	0.007	0.014	0.461	3.450	79.719	0.050	125750577
30	7	0.046	0.172	0.099	0.007	0.014	0.533	4.090	97.021	0.063	125696275
30	9	0.019	0.086	0.047	0.002	0.005	0.302	2.865	100.000	0.189	125514369
30	1	0.020	0.070	0.040	0.003	0.006	0.207	1.544	46.533	0.051	125497511
30	4	0.033	0.122	0.071	0.005	0.011	0.373	2.715	76.991	0.051	125693406
30	5	0.042	0.139	0.080	0.005	0.012	0.418	3.177	85.233	0.070	125673164
30	8	0.045	0.168	0.095	0.006	0.014	0.520	4.107	98.521	0.074	125685878
30	9	0.039	0.167	0.097	0.007	0.015	0.505	3.771	89.308	0.050	125741556
30	10	0.040	0.146	0.085	0.006	0.013	0.452	3.240	89.311	0.050	125704852
30	2	0.027	0.101	0.058	0.004	0.009	0.293	2.224	46.859	0.050	125797827
30	3	0.037	0.135	0.079	0.005	0.012	0.417	2.978	81.173	0.051	125654498
30	4	0.041	0.154	0.086	0.005	0.012	0.481	3.800	96.051	0.079	125595990
30	5	0.037	0.160	0.093	0.007	0.014	0.476	3.613	83.598	0.050	125744523
30	7	0.038	0.154	0.088	0.007	0.014	0.477	3.448	84.126	0.050	125673533
30	8	0.040	0.168	0.096	0.008	0.015	0.525	3.822	86.468	0.050	125676387
30	9	0.038	0.163	0.093	0.007	0.014	0.491	3.673	77.811	0.050	125770113
30	10	0.039	0.161	0.089	0.008	0.014	0.518	3.655	78.460	0.050	125763883
30	1	0.020	0.076	0.044	0.003	0.007	0.223	1.830	57.455	0.065	125677661
30	3	0.037	0.133	0.073	0.005	0.011	0.416	2.947	80.081	0.050	125586781
30	4	0.031	0.111	0.063	0.004	0.010	0.345	2.472	66.651	0.050	125692623
30	5	0.035	0.142	0.086	0.007	0.013	0.445	3.332	74.527	0.050	125755395
30	6	0.026	0.112	0.059	0.002	0.007	0.380	3.342	100.000	0.149	125852949
30	7	0.040	0.169	0.096	0.007	0.015	0.527	3.802	83.200	0.050	125765463

## Sheet: Ago1•let-7, trial 2
Supplementary Data 1 | Maximum likelihood estimates of miRISC KD values at convergence
Units for all parameters are nanomolar (nM), except for ƒcost, which is expressed in arbitrary units.
[RISC]guess	KDno-site, guess	KD7mer-A1	KD6mer-A1	KD6mer	KD8mer	KD7mer-m8	KD6mer-m8	KDno-site	[RISCstock]	background	ƒcost
5	1	0.014	0.065	0.031	0.002	0.004	0.193	1.379	23.519	0.052	110927339
5	2	0.013	0.078	0.034	0.001	0.003	0.258	2.228	52.681	0.146	110736224
5	3	0.020	0.121	0.053	0.002	0.005	0.405	3.440	85.371	0.146	110731729
5	4	0.023	0.106	0.049	0.003	0.007	0.318	2.251	54.256	0.050	110949108
5	5	0.025	0.139	0.061	0.002	0.006	0.460	3.865	89.156	0.134	110736184
5	6	0.028	0.158	0.069	0.003	0.007	0.500	4.050	92.145	0.114	110735103
5	7	0.025	0.158	0.075	0.004	0.009	0.506	3.587	43.943	0.050	111420648
5	9	0.030	0.152	0.073	0.004	0.010	0.455	3.168	67.232	0.051	110878057
5	10	0.030	0.128	0.059	0.004	0.008	0.455	3.033	48.239	0.050	111038983
10	1	0.015	0.069	0.033	0.002	0.004	0.197	1.435	30.711	0.050	110881738
10	2	0.018	0.085	0.040	0.002	0.006	0.267	1.821	37.349	0.050	110875994
10	3	0.033	0.127	0.057	0.003	0.008	0.395	2.891	40.442	0.050	111173455
10	4	0.035	0.140	0.067	0.004	0.009	0.442	3.251	47.257	0.050	111136476
10	5	0.032	0.129	0.069	0.004	0.008	0.418	2.963	48.987	0.050	110989148
10	7	0.030	0.157	0.082	0.005	0.009	0.490	3.434	64.683	0.050	110928377
10	8	0.032	0.171	0.092	0.005	0.011	0.571	4.023	60.623	0.050	111098529
10	9	0.032	0.176	0.091	0.005	0.011	0.574	4.064	62.745	0.050	111075209
10	10	0.035	0.164	0.078	0.005	0.010	0.470	3.335	75.620	0.053	110886243
15	1	0.016	0.074	0.036	0.002	0.005	0.233	1.598	32.938	0.050	110875088
15	2	0.024	0.106	0.050	0.003	0.007	0.327	2.264	46.876	0.050	110878982
15	3	0.027	0.127	0.059	0.004	0.008	0.380	2.647	55.609	0.050	110875663
15	4	0.030	0.136	0.062	0.004	0.009	0.404	2.866	60.708	0.050	110880026
15	5	0.034	0.159	0.070	0.004	0.009	0.447	3.212	60.989	0.050	110914130
15	6	0.035	0.169	0.077	0.005	0.010	0.513	3.674	64.344	0.060	110899969
15	7	0.034	0.182	0.095	0.005	0.011	0.578	4.068	64.260	0.050	111027700
15	8	0.033	0.191	0.087	0.005	0.011	0.583	4.163	52.204	0.050	111333396
15	9	0.037	0.165	0.078	0.005	0.011	0.492	3.530	79.125	0.052	110885997
20	1	0.014	0.079	0.036	0.001	0.004	0.275	2.169	50.908	0.121	110729117
20	2	0.021	0.100	0.049	0.003	0.006	0.308	2.099	46.113	0.050	110890293
20	3	0.034	0.142	0.070	0.004	0.009	0.421	3.167	60.852	0.050	110912433
20	4	0.036	0.168	0.081	0.004	0.010	0.496	3.487	61.380	0.050	110931298
20	5	0.036	0.178	0.083	0.005	0.011	0.533	3.855	67.756	0.057	110900091
20	6	0.031	0.167	0.072	0.003	0.008	0.540	4.415	96.274	0.117	110748701
20	8	0.039	0.172	0.084	0.005	0.011	0.510	3.609	83.545	0.056	110873900
20	10	0.024	0.138	0.060	0.002	0.006	0.462	3.917	96.672	0.146	110729915
25	2	0.027	0.119	0.057	0.003	0.008	0.365	2.614	42.370	0.050	110977819
25	3	0.031	0.141	0.063	0.004	0.009	0.411	2.946	47.545	0.050	110979106
25	4	0.032	0.152	0.070	0.004	0.010	0.424	3.055	67.525	0.052	110883139
25	5	0.027	0.138	0.066	0.004	0.010	0.414	3.318	72.544	0.064	110848325
25	7	0.035	0.195	0.093	0.006	0.012	0.606	4.278	56.955	0.050	111224149
25	8	0.038	0.199	0.094	0.006	0.013	0.613	4.257	90.922	0.050	110893801
25	9	0.033	0.162	0.078	0.005	0.010	0.488	3.469	78.385	0.054	110873815
25	10	0.033	0.173	0.084	0.005	0.011	0.553	3.625	77.986	0.053	110873409
30	1	0.016	0.093	0.041	0.002	0.004	0.315	2.649	65.300	0.140	110726321
30	2	0.023	0.113	0.052	0.003	0.007	0.340	2.477	47.153	0.063	110848665
30	3	0.032	0.147	0.066	0.004	0.009	0.433	3.111	50.451	0.050	110974702
30	4	0.035	0.160	0.078	0.004	0.010	0.470	3.342	70.604	0.050	110887872
30	5	0.034	0.157	0.077	0.004	0.010	0.457	3.324	51.748	0.051	111012622
30	6	0.033	0.178	0.081	0.004	0.009	0.556	4.291	84.969	0.085	110798076
30	7	0.040	0.189	0.090	0.006	0.012	0.570	4.025	65.841	0.051	110963690
30	8	0.032	0.165	0.078	0.005	0.011	0.521	3.434	73.166	0.052	110873972
30	9	0.037	0.184	0.072	0.005	0.010	0.564	4.203	95.589	0.089	110804007
30	10	0.039	0.194	0.094	0.006	0.012	0.604	4.150	85.970	0.050	110890958
35	1	0.015	0.087	0.039	0.001	0.004	0.287	2.440	58.581	0.137	110727269
35	2	0.020	0.118	0.051	0.002	0.005	0.396	3.372	82.825	0.145	110729985
35	3	0.031	0.138	0.063	0.004	0.009	0.408	2.885	61.097	0.051	110878831
35	5	0.035	0.167	0.078	0.004	0.010	0.487	3.437	70.916	0.050	110887417
35	6	0.037	0.170	0.079	0.004	0.011	0.513	3.541	74.472	0.051	110884465
35	7	0.027	0.147	0.066	0.003	0.007	0.501	4.115	92.310	0.112	110759961
35	8	0.030	0.158	0.073	0.005	0.010	0.470	3.450	78.323	0.055	110875105
35	9	0.037	0.192	0.095	0.006	0.012	0.602	4.155	87.975	0.050	110889912
35	10	0.041	0.195	0.091	0.005	0.013	0.585	4.058	90.302	0.050	110896031
40	1	0.017	0.094	0.042	0.002	0.004	0.307	2.516	56.235	0.119	110739384
40	2	0.022	0.125	0.054	0.002	0.006	0.408	3.350	78.467	0.111	110742523
40	3	0.033	0.148	0.067	0.004	0.009	0.431	3.072	65.284	0.051	110879814
40	4	0.033	0.146	0.069	0.004	0.010	0.438	3.118	68.137	0.053	110878345
40	5	0.039	0.211	0.100	0.006	0.012	0.630	4.426	63.271	0.050	111115587
40	6	0.037	0.198	0.090	0.004	0.010	0.624	4.833	93.721	0.087	110809627
40	8	0.037	0.193	0.094	0.006	0.012	0.587	4.098	86.092	0.051	110885355
40	9	0.036	0.193	0.093	0.006	0.012	0.587	3.983	88.022	0.051	110891245
45	1	0.017	0.095	0.041	0.001	0.004	0.307	2.588	63.331	0.137	110728936
45	2	0.019	0.114	0.049	0.002	0.004	0.388	3.382	86.905	0.165	110741721
45	4	0.030	0.157	0.077	0.004	0.010	0.463	3.231	72.668	0.052	110890887
45	5	0.029	0.168	0.082	0.005	0.009	0.454	3.604	81.425	0.063	110869389
45	8	0.039	0.200	0.092	0.005	0.011	0.579	4.559	87.063	0.075	110832935
45	9	0.037	0.193	0.091	0.006	0.012	0.589	4.118	87.280	0.050	110890708
45	10	0.038	0.200	0.097	0.006	0.012	0.602	4.219	87.716	0.051	110881572
50	2	0.024	0.129	0.059	0.003	0.007	0.438	3.277	66.094	0.092	110789688
50	3	0.034	0.163	0.079	0.004	0.010	0.448	3.303	74.160	0.053	110884476
50	5	0.036	0.170	0.082	0.005	0.011	0.521	3.528	77.611	0.051	110888212
50	8	0.038	0.184	0.091	0.006	0.012	0.545	3.968	84.175	0.052	110877808
50	9	0.035	0.186	0.091	0.005	0.011	0.563	3.892	83.891	0.052	110884627
50	10	0.037	0.180	0.090	0.006	0.011	0.547	3.892	83.573	0.051	110883987
5	1	0.014	0.062	0.029	0.002	0.004	0.187	1.302	28.788	0.050	110901343
5	2	0.015	0.070	0.035	0.002	0.005	0.226	1.538	32.853	0.050	110892965
5	3	0.023	0.101	0.047	0.002	0.007	0.280	2.224	35.274	0.050	111059010
5	4	0.035	0.132	0.062	0.003	0.008	0.416	3.026	40.189	0.050	111289178
5	6	0.024	0.124	0.058	0.003	0.007	0.375	2.755	52.686	0.065	110846775
5	7	0.028	0.152	0.067	0.003	0.008	0.468	3.718	76.824	0.090	110786582
5	8	0.031	0.172	0.076	0.003	0.008	0.552	4.387	90.866	0.105	110781713
5	9	0.035	0.173	0.080	0.005	0.011	0.509	3.533	73.567	0.050	110887566
5	10	0.033	0.185	0.086	0.004	0.012	0.633	4.215	50.720	0.050	111448124
10	1	0.014	0.067	0.031	0.002	0.004	0.201	1.380	31.888	0.050	110912822
10	2	0.024	0.104	0.048	0.003	0.007	0.316	2.265	39.893	0.050	110938884
10	4	0.031	0.132	0.063	0.004	0.009	0.403	2.879	64.854	0.051	110914217
10	5	0.030	0.139	0.071	0.004	0.009	0.429	3.021	64.307	0.050	110899059
10	6	0.030	0.167	0.082	0.005	0.010	0.520	3.528	53.948	0.050	111056451
10	7	0.035	0.155	0.075	0.004	0.009	0.452	3.224	68.313	0.053	110881083
10	9	0.035	0.179	0.083	0.004	0.010	0.549	4.232	80.749	0.080	110833190
10	10	0.029	0.180	0.081	0.005	0.012	0.560	3.899	59.664	0.050	111077572
15	1	0.015	0.071	0.034	0.002	0.005	0.216	1.519	31.602	0.050	110884242
15	2	0.019	0.094	0.044	0.002	0.006	0.291	1.939	41.859	0.050	110901377
15	3	0.027	0.128	0.059	0.004	0.008	0.376	2.651	56.124	0.050	110889266
15	4	0.026	0.127	0.057	0.003	0.008	0.377	2.619	55.845	0.050	110904403
15	5	0.031	0.140	0.071	0.004	0.009	0.432	3.057	56.152	0.050	110928360
15	6	0.034	0.141	0.068	0.004	0.009	0.443	3.140	54.956	0.050	110953550
15	7	0.030	0.171	0.074	0.003	0.008	0.525	4.234	91.541	0.105	110762584
15	8	0.033	0.189	0.090	0.005	0.011	0.589	4.111	56.004	0.050	111211278
15	9	0.030	0.158	0.073	0.004	0.010	0.470	3.287	70.753	0.055	110869823
20	1	0.016	0.076	0.036	0.002	0.005	0.229	1.626	36.523	0.052	110891346
20	2	0.018	0.108	0.046	0.002	0.004	0.363	3.108	78.667	0.152	110746032
20	3	0.022	0.128	0.055	0.002	0.006	0.431	3.641	83.450	0.139	110751526
20	5	0.032	0.184	0.084	0.005	0.010	0.531	3.695	66.713	0.050	110939799
20	6	0.030	0.165	0.081	0.005	0.010	0.503	3.512	57.936	0.050	110991463
25	1	0.018	0.084	0.041	0.002	0.005	0.240	1.753	38.017	0.051	110891371
25	4	0.030	0.140	0.069	0.004	0.009	0.410	2.902	66.900	0.053	110901720
25	5	0.035	0.157	0.074	0.004	0.010	0.471	3.340	52.766	0.050	111015444
25	6	0.036	0.198	0.097	0.005	0.012	0.638	4.306	62.715	0.050	111107147
25	7	0.034	0.170	0.085	0.005	0.011	0.549	3.559	81.906	0.051	110913641
25	9	0.032	0.174	0.079	0.003	0.009	0.559	4.561	99.704	0.109	110757002
25	10	0.032	0.167	0.080	0.004	0.011	0.524	3.454	74.757	0.052	110889177
30	1	0.015	0.084	0.036	0.001	0.004	0.278	2.325	57.640	0.136	110738071
30	2	0.023	0.106	0.052	0.003	0.007	0.307	2.239	48.548	0.051	110895920
30	3	0.033	0.161	0.077	0.004	0.010	0.462	3.299	71.001	0.050	110900797
30	4	0.032	0.176	0.084	0.005	0.011	0.546	3.711	57.194	0.050	111038835
30	5	0.036	0.159	0.077	0.004	0.010	0.473	3.421	57.616	0.050	110961499
30	6	0.036	0.165	0.080	0.005	0.011	0.499	3.485	72.850	0.050	110891724
30	7	0.032	0.168	0.083	0.005	0.010	0.544	3.639	82.975	0.053	110916657
35	1	0.015	0.086	0.038	0.001	0.004	0.305	2.503	61.138	0.142	110742441
35	2	0.027	0.114	0.056	0.003	0.008	0.334	2.553	58.928	0.055	110906540
35	3	0.029	0.129	0.060	0.003	0.008	0.384	2.686	57.846	0.052	110883509
35	4	0.035	0.159	0.079	0.004	0.010	0.472	3.395	70.669	0.051	110890034
35	6	0.034	0.191	0.090	0.005	0.012	0.583	4.118	61.435	0.050	111072159
35	7	0.035	0.178	0.084	0.005	0.010	0.534	4.161	80.564	0.072	110831717
35	8	0.038	0.197	0.094	0.006	0.013	0.605	4.160	88.881	0.051	110893275
35	10	0.034	0.184	0.082	0.004	0.009	0.580	4.547	92.721	0.091	110791476
40	1	0.016	0.090	0.038	0.001	0.004	0.337	2.681	66.228	0.138	110763098
40	2	0.022	0.127	0.056	0.002	0.005	0.428	3.689	90.430	0.150	110744979
40	4	0.029	0.161	0.070	0.003	0.008	0.518	4.171	90.280	0.112	110763501
40	5	0.035	0.162	0.075	0.004	0.010	0.500	3.364	78.556	0.051	110925756
40	6	0.037	0.176	0.087	0.005	0.011	0.563	4.203	81.066	0.070	110842190
40	7	0.037	0.180	0.083	0.005	0.010	0.557	4.275	80.932	0.074	110846790
40	9	0.032	0.174	0.083	0.005	0.010	0.529	3.487	76.829	0.056	110876048
45	1	0.016	0.096	0.041	0.001	0.004	0.321	2.749	65.633	0.150	110750744
45	2	0.019	0.117	0.051	0.002	0.006	0.475	3.167	78.840	0.115	110797235
45	4	0.036	0.162	0.079	0.004	0.010	0.488	3.461	71.998	0.051	110894149
45	5	0.035	0.193	0.090	0.006	0.012	0.551	3.952	85.104	0.050	110903590
45	6	0.034	0.186	0.086	0.005	0.012	0.546	3.830	81.116	0.050	110898951
45	7	0.024	0.142	0.061	0.002	0.006	0.476	4.086	99.672	0.152	110746449
45	8	0.039	0.180	0.085	0.005	0.011	0.522	3.816	85.801	0.051	110903761
45	10	0.034	0.184	0.082	0.004	0.010	0.581	4.539	92.769	0.092	110788380
50	1	0.017	0.096	0.042	0.001	0.004	0.316	2.699	65.545	0.140	110739679
50	2	0.022	0.132	0.057	0.002	0.006	0.440	3.667	88.120	0.139	110741667
50	4	0.035	0.163	0.079	0.005	0.010	0.456	3.530	76.082	0.055	110878757
50	5	0.033	0.172	0.085	0.006	0.010	0.493	3.716	83.109	0.058	110885882
50	6	0.037	0.176	0.085	0.005	0.011	0.534	3.671	77.995	0.051	110886290
50	7	0.035	0.187	0.089	0.006	0.012	0.560	3.935	84.864	0.051	110896181
50	9	0.037	0.194	0.092	0.006	0.012	0.606	4.072	90.812	0.051	110906992
50	10	0.041	0.195	0.089	0.006	0.013	0.573	4.064	87.478	0.053	110877725
5	1	0.013	0.062	0.029	0.002	0.004	0.180	1.289	26.453	0.050	110867858
5	2	0.016	0.072	0.037	0.002	0.005	0.236	1.630	28.463	0.050	110917021
5	3	0.029	0.117	0.053	0.003	0.007	0.358	2.592	39.257	0.050	111080628
5	4	0.027	0.129	0.052	0.003	0.008	0.334	2.559	41.718	0.050	110985097
5	5	0.032	0.130	0.064	0.003	0.008	0.421	2.981	54.483	0.050	110961427
5	6	0.029	0.148	0.076	0.005	0.010	0.468	3.181	76.722	0.050	110924022
5	7	0.035	0.142	0.062	0.004	0.010	0.415	3.022	47.933	0.050	111015454
5	8	0.034	0.162	0.076	0.004	0.010	0.499	3.651	64.988	0.062	110871039
5	9	0.028	0.177	0.084	0.005	0.010	0.558	3.923	53.807	0.050	111224585
10	1	0.015	0.071	0.034	0.002	0.004	0.194	1.474	23.768	0.050	110965986
10	2	0.018	0.079	0.039	0.002	0.005	0.243	1.708	37.224	0.050	110866464
10	3	0.023	0.135	0.059	0.002	0.006	0.450	3.865	94.466	0.149	110720416
10	4	0.024	0.132	0.060	0.002	0.006	0.447	3.754	92.160	0.138	110714920
10	5	0.028	0.135	0.069	0.004	0.009	0.445	2.958	63.472	0.055	110845010
10	9	0.033	0.190	0.090	0.005	0.011	0.589	4.151	51.386	0.050	111365346
10	10	0.031	0.187	0.084	0.005	0.012	0.581	4.128	58.760	0.050	111146827
15	1	0.017	0.079	0.039	0.002	0.005	0.247	1.712	36.593	0.050	110864288
15	2	0.016	0.094	0.041	0.001	0.004	0.309	2.627	64.092	0.145	110715509
15	3	0.027	0.126	0.059	0.004	0.008	0.373	2.596	57.206	0.051	110870481
15	5	0.031	0.173	0.085	0.005	0.010	0.514	3.622	57.974	0.050	111004441
15	7	0.034	0.180	0.088	0.005	0.010	0.564	3.868	56.870	0.050	111096764
15	9	0.036	0.176	0.082	0.005	0.010	0.551	4.058	73.957	0.067	110851597
20	1	0.018	0.081	0.039	0.002	0.005	0.239	1.743	28.147	0.050	110964113
20	2	0.027	0.120	0.057	0.004	0.008	0.363	2.532	54.611	0.051	110868031
20	3	0.035	0.150	0.072	0.004	0.010	0.454	3.321	52.385	0.050	110999945
20	4	0.032	0.157	0.075	0.004	0.010	0.469	3.269	70.920	0.050	110877334
20	5	0.023	0.137	0.060	0.002	0.006	0.460	3.949	97.917	0.151	110718520
20	6	0.035	0.188	0.092	0.005	0.011	0.583	4.024	69.131	0.050	110951633
20	7	0.036	0.189	0.085	0.004	0.011	0.587	4.533	87.933	0.082	110799203
20	8	0.034	0.191	0.091	0.005	0.012	0.592	4.268	62.267	0.050	111102052
20	10	0.035	0.175	0.082	0.004	0.011	0.523	3.528	76.364	0.053	110865815
25	1	0.015	0.085	0.037	0.001	0.004	0.282	2.363	56.832	0.136	110713214
25	2	0.023	0.105	0.050	0.003	0.007	0.306	2.181	46.621	0.051	110863006
25	3	0.028	0.135	0.061	0.004	0.008	0.400	2.756	57.556	0.050	110871921
25	4	0.034	0.146	0.070	0.004	0.010	0.444	3.219	55.182	0.050	110931402
25	5	0.035	0.154	0.079	0.004	0.010	0.476	3.432	50.472	0.050	111070907
25	6	0.030	0.145	0.068	0.004	0.009	0.441	3.396	81.149	0.074	110792900
25	7	0.035	0.191	0.094	0.006	0.012	0.603	4.179	67.883	0.050	110980234
25	8	0.033	0.188	0.088	0.005	0.012	0.573	4.015	65.216	0.050	110976211
25	9	0.026	0.124	0.073	0.003	0.009	0.449	2.868	83.081	0.059	111047420
25	10	0.032	0.172	0.078	0.003	0.009	0.551	4.423	94.857	0.101	110744685
30	1	0.015	0.086	0.038	0.001	0.004	0.281	2.334	55.670	0.128	110712220
30	2	0.021	0.128	0.055	0.002	0.005	0.435	3.815	99.273	0.166	110729992
30	3	0.026	0.142	0.064	0.003	0.007	0.454	3.630	79.846	0.104	110733296
30	4	0.035	0.160	0.079	0.004	0.010	0.470	3.339	74.684	0.051	110888220
30	5	0.033	0.162	0.075	0.004	0.009	0.516	3.833	75.501	0.081	110798045
30	6	0.034	0.177	0.085	0.005	0.012	0.526	3.797	78.576	0.050	110873998
30	7	0.040	0.188	0.091	0.006	0.012	0.570	3.998	66.539	0.051	110940644
30	9	0.029	0.167	0.074	0.003	0.008	0.548	4.481	99.219	0.123	110732524
30	10	0.030	0.143	0.072	0.005	0.010	0.463	3.265	75.153	0.058	110844018
35	2	0.020	0.122	0.052	0.001	0.005	0.420	3.725	96.977	0.177	110739553
35	3	0.031	0.143	0.065	0.004	0.009	0.416	2.940	62.359	0.051	110868959
35	4	0.032	0.149	0.071	0.004	0.009	0.438	3.141	65.638	0.051	110868460
35	5	0.033	0.158	0.073	0.004	0.010	0.443	3.242	67.682	0.051	110870704
35	6	0.037	0.202	0.099	0.006	0.012	0.617	4.303	61.318	0.050	111110722
35	7	0.030	0.149	0.069	0.004	0.009	0.452	3.349	65.450	0.069	110810727
35	8	0.028	0.151	0.078	0.005	0.010	0.488	3.271	77.823	0.057	110878548
35	9	0.040	0.204	0.094	0.006	0.013	0.574	4.287	93.796	0.052	110873764
35	10	0.035	0.190	0.091	0.006	0.012	0.585	4.052	85.563	0.050	110877380
40	1	0.016	0.093	0.040	0.001	0.004	0.314	2.680	64.831	0.150	110720322
40	2	0.021	0.125	0.055	0.002	0.005	0.415	3.543	84.239	0.143	110719993
40	4	0.032	0.172	0.078	0.004	0.009	0.540	4.205	81.592	0.088	110798038
40	7	0.034	0.180	0.089	0.006	0.012	0.545	3.830	87.946	0.051	110896521
40	8	0.032	0.169	0.086	0.005	0.012	0.545	3.663	82.626	0.053	110876705
40	9	0.036	0.193	0.093	0.006	0.012	0.594	4.034	87.583	0.051	110877264
40	10	0.032	0.174	0.079	0.004	0.009	0.554	4.383	94.848	0.100	110739451
45	1	0.015	0.085	0.038	0.001	0.004	0.296	2.517	61.152	0.147	110719942
45	2	0.019	0.110	0.048	0.002	0.005	0.365	3.066	73.153	0.139	110719178
45	4	0.030	0.150	0.075	0.004	0.009	0.489	3.633	74.169	0.076	110783675
45	6	0.040	0.188	0.092	0.005	0.011	0.580	4.508	85.152	0.073	110828342
45	7	0.038	0.195	0.089	0.005	0.011	0.544	4.370	85.825	0.073	110811169
45	8	0.037	0.191	0.093	0.006	0.013	0.581	4.125	86.204	0.050	110875721
45	10	0.038	0.187	0.091	0.006	0.012	0.564	3.952	87.175	0.051	110875687
50	1	0.015	0.092	0.039	0.001	0.004	0.318	2.712	62.998	0.148	110744044
50	2	0.022	0.124	0.056	0.002	0.006	0.396	3.197	80.131	0.107	110733212
50	4	0.033	0.149	0.076	0.004	0.010	0.461	3.241	68.446	0.051	110867379
50	5	0.023	0.132	0.057	0.002	0.006	0.451	3.800	100.000	0.150	110723699
50	6	0.027	0.140	0.063	0.003	0.008	0.450	3.512	91.496	0.099	110758807
50	7	0.038	0.199	0.096	0.006	0.012	0.588	4.224	92.232	0.051	110878063
50	10	0.039	0.189	0.093	0.006	0.012	0.558	3.929	84.671	0.051	110868063
5	1	0.014	0.064	0.032	0.002	0.004	0.180	1.370	22.154	0.050	110983714
5	2	0.014	0.069	0.032	0.002	0.004	0.204	1.416	34.342	0.050	110928605
5	3	0.019	0.111	0.049	0.002	0.005	0.368	3.065	74.601	0.137	110731664
5	4	0.031	0.123	0.058	0.003	0.008	0.383	2.865	38.644	0.050	111256416
5	5	0.031	0.131	0.063	0.004	0.009	0.395	2.864	49.900	0.051	110930957
5	6	0.032	0.163	0.075	0.005	0.010	0.477	3.428	57.039	0.053	110947382
5	7	0.031	0.154	0.076	0.004	0.010	0.505	3.285	69.886	0.051	110898764
5	8	0.026	0.156	0.080	0.004	0.010	0.503	3.589	62.175	0.050	111012368
5	9	0.026	0.119	0.056	0.003	0.008	0.366	2.588	56.453	0.056	110854537
5	10	0.029	0.184	0.086	0.005	0.011	0.584	4.102	69.509	0.050	111036207
10	1	0.015	0.071	0.033	0.002	0.005	0.215	1.493	33.255	0.050	110891598
10	3	0.029	0.123	0.053	0.003	0.008	0.367	2.614	41.336	0.050	111018976
10	4	0.035	0.137	0.069	0.004	0.009	0.424	3.174	55.008	0.050	110985161
10	5	0.030	0.129	0.062	0.004	0.008	0.394	2.726	59.747	0.051	110893970
10	7	0.031	0.182	0.087	0.005	0.010	0.593	3.933	51.906	0.050	111265363
10	10	0.033	0.199	0.095	0.005	0.012	0.614	4.482	62.727	0.050	111188928
15	1	0.016	0.077	0.036	0.002	0.005	0.233	1.624	33.840	0.050	110875445
15	2	0.019	0.098	0.045	0.003	0.006	0.294	2.254	43.550	0.075	110833457
15	3	0.035	0.146	0.066	0.004	0.009	0.422	3.149	53.548	0.050	110965120
15	4	0.029	0.135	0.064	0.004	0.008	0.375	2.798	65.611	0.050	110924105
15	5	0.032	0.142	0.068	0.004	0.009	0.438	3.096	55.784	0.050	110929405
15	6	0.034	0.154	0.075	0.004	0.010	0.480	3.311	56.600	0.050	110956195
15	7	0.034	0.149	0.072	0.004	0.009	0.462	3.358	46.503	0.050	111171817
15	8	0.032	0.166	0.091	0.005	0.011	0.542	3.793	57.774	0.050	111062082
15	9	0.034	0.179	0.082	0.004	0.010	0.555	4.278	80.648	0.081	110833597
20	2	0.021	0.097	0.046	0.003	0.006	0.285	2.011	41.980	0.050	110887178
20	3	0.026	0.150	0.062	0.003	0.007	0.482	3.845	83.546	0.111	110758997
20	5	0.033	0.169	0.087	0.005	0.010	0.537	3.718	64.532	0.050	110952336
20	6	0.035	0.195	0.093	0.005	0.011	0.586	4.104	56.817	0.050	111167104
20	7	0.030	0.164	0.081	0.005	0.010	0.516	3.585	59.753	0.050	110967999
20	8	0.035	0.196	0.096	0.006	0.012	0.612	4.337	56.912	0.050	111253137
20	9	0.031	0.176	0.085	0.005	0.011	0.542	3.821	62.002	0.050	110990827
20	10	0.023	0.135	0.058	0.002	0.005	0.457	3.925	96.562	0.155	110740329
25	1	0.020	0.092	0.043	0.003	0.006	0.272	1.997	30.615	0.050	111027429
25	2	0.023	0.102	0.049	0.003	0.007	0.310	2.191	52.651	0.052	110915556
25	3	0.031	0.138	0.062	0.004	0.009	0.410	2.918	49.092	0.050	110951823
25	4	0.027	0.129	0.056	0.003	0.008	0.373	2.617	55.465	0.050	110891818
25	5	0.031	0.134	0.069	0.004	0.009	0.423	2.896	72.602	0.051	110958837
25	6	0.033	0.182	0.083	0.005	0.010	0.587	4.205	100.000	0.072	110819781
25	8	0.033	0.184	0.088	0.006	0.012	0.586	4.080	63.918	0.050	111026612
25	9	0.037	0.180	0.087	0.005	0.012	0.562	3.980	85.371	0.054	110868282
25	10	0.031	0.167	0.075	0.004	0.010	0.504	3.366	73.777	0.053	110877979
30	1	0.014	0.082	0.035	0.001	0.003	0.272	2.314	55.229	0.143	110735002
30	2	0.024	0.107	0.052	0.003	0.007	0.332	2.296	49.751	0.051	110885797
30	3	0.029	0.141	0.062	0.004	0.009	0.418	2.850	64.044	0.050	110904604
30	5	0.036	0.195	0.087	0.004	0.010	0.615	4.821	94.807	0.093	110804068
30	7	0.037	0.173	0.083	0.005	0.011	0.539	3.691	76.419	0.051	110889011
30	8	0.033	0.183	0.089	0.005	0.011	0.567	4.010	57.266	0.050	111121324
30	9	0.040	0.213	0.100	0.006	0.014	0.625	4.456	96.433	0.050	110905458
30	10	0.039	0.210	0.094	0.005	0.011	0.657	5.119	97.858	0.087	110823127
35	1	0.014	0.084	0.036	0.001	0.003	0.287	2.485	60.435	0.157	110743228
35	2	0.027	0.138	0.063	0.003	0.008	0.426	3.251	59.488	0.073	110855893
35	3	0.033	0.153	0.072	0.004	0.009	0.432	3.188	66.020	0.050	110888487
35	4	0.033	0.138	0.071	0.004	0.009	0.455	3.131	73.985	0.052	110930549
35	5	0.028	0.155	0.075	0.005	0.010	0.497	3.206	74.800	0.053	110910734
35	6	0.031	0.152	0.070	0.004	0.009	0.457	3.438	67.518	0.069	110825138
35	9	0.036	0.193	0.089	0.005	0.012	0.566	3.958	83.066	0.050	110895249
35	10	0.025	0.138	0.062	0.003	0.006	0.445	3.620	79.682	0.113	110749916
40	1	0.014	0.113	0.039	0.001	0.004	0.276	2.641	67.354	0.131	110824525
40	2	0.021	0.127	0.055	0.002	0.005	0.433	3.838	99.221	0.171	110752203
40	5	0.031	0.170	0.077	0.005	0.011	0.504	3.529	77.007	0.053	110881088
40	6	0.036	0.185	0.088	0.005	0.012	0.566	3.801	82.486	0.052	110876811
40	7	0.035	0.168	0.082	0.005	0.011	0.525	3.462	79.580	0.060	110867391
40	9	0.038	0.193	0.090	0.006	0.013	0.573	4.060	83.724	0.050	110883413
40	10	0.041	0.194	0.094	0.006	0.012	0.563	4.167	88.745	0.053	110878053
45	1	0.016	0.096	0.041	0.001	0.004	0.319	2.693	64.726	0.142	110735196
45	3	0.035	0.154	0.068	0.004	0.009	0.443	3.225	68.439	0.055	110878259
45	4	0.035	0.160	0.080	0.004	0.010	0.464	3.402	74.163	0.052	110887179
45	7	0.036	0.188	0.088	0.006	0.012	0.598	3.939	85.883	0.051	110892520
45	8	0.038	0.191	0.092	0.006	0.012	0.569	3.949	86.008	0.051	110885146
45	10	0.031	0.170	0.076	0.003	0.009	0.535	4.233	85.181	0.095	110790135
50	1	0.020	0.097	0.044	0.003	0.006	0.278	1.988	34.655	0.051	110921595
50	2	0.021	0.130	0.056	0.002	0.005	0.436	3.795	95.579	0.158	110741388
50	3	0.026	0.152	0.067	0.003	0.007	0.505	4.141	94.463	0.128	110741121
50	4	0.033	0.174	0.083	0.005	0.010	0.455	3.544	76.419	0.056	110867435
50	5	0.019	0.116	0.047	0.001	0.004	0.394	3.388	88.798	0.173	110760585
50	7	0.037	0.187	0.083	0.006	0.011	0.553	3.852	83.779	0.054	110883232
50	8	0.035	0.185	0.086	0.004	0.009	0.587	4.650	97.183	0.097	110771468
50	9	0.042	0.202	0.095	0.006	0.012	0.599	4.515	100.000	0.061	110836121
5	1	0.011	0.057	0.027	0.002	0.004	0.167	1.164	26.838	0.050	110913626
5	2	0.012	0.073	0.033	0.001	0.003	0.243	2.135	53.525	0.147	110742488
5	3	0.026	0.113	0.050	0.003	0.006	0.297	2.332	37.585	0.050	111052713
5	5	0.026	0.150	0.073	0.005	0.009	0.519	3.335	52.820	0.050	111042939
5	6	0.025	0.115	0.058	0.003	0.007	0.350	2.531	61.873	0.051	110966791
5	7	0.027	0.133	0.063	0.004	0.008	0.417	3.071	56.146	0.066	110867855
5	8	0.028	0.138	0.066	0.004	0.009	0.410	2.872	61.221	0.053	110870621
5	9	0.034	0.154	0.078	0.005	0.011	0.469	3.464	73.596	0.052	110883868
5	10	0.029	0.175	0.083	0.005	0.011	0.567	3.935	67.188	0.050	111021831
10	1	0.015	0.068	0.033	0.002	0.004	0.196	1.400	36.470	0.050	111000748
10	2	0.025	0.119	0.055	0.003	0.007	0.358	2.463	54.998	0.050	110901148
10	3	0.026	0.123	0.059	0.004	0.008	0.374	2.560	58.711	0.051	110905000
10	4	0.031	0.139	0.071	0.004	0.009	0.410	2.977	62.027	0.050	110890892
10	6	0.032	0.181	0.087	0.004	0.010	0.550	3.872	53.807	0.050	111198267
10	7	0.034	0.177	0.089	0.005	0.010	0.533	3.681	64.022	0.050	110948302
10	8	0.035	0.197	0.094	0.005	0.013	0.646	4.446	56.096	0.050	111343036
10	10	0.031	0.177	0.086	0.005	0.011	0.563	4.054	67.369	0.050	111036609
15	1	0.018	0.082	0.040	0.002	0.005	0.263	1.814	29.335	0.050	110981750
15	2	0.022	0.132	0.058	0.002	0.006	0.444	3.827	93.222	0.149	110744849
15	3	0.028	0.129	0.058	0.003	0.008	0.387	2.649	56.269	0.051	110887528
15	5	0.032	0.144	0.069	0.004	0.009	0.416	3.028	57.582	0.050	110918179
15	6	0.032	0.181	0.089	0.004	0.011	0.539	3.718	55.474	0.050	111083836
15	7	0.031	0.170	0.075	0.003	0.008	0.536	4.328	98.245	0.105	110750604
15	8	0.034	0.187	0.090	0.005	0.011	0.583	4.168	53.146	0.050	111321521
15	9	0.030	0.154	0.070	0.005	0.010	0.446	3.207	69.706	0.055	110869347
15	10	0.027	0.142	0.066	0.004	0.009	0.441	3.006	68.512	0.056	110873391
20	1	0.018	0.087	0.043	0.002	0.006	0.269	1.902	32.054	0.050	110947696
20	2	0.023	0.104	0.050	0.003	0.007	0.315	2.180	45.697	0.050	110890645
20	5	0.030	0.163	0.081	0.004	0.010	0.503	3.466	60.543	0.050	110949014
20	7	0.033	0.171	0.093	0.005	0.011	0.541	3.884	62.222	0.050	111011963
20	9	0.034	0.192	0.091	0.006	0.012	0.590	4.182	62.175	0.050	111076931
20	10	0.039	0.186	0.090	0.005	0.012	0.569	3.980	67.241	0.053	110943341
25	1	0.018	0.083	0.039	0.002	0.006	0.242	1.783	37.583	0.053	110875056
25	2	0.021	0.104	0.050	0.003	0.006	0.315	2.438	45.587	0.068	110852523
25	4	0.035	0.159	0.079	0.004	0.010	0.454	3.448	56.914	0.050	110975850
25	5	0.035	0.163	0.078	0.004	0.010	0.483	3.455	53.899	0.050	111023667
25	6	0.023	0.137	0.059	0.002	0.006	0.457	3.798	87.999	0.138	110751159
25	7	0.034	0.190	0.093	0.005	0.011	0.573	4.086	65.444	0.050	111006223
25	8	0.035	0.193	0.095	0.005	0.012	0.605	4.252	58.816	0.050	111172815
30	1	0.015	0.092	0.040	0.001	0.004	0.311	2.669	64.907	0.152	110746008
30	2	0.019	0.114	0.050	0.002	0.005	0.382	3.303	79.607	0.151	110747826
30	3	0.032	0.150	0.072	0.004	0.010	0.420	3.121	71.733	0.050	110919407
30	4	0.032	0.153	0.071	0.004	0.010	0.449	3.163	66.230	0.050	110887355
30	8	0.032	0.170	0.083	0.005	0.011	0.522	3.544	76.670	0.053	110879137
35	1	0.015	0.090	0.041	0.002	0.004	0.277	2.412	62.021	0.125	110756222
35	2	0.019	0.115	0.050	0.002	0.005	0.390	3.326	79.034	0.148	110748534
35	3	0.031	0.143	0.065	0.004	0.009	0.415	2.968	64.038	0.051	110889275
35	4	0.035	0.164	0.079	0.004	0.010	0.480	3.395	72.598	0.051	110891017
35	5	0.035	0.155	0.076	0.004	0.010	0.478	3.350	69.954	0.051	110892328
35	6	0.033	0.179	0.089	0.005	0.011	0.558	3.898	63.891	0.050	110981881
35	8	0.035	0.187	0.087	0.005	0.012	0.548	3.943	81.927	0.050	110894779
35	9	0.040	0.196	0.096	0.005	0.013	0.573	4.115	92.701	0.050	110907678
35	10	0.032	0.164	0.082	0.005	0.010	0.520	3.473	76.574	0.055	110869140
40	1	0.016	0.090	0.039	0.001	0.004	0.295	2.443	57.655	0.129	110738435
40	2	0.019	0.110	0.048	0.002	0.005	0.368	3.117	74.876	0.143	110741704
40	3	0.031	0.162	0.080	0.005	0.010	0.493	3.389	72.853	0.051	110894517
40	4	0.032	0.167	0.073	0.004	0.009	0.515	3.872	74.656	0.082	110826092
40	5	0.032	0.173	0.083	0.005	0.011	0.536	3.540	79.291	0.053	110889779
40	9	0.036	0.186	0.093	0.006	0.012	0.591	4.117	86.931	0.051	110891632
40	10	0.032	0.191	0.083	0.005	0.011	0.564	3.750	83.636	0.052	110906116
45	1	0.019	0.094	0.044	0.003	0.006	0.270	1.941	34.431	0.052	110912858
45	3	0.029	0.150	0.070	0.004	0.009	0.450	3.224	54.113	0.056	110940040
45	4	0.034	0.159	0.077	0.004	0.010	0.461	3.293	76.345	0.052	110907044
45	6	0.036	0.168	0.082	0.004	0.011	0.506	3.592	83.218	0.051	110921970
45	7	0.038	0.194	0.095	0.006	0.012	0.570	4.105	85.843	0.051	110888752
45	8	0.037	0.190	0.088	0.004	0.010	0.612	4.702	95.453	0.090	110795241
45	9	0.037	0.197	0.095	0.006	0.012	0.588	4.148	87.550	0.051	110893657
45	10	0.037	0.200	0.097	0.006	0.013	0.611	4.199	90.048	0.051	110891512
50	2	0.022	0.131	0.057	0.002	0.006	0.440	3.656	86.581	0.134	110741279
50	3	0.032	0.162	0.076	0.004	0.010	0.486	3.483	57.922	0.055	110948397
50	4	0.031	0.156	0.068	0.003	0.007	0.497	4.292	94.548	0.123	110764513
50	5	0.035	0.170	0.085	0.004	0.010	0.491	3.668	82.407	0.064	110841132
50	9	0.039	0.206	0.101	0.006	0.013	0.605	4.291	93.071	0.051	110896169
5	1	0.013	0.061	0.031	0.002	0.004	0.176	1.305	21.963	0.050	110938759
5	2	0.013	0.064	0.032	0.002	0.004	0.201	1.356	32.636	0.050	110922119
5	3	0.016	0.098	0.042	0.001	0.004	0.330	2.829	70.592	0.150	110739605
5	4	0.033	0.127	0.062	0.004	0.008	0.394	2.823	45.529	0.050	110996428
5	5	0.030	0.130	0.067	0.004	0.009	0.390	2.919	61.872	0.050	110886590
5	6	0.027	0.146	0.075	0.004	0.008	0.478	3.262	60.853	0.050	110952135
5	7	0.035	0.174	0.084	0.005	0.010	0.554	3.646	52.204	0.050	111118689
5	8	0.029	0.144	0.065	0.004	0.009	0.421	3.185	58.252	0.062	110856890
5	9	0.027	0.171	0.081	0.005	0.010	0.551	3.905	49.467	0.050	111357424
5	10	0.035	0.162	0.076	0.005	0.011	0.505	3.487	78.455	0.056	110861131
10	1	0.015	0.070	0.035	0.002	0.005	0.223	1.586	23.669	0.050	111042819
10	2	0.019	0.090	0.042	0.003	0.006	0.265	1.874	39.885	0.050	110867556
10	3	0.023	0.121	0.051	0.003	0.006	0.366	2.694	52.514	0.076	110812462
10	4	0.031	0.145	0.076	0.004	0.010	0.418	3.153	52.455	0.050	110963628
10	5	0.025	0.125	0.061	0.003	0.008	0.388	2.611	60.393	0.050	110904718
10	6	0.033	0.190	0.087	0.004	0.010	0.546	3.809	59.521	0.050	111032633
10	8	0.029	0.173	0.081	0.004	0.010	0.546	3.696	64.075	0.050	110969721
10	9	0.029	0.174	0.076	0.005	0.010	0.544	3.775	56.819	0.050	111084477
10	10	0.029	0.175	0.083	0.005	0.011	0.557	3.910	60.542	0.050	111049733
15	1	0.013	0.079	0.034	0.001	0.003	0.262	2.168	54.608	0.147	110726947
15	2	0.021	0.097	0.045	0.003	0.006	0.277	1.990	42.431	0.050	110876571
15	3	0.026	0.130	0.060	0.004	0.007	0.375	2.656	58.138	0.050	110895435
15	4	0.032	0.149	0.074	0.004	0.009	0.430	3.164	50.983	0.050	110972588
15	5	0.030	0.134	0.066	0.004	0.008	0.427	2.969	41.859	0.050	111129681
15	6	0.032	0.181	0.083	0.005	0.010	0.548	3.683	57.216	0.050	111025136
15	7	0.030	0.171	0.082	0.005	0.009	0.522	3.742	49.346	0.050	111243791
20	1	0.018	0.086	0.041	0.002	0.006	0.259	1.852	28.870	0.050	110995576
20	2	0.022	0.103	0.050	0.003	0.006	0.315	2.185	45.712	0.050	110873466
20	3	0.031	0.141	0.061	0.004	0.009	0.413	2.956	47.377	0.050	110979263
20	4	0.034	0.153	0.075	0.004	0.009	0.439	3.239	56.374	0.050	110933318
20	5	0.035	0.162	0.079	0.004	0.010	0.490	3.498	51.945	0.050	111063207
20	7	0.039	0.184	0.089	0.005	0.011	0.575	3.821	83.162	0.052	110875775
20	8	0.036	0.197	0.098	0.006	0.012	0.621	4.339	72.191	0.050	110971807
20	10	0.033	0.192	0.087	0.005	0.012	0.568	4.105	74.438	0.050	110932253
25	1	0.015	0.089	0.039	0.001	0.004	0.314	2.607	58.722	0.133	110745730
25	2	0.028	0.127	0.057	0.004	0.008	0.381	2.628	54.797	0.050	110870893
25	3	0.029	0.133	0.060	0.004	0.008	0.393	2.736	63.137	0.051	110896054
25	4	0.032	0.150	0.074	0.004	0.010	0.433	3.149	70.318	0.050	110890006
25	5	0.040	0.174	0.080	0.005	0.010	0.515	3.629	77.910	0.053	110875489
25	6	0.031	0.155	0.068	0.005	0.009	0.424	3.090	68.542	0.055	110861076
25	8	0.036	0.194	0.098	0.006	0.012	0.614	4.141	63.420	0.050	111030885
25	9	0.028	0.150	0.074	0.004	0.009	0.487	3.129	69.812	0.058	110854894
30	1	0.015	0.091	0.039	0.001	0.004	0.306	2.604	61.765	0.146	110730907
30	2	0.022	0.122	0.055	0.002	0.006	0.381	3.012	75.070	0.094	110766018
30	4	0.029	0.171	0.078	0.003	0.008	0.543	4.360	87.686	0.101	110791374
30	5	0.033	0.169	0.082	0.005	0.011	0.498	3.536	76.059	0.050	110876896
30	6	0.035	0.182	0.084	0.005	0.011	0.548	3.598	81.097	0.051	110886367
35	1	0.015	0.087	0.037	0.001	0.004	0.287	2.441	60.125	0.144	110723908
35	2	0.029	0.117	0.058	0.003	0.008	0.397	2.800	61.263	0.057	110864873
35	3	0.031	0.141	0.064	0.004	0.009	0.426	2.930	61.221	0.051	110867140
35	5	0.035	0.186	0.095	0.005	0.012	0.558	3.895	83.730	0.053	110868488
35	6	0.032	0.174	0.082	0.005	0.011	0.532	3.634	77.966	0.051	110879023
35	7	0.010	0.056	0.024	0.001	0.002	0.184	1.545	37.939	0.133	110721356
35	9	0.038	0.206	0.097	0.006	0.013	0.627	4.214	88.984	0.051	110877650
40	1	0.015	0.090	0.038	0.001	0.004	0.299	2.479	59.936	0.139	110724058
40	2	0.019	0.114	0.048	0.002	0.005	0.376	3.217	80.819	0.147	110727212
40	3	0.029	0.144	0.069	0.004	0.009	0.438	3.053	48.878	0.051	110971889
40	4	0.029	0.143	0.068	0.004	0.009	0.431	3.262	62.134	0.068	110828246
40	5	0.038	0.167	0.079	0.004	0.010	0.510	3.531	76.337	0.051	110881060
40	6	0.034	0.181	0.086	0.005	0.011	0.549	3.762	78.896	0.051	110873993
40	7	0.034	0.184	0.088	0.005	0.012	0.559	3.870	80.677	0.050	110881152
40	8	0.034	0.168	0.081	0.005	0.011	0.495	3.659	82.182	0.057	110853547
40	9	0.036	0.180	0.086	0.006	0.011	0.533	3.761	84.474	0.051	110890688
45	1	0.015	0.088	0.038	0.001	0.004	0.294	2.501	60.476	0.149	110728443
45	2	0.020	0.124	0.053	0.002	0.005	0.458	3.663	86.835	0.164	110751778
45	4	0.032	0.174	0.078	0.004	0.009	0.540	4.177	84.043	0.084	110785260
45	5	0.036	0.160	0.080	0.004	0.010	0.482	3.469	72.452	0.054	110871563
45	7	0.039	0.202	0.094	0.005	0.011	0.617	4.777	90.944	0.077	110818429
45	8	0.040	0.199	0.096	0.005	0.011	0.617	4.790	98.004	0.084	110780218
45	9	0.039	0.201	0.096	0.006	0.012	0.597	4.210	88.756	0.051	110875986
50	1	0.015	0.090	0.038	0.001	0.004	0.297	2.313	55.317	0.118	110746895
50	2	0.021	0.122	0.053	0.002	0.005	0.402	3.510	86.412	0.151	110731560
50	3	0.030	0.153	0.070	0.004	0.009	0.453	3.194	53.315	0.053	110933746
50	5	0.035	0.175	0.087	0.005	0.010	0.504	3.656	78.648	0.056	110848475
50	7	0.037	0.204	0.097	0.006	0.012	0.613	4.245	98.486	0.051	110908923
50	8	0.039	0.176	0.085	0.005	0.011	0.516	3.885	86.096	0.057	110852198
50	9	0.022	0.129	0.055	0.002	0.005	0.431	3.650	87.413	0.145	110729211
5	2	0.015	0.065	0.035	0.002	0.004	0.208	1.451	32.439	0.050	110901973
5	3	0.026	0.131	0.059	0.003	0.008	0.379	3.068	62.191	0.073	110797838
5	4	0.023	0.105	0.049	0.003	0.007	0.335	2.324	48.102	0.052	110875659
5	5	0.028	0.115	0.056	0.004	0.008	0.404	2.648	57.323	0.050	110893694
5	6	0.025	0.125	0.059	0.004	0.008	0.376	2.636	57.963	0.055	110846342
5	7	0.030	0.159	0.075	0.004	0.010	0.444	3.207	69.538	0.050	110886519
5	8	0.030	0.164	0.073	0.003	0.008	0.536	4.407	94.178	0.117	110750881
10	1	0.016	0.076	0.036	0.002	0.005	0.219	1.582	26.110	0.051	110946531
10	2	0.020	0.086	0.043	0.003	0.006	0.283	1.944	32.269	0.050	110948098
10	3	0.031	0.135	0.057	0.003	0.008	0.381	2.767	50.363	0.050	110923182
10	4	0.022	0.112	0.050	0.003	0.007	0.327	2.317	47.728	0.050	110875209
10	5	0.024	0.115	0.057	0.003	0.007	0.355	2.437	50.901	0.050	110885755
10	6	0.029	0.154	0.086	0.004	0.010	0.489	3.478	49.215	0.050	111145575
10	7	0.032	0.181	0.089	0.005	0.010	0.580	3.976	50.129	0.050	111327786
10	9	0.033	0.185	0.086	0.004	0.011	0.564	3.960	65.176	0.050	111010854
15	1	0.016	0.073	0.034	0.002	0.005	0.215	1.537	34.258	0.050	110881419
15	2	0.023	0.099	0.047	0.003	0.006	0.306	2.135	47.454	0.050	110887318
15	3	0.025	0.109	0.052	0.003	0.007	0.342	2.343	54.709	0.051	110901085
15	5	0.032	0.141	0.070	0.004	0.009	0.450	3.143	51.176	0.050	110977846
15	6	0.032	0.178	0.081	0.005	0.010	0.530	3.728	52.761	0.050	111147450
15	9	0.032	0.184	0.089	0.005	0.011	0.574	4.114	53.566	0.050	111259934
20	1	0.017	0.084	0.039	0.002	0.005	0.253	1.860	35.586	0.062	110830615
20	2	0.020	0.117	0.052	0.002	0.005	0.386	3.347	76.789	0.139	110734822
20	3	0.033	0.145	0.075	0.004	0.010	0.430	3.224	50.186	0.050	111012058
20	5	0.032	0.174	0.078	0.003	0.009	0.552	4.484	97.606	0.105	110740586
20	6	0.033	0.174	0.088	0.005	0.010	0.532	3.817	67.768	0.050	110935149
20	7	0.035	0.157	0.077	0.004	0.010	0.475	3.332	53.859	0.050	110977382
20	8	0.031	0.154	0.073	0.005	0.010	0.493	3.324	70.297	0.052	110870107
25	1	0.015	0.082	0.041	0.002	0.004	0.259	2.139	48.374	0.113	110740243
25	2	0.027	0.118	0.056	0.003	0.008	0.359	2.586	42.013	0.050	110964601
25	3	0.034	0.151	0.070	0.004	0.010	0.436	3.171	48.809	0.051	111017745
25	5	0.035	0.156	0.078	0.004	0.010	0.465	3.427	48.721	0.050	111115445
25	6	0.034	0.182	0.094	0.005	0.011	0.551	3.955	60.137	0.050	111037526
25	7	0.035	0.186	0.083	0.004	0.009	0.576	4.558	98.282	0.095	110748887
25	8	0.032	0.171	0.076	0.005	0.011	0.514	3.479	73.800	0.054	110857229
25	9	0.033	0.171	0.078	0.004	0.009	0.544	4.270	86.546	0.090	110775951
30	1	0.015	0.086	0.038	0.001	0.004	0.289	2.453	60.826	0.140	110720494
30	2	0.021	0.125	0.055	0.002	0.005	0.418	3.451	82.238	0.133	110723769
30	3	0.037	0.161	0.078	0.004	0.010	0.475	3.514	54.822	0.050	111009259
30	5	0.031	0.157	0.080	0.005	0.010	0.465	3.441	74.506	0.060	110841225
30	8	0.036	0.186	0.090	0.005	0.012	0.574	3.993	83.747	0.050	110880007
30	10	0.027	0.154	0.067	0.003	0.007	0.498	4.070	88.911	0.115	110743906
35	1	0.017	0.097	0.042	0.002	0.004	0.317	2.586	60.912	0.127	110721969
35	2	0.027	0.123	0.057	0.003	0.008	0.373	2.566	56.564	0.051	110881148
35	3	0.032	0.143	0.066	0.004	0.009	0.425	2.930	70.316	0.051	110923446
35	4	0.032	0.147	0.072	0.004	0.010	0.430	3.097	65.596	0.051	110870206
35	5	0.035	0.156	0.078	0.004	0.010	0.472	3.373	72.121	0.051	110880932
35	7	0.034	0.177	0.085	0.005	0.011	0.539	3.707	79.732	0.051	110878755
35	10	0.036	0.185	0.086	0.005	0.012	0.572	3.822	84.509	0.053	110868109
40	1	0.016	0.091	0.041	0.001	0.004	0.303	2.520	61.583	0.131	110719391
40	2	0.031	0.137	0.062	0.004	0.009	0.397	2.833	62.077	0.051	110877954
40	6	0.035	0.180	0.089	0.005	0.012	0.558	3.901	81.039	0.050	110879467
40	7	0.038	0.191	0.088	0.005	0.011	0.586	4.496	86.577	0.077	110810354
40	8	0.036	0.192	0.091	0.006	0.012	0.589	3.968	87.215	0.051	110884350
40	9	0.037	0.197	0.089	0.004	0.010	0.614	4.825	93.464	0.088	110801602
45	1	0.017	0.101	0.044	0.001	0.004	0.345	2.992	74.180	0.161	110735474
45	3	0.024	0.141	0.064	0.002	0.007	0.467	3.820	93.581	0.125	110720689
45	5	0.034	0.159	0.076	0.005	0.010	0.473	3.448	70.928	0.051	110867534
45	6	0.035	0.178	0.085	0.005	0.011	0.528	3.696	82.884	0.051	110885645
45	8	0.034	0.177	0.089	0.005	0.011	0.541	3.765	80.251	0.052	110866430
45	9	0.038	0.195	0.096	0.006	0.012	0.579	4.173	87.380	0.050	110878495
45	10	0.042	0.190	0.093	0.006	0.012	0.558	4.107	85.337	0.052	110864403
50	1	0.018	0.102	0.045	0.001	0.004	0.347	3.023	73.428	0.153	110731144
50	2	0.021	0.117	0.052	0.002	0.005	0.389	3.237	78.811	0.132	110722238
50	4	0.046	0.209	0.098	0.006	0.013	0.616	4.345	90.084	0.051	110864269
50	5	0.034	0.177	0.083	0.004	0.009	0.567	4.390	89.791	0.090	110770757
50	8	0.034	0.180	0.081	0.004	0.009	0.572	4.499	90.589	0.092	110779189
50	10	0.037	0.194	0.088	0.004	0.010	0.611	4.739	91.909	0.087	110800887
5	1	0.013	0.065	0.029	0.002	0.004	0.177	1.435	27.502	0.073	110823232
5	2	0.013	0.078	0.033	0.001	0.003	0.254	2.091	52.701	0.142	110726651
5	3	0.024	0.117	0.057	0.003	0.007	0.360	2.470	44.727	0.056	110885251
5	4	0.025	0.135	0.067	0.004	0.008	0.418	3.135	84.784	0.081	110843129
5	6	0.029	0.144	0.068	0.004	0.009	0.429	2.958	63.060	0.051	110861064
5	8	0.026	0.160	0.077	0.005	0.010	0.523	3.667	61.429	0.050	111033135
5	9	0.029	0.135	0.068	0.004	0.009	0.409	2.887	61.039	0.053	110855390
10	1	0.016	0.073	0.034	0.002	0.005	0.207	1.495	31.581	0.050	110869098
10	2	0.022	0.101	0.048	0.003	0.006	0.310	2.144	45.451	0.050	110872644
10	3	0.023	0.133	0.059	0.002	0.006	0.448	3.776	90.636	0.143	110721992
10	4	0.031	0.142	0.060	0.004	0.010	0.405	3.015	47.448	0.050	111011798
10	5	0.025	0.145	0.062	0.002	0.006	0.469	4.016	95.386	0.133	110724995
10	6	0.032	0.173	0.082	0.004	0.010	0.573	3.695	56.090	0.050	111061790
10	9	0.030	0.179	0.081	0.004	0.010	0.519	3.692	66.755	0.050	110953899
10	10	0.034	0.156	0.078	0.004	0.010	0.508	3.482	72.967	0.053	110859023
15	1	0.017	0.075	0.036	0.002	0.005	0.231	1.620	28.727	0.050	110902753
15	2	0.020	0.110	0.050	0.002	0.005	0.361	2.955	63.578	0.121	110746968
15	3	0.032	0.142	0.065	0.004	0.009	0.422	3.021	53.329	0.050	110918197
15	4	0.023	0.131	0.058	0.002	0.005	0.439	3.729	90.982	0.144	110721587
15	6	0.033	0.196	0.088	0.005	0.011	0.560	4.020	58.458	0.050	111112999
15	7	0.039	0.172	0.075	0.004	0.010	0.499	3.488	73.453	0.056	110868403
15	9	0.033	0.186	0.091	0.005	0.011	0.577	4.086	58.684	0.050	111119809
20	1	0.017	0.080	0.039	0.002	0.005	0.237	1.705	37.787	0.051	110872178
20	2	0.026	0.115	0.053	0.003	0.007	0.348	2.415	52.503	0.050	110878497
20	4	0.022	0.129	0.058	0.002	0.005	0.440	3.737	90.396	0.146	110723119
20	5	0.037	0.160	0.080	0.004	0.010	0.487	3.494	52.121	0.050	111061099
20	7	0.032	0.171	0.088	0.005	0.011	0.553	3.888	60.582	0.050	111025928
20	8	0.033	0.188	0.089	0.006	0.012	0.587	4.155	61.339	0.050	111077416
20	9	0.032	0.182	0.086	0.006	0.011	0.561	3.956	66.611	0.050	110958770
20	10	0.034	0.180	0.091	0.006	0.012	0.583	4.082	75.365	0.050	110909781
25	1	0.019	0.085	0.041	0.002	0.006	0.247	1.797	39.067	0.051	110871470
25	2	0.024	0.110	0.052	0.003	0.007	0.324	2.300	50.691	0.051	110875979
25	3	0.027	0.121	0.057	0.004	0.008	0.371	2.597	54.400	0.050	110868677
25	4	0.032	0.170	0.087	0.005	0.011	0.540	3.679	61.052	0.050	110956158
25	5	0.032	0.146	0.072	0.004	0.009	0.448	3.173	46.080	0.050	111087777
25	6	0.033	0.161	0.075	0.005	0.010	0.477	3.382	57.241	0.051	110926068
25	8	0.037	0.205	0.097	0.005	0.012	0.622	4.301	67.498	0.050	111016783
25	9	0.025	0.130	0.064	0.004	0.007	0.433	2.765	67.530	0.064	110855409
30	1	0.016	0.085	0.039	0.002	0.004	0.273	2.184	47.049	0.102	110742997
30	2	0.026	0.115	0.057	0.003	0.008	0.361	2.489	53.867	0.051	110874015
30	3	0.031	0.134	0.062	0.004	0.009	0.411	2.853	59.532	0.051	110868070
30	4	0.035	0.175	0.084	0.005	0.011	0.540	3.645	79.497	0.051	110875220
30	5	0.031	0.178	0.083	0.005	0.010	0.503	3.507	80.682	0.053	110884828
30	6	0.035	0.172	0.088	0.005	0.011	0.535	3.671	77.141	0.050	110873954
30	8	0.026	0.148	0.066	0.002	0.007	0.489	4.038	91.012	0.125	110731656
30	9	0.024	0.119	0.059	0.004	0.008	0.390	2.816	63.497	0.064	110825530
30	10	0.035	0.186	0.089	0.005	0.012	0.579	3.961	85.622	0.050	110884040
35	1	0.017	0.093	0.041	0.002	0.004	0.307	2.503	59.602	0.123	110717940
35	2	0.020	0.120	0.052	0.001	0.004	0.424	3.767	92.347	0.185	110755405
35	3	0.035	0.161	0.079	0.004	0.010	0.455	3.420	73.532	0.051	110887214
35	6	0.035	0.159	0.075	0.004	0.010	0.514	3.434	71.668	0.050	110877809
35	7	0.030	0.160	0.072	0.003	0.008	0.500	3.905	80.050	0.091	110770657
35	8	0.039	0.201	0.097	0.006	0.013	0.630	4.355	93.550	0.050	110886030
35	9	0.032	0.183	0.082	0.005	0.011	0.570	3.581	82.924	0.054	110889710
40	1	0.015	0.089	0.039	0.001	0.004	0.294	2.542	62.751	0.150	110723746
40	2	0.027	0.139	0.063	0.003	0.008	0.427	3.326	66.184	0.081	110792208
40	3	0.031	0.142	0.064	0.004	0.009	0.413	2.906	61.250	0.051	110868305
40	4	0.028	0.139	0.075	0.004	0.008	0.411	3.055	69.928	0.067	110847168
40	5	0.035	0.158	0.076	0.004	0.010	0.471	3.336	74.224	0.051	110889955
40	6	0.036	0.179	0.082	0.005	0.010	0.543	4.166	80.412	0.073	110814195
40	7	0.035	0.178	0.087	0.005	0.012	0.544	3.774	84.007	0.051	110875042
40	8	0.040	0.199	0.096	0.005	0.011	0.618	4.858	94.113	0.078	110807106
40	9	0.036	0.182	0.086	0.005	0.011	0.539	4.086	79.338	0.068	110817641
40	10	0.039	0.190	0.089	0.006	0.012	0.639	4.067	80.795	0.051	110878219
45	1	0.016	0.093	0.041	0.001	0.004	0.315	2.615	62.022	0.136	110722648
45	2	0.019	0.111	0.050	0.002	0.005	0.375	3.154	80.145	0.147	110722466
45	3	0.037	0.153	0.065	0.004	0.008	0.424	3.238	72.095	0.062	110861534
45	4	0.032	0.172	0.085	0.005	0.010	0.445	3.576	84.112	0.059	110867930
45	6	0.025	0.144	0.064	0.002	0.006	0.474	3.991	96.502	0.134	110718432
45	7	0.035	0.190	0.091	0.006	0.012	0.571	3.950	85.792	0.051	110881870
45	8	0.034	0.186	0.089	0.005	0.012	0.572	3.834	85.675	0.051	110887020
45	9	0.036	0.198	0.094	0.006	0.012	0.601	4.071	86.737	0.051	110878430
45	10	0.036	0.189	0.088	0.005	0.012	0.603	4.075	95.800	0.059	110855781
50	1	0.015	0.086	0.038	0.001	0.004	0.289	2.399	57.054	0.138	110721721
50	2	0.023	0.134	0.059	0.002	0.006	0.450	3.783	89.638	0.142	110724820
50	4	0.039	0.179	0.086	0.005	0.012	0.512	3.771	84.634	0.051	110879547
50	6	0.037	0.190	0.090	0.006	0.012	0.567	3.993	90.270	0.051	110889767
50	7	0.033	0.170	0.076	0.004	0.009	0.530	4.066	83.828	0.089	110767900
50	9	0.034	0.188	0.093	0.005	0.012	0.563	3.907	87.360	0.051	110888545
50	10	0.042	0.188	0.089	0.006	0.012	0.539	4.327	88.594	0.068	110829998
5	1	0.014	0.066	0.032	0.002	0.004	0.196	1.397	24.753	0.053	110903458
5	2	0.017	0.079	0.036	0.002	0.005	0.236	1.620	27.848	0.051	110939844
5	3	0.020	0.114	0.049	0.002	0.005	0.380	3.220	79.619	0.142	110733037
5	4	0.021	0.123	0.053	0.002	0.005	0.416	3.548	86.905	0.146	110737903
5	5	0.032	0.153	0.071	0.004	0.010	0.440	3.320	73.983	0.064	110834209
5	6	0.032	0.140	0.065	0.003	0.009	0.434	3.023	55.080	0.050	110959671
5	7	0.032	0.154	0.072	0.004	0.009	0.477	3.577	66.309	0.065	110860886
5	8	0.027	0.150	0.078	0.005	0.010	0.513	3.479	57.610	0.050	111014789
5	9	0.031	0.153	0.073	0.004	0.010	0.444	3.244	71.677	0.054	110868512
10	1	0.015	0.069	0.032	0.002	0.004	0.200	1.431	30.345	0.050	110885791
10	2	0.024	0.110	0.051	0.003	0.007	0.333	2.308	49.742	0.050	110887088
10	3	0.029	0.129	0.057	0.003	0.008	0.372	2.633	39.749	0.051	111061864
10	4	0.028	0.124	0.055	0.003	0.008	0.367	2.633	61.707	0.050	110939170
10	5	0.031	0.142	0.071	0.004	0.010	0.427	3.051	65.501	0.050	110897361
10	6	0.033	0.156	0.073	0.004	0.009	0.466	3.280	54.204	0.050	111004737
10	7	0.030	0.167	0.080	0.005	0.010	0.550	3.822	55.416	0.050	111141599
10	8	0.032	0.163	0.084	0.006	0.010	0.528	3.688	61.950	0.050	110990245
10	9	0.034	0.174	0.084	0.005	0.012	0.569	3.782	63.104	0.050	110973433
15	1	0.015	0.074	0.032	0.002	0.005	0.210	1.470	33.980	0.051	110903418
15	2	0.016	0.091	0.038	0.002	0.004	0.312	2.401	54.039	0.112	110768352
15	3	0.028	0.126	0.059	0.004	0.008	0.384	2.645	58.310	0.051	110888830
15	4	0.019	0.146	0.061	0.003	0.007	0.373	3.023	71.910	0.084	110838673
15	6	0.034	0.188	0.088	0.005	0.011	0.561	3.834	61.974	0.050	111005716
15	9	0.030	0.168	0.081	0.005	0.010	0.538	3.761	64.988	0.050	110979253
15	10	0.022	0.130	0.058	0.002	0.006	0.434	3.649	90.257	0.141	110734362
20	1	0.017	0.077	0.036	0.002	0.005	0.234	1.648	33.741	0.050	110876226
20	2	0.022	0.115	0.051	0.002	0.006	0.376	2.988	64.914	0.112	110755073
20	3	0.031	0.137	0.060	0.004	0.009	0.409	2.922	46.022	0.050	111010780
20	4	0.031	0.155	0.070	0.004	0.008	0.476	3.651	71.685	0.079	110814375
20	6	0.033	0.175	0.089	0.005	0.011	0.558	3.797	60.760	0.050	111008175
20	7	0.036	0.190	0.091	0.005	0.011	0.579	3.978	61.172	0.050	111042427
20	8	0.028	0.156	0.068	0.003	0.007	0.512	4.188	98.687	0.126	110732875
20	10	0.035	0.195	0.090	0.006	0.012	0.622	4.321	59.631	0.050	111180668
25	1	0.016	0.082	0.038	0.002	0.004	0.264	2.099	44.450	0.097	110765892
25	2	0.022	0.098	0.047	0.003	0.006	0.293	2.095	47.946	0.051	110902126
25	3	0.024	0.129	0.056	0.002	0.005	0.437	3.701	90.476	0.144	110734977
25	4	0.031	0.139	0.065	0.004	0.009	0.422	2.887	64.064	0.053	110878108
25	5	0.037	0.170	0.081	0.004	0.010	0.478	3.579	60.641	0.050	110957081
25	6	0.031	0.157	0.080	0.005	0.010	0.481	3.316	71.338	0.052	110881955
25	7	0.031	0.162	0.074	0.005	0.010	0.498	3.334	72.183	0.052	110880511
25	8	0.035	0.177	0.082	0.005	0.012	0.546	3.833	79.896	0.050	110892433
25	9	0.036	0.161	0.077	0.004	0.011	0.514	3.475	79.511	0.055	110881737
25	10	0.034	0.181	0.081	0.004	0.009	0.575	4.494	89.034	0.093	110801331
30	1	0.015	0.080	0.038	0.001	0.004	0.270	2.244	56.116	0.134	110734089
30	2	0.026	0.116	0.054	0.003	0.008	0.351	2.512	39.547	0.050	111002689
30	3	0.033	0.145	0.066	0.004	0.009	0.429	3.083	47.531	0.050	111028179
30	4	0.034	0.155	0.075	0.004	0.010	0.467	3.380	50.850	0.050	111060461
30	5	0.032	0.143	0.065	0.004	0.009	0.425	2.906	63.151	0.053	110872706
30	7	0.033	0.161	0.073	0.004	0.010	0.487	3.667	68.502	0.069	110851001
30	8	0.033	0.164	0.085	0.005	0.011	0.527	3.586	75.811	0.052	110879369
30	9	0.024	0.127	0.056	0.003	0.007	0.400	3.118	63.302	0.094	110785506
30	10	0.035	0.175	0.085	0.005	0.011	0.546	3.741	80.157	0.053	110870620
35	1	0.017	0.095	0.042	0.002	0.004	0.315	2.585	62.602	0.126	110730121
35	2	0.027	0.129	0.060	0.004	0.008	0.391	3.008	56.655	0.067	110848063
35	3	0.029	0.135	0.064	0.004	0.009	0.409	2.833	61.375	0.051	110882573
35	4	0.031	0.165	0.074	0.003	0.008	0.522	4.219	91.764	0.097	110758723
35	5	0.036	0.175	0.083	0.005	0.011	0.529	3.661	77.329	0.050	110880964
35	6	0.036	0.179	0.091	0.005	0.012	0.557	3.932	82.363	0.050	110891855
35	8	0.034	0.179	0.085	0.005	0.011	0.548	3.737	82.920	0.051	110901480
35	9	0.039	0.184	0.089	0.005	0.011	0.563	4.376	82.896	0.070	110844061
40	1	0.017	0.095	0.041	0.001	0.004	0.319	2.695	62.801	0.139	110739510
40	2	0.024	0.130	0.059	0.003	0.007	0.416	3.256	65.571	0.093	110791560
40	3	0.028	0.128	0.059	0.004	0.008	0.375	2.693	58.510	0.052	110875425
40	4	0.037	0.169	0.083	0.004	0.011	0.470	3.540	78.476	0.054	110883240
40	6	0.032	0.168	0.086	0.005	0.011	0.517	3.613	98.862	0.053	111026529
40	8	0.037	0.161	0.075	0.005	0.010	0.510	3.409	79.225	0.051	110920829
40	9	0.038	0.192	0.091	0.005	0.012	0.577	3.901	83.917	0.051	110888287
40	10	0.039	0.188	0.088	0.006	0.012	0.585	4.001	86.101	0.051	110883447
45	1	0.019	0.086	0.042	0.002	0.005	0.253	1.820	37.483	0.051	110876661
45	2	0.021	0.115	0.052	0.002	0.005	0.373	3.110	70.405	0.126	110743876
45	6	0.038	0.171	0.078	0.005	0.011	0.518	3.735	81.430	0.058	110851778
45	7	0.043	0.211	0.099	0.005	0.012	0.649	5.021	94.662	0.074	110838562
45	8	0.031	0.169	0.070	0.003	0.008	0.525	4.283	90.596	0.106	110774267
45	10	0.040	0.188	0.092	0.006	0.012	0.589	4.005	85.983	0.051	110884192
50	1	0.017	0.097	0.042	0.001	0.004	0.326	2.810	69.714	0.153	110738232
50	2	0.022	0.131	0.057	0.002	0.005	0.447	3.885	98.572	0.160	110741921
50	5	0.031	0.170	0.077	0.003	0.008	0.541	4.556	93.025	0.107	110790860
50	7	0.036	0.188	0.092	0.006	0.012	0.559	3.991	84.496	0.051	110890339
50	10	0.041	0.186	0.090	0.006	0.012	0.563	3.964	83.121	0.051	110881150
5	1	0.011	0.064	0.028	0.001	0.003	0.214	1.864	44.953	0.154	110750313
5	2	0.015	0.079	0.036	0.002	0.005	0.235	1.653	24.856	0.050	111067143
5	3	0.027	0.123	0.052	0.003	0.008	0.372	2.621	47.153	0.050	110976109
5	5	0.028	0.116	0.055	0.003	0.008	0.378	2.596	48.117	0.050	110925370
5	6	0.028	0.133	0.065	0.004	0.009	0.395	2.794	60.611	0.051	110892645
5	7	0.031	0.161	0.082	0.004	0.011	0.482	3.434	54.447	0.050	111034464
5	9	0.025	0.154	0.073	0.004	0.010	0.511	3.478	54.899	0.050	111076081
5	10	0.029	0.178	0.082	0.005	0.010	0.568	3.961	48.997	0.050	111411728
10	1	0.014	0.072	0.032	0.002	0.005	0.210	1.473	30.137	0.050	110889610
10	2	0.020	0.094	0.044	0.003	0.006	0.283	2.036	31.549	0.050	111033031
10	3	0.022	0.125	0.054	0.002	0.005	0.413	3.536	83.347	0.139	110746797
10	4	0.030	0.134	0.065	0.004	0.008	0.405	2.837	62.258	0.050	110905843
10	5	0.020	0.116	0.050	0.002	0.005	0.379	3.203	77.446	0.136	110741478
10	8	0.032	0.195	0.087	0.006	0.011	0.609	4.294	56.650	0.050	111285310
10	9	0.034	0.190	0.088	0.005	0.013	0.599	4.262	70.757	0.050	111029099
15	1	0.018	0.085	0.041	0.002	0.006	0.258	1.821	37.497	0.050	110887388
15	2	0.021	0.096	0.046	0.003	0.006	0.287	2.029	47.669	0.050	110925823
15	4	0.037	0.153	0.073	0.004	0.010	0.479	3.492	52.260	0.050	111096335
15	5	0.031	0.144	0.067	0.004	0.009	0.418	3.016	47.590	0.050	111028211
15	6	0.034	0.150	0.077	0.004	0.009	0.462	3.260	57.526	0.050	110950674
15	7	0.035	0.179	0.089	0.005	0.011	0.550	3.728	69.776	0.050	110922933
15	10	0.033	0.182	0.085	0.006	0.012	0.577	4.001	74.961	0.050	110929976
20	1	0.017	0.080	0.039	0.002	0.005	0.229	1.673	34.618	0.051	110887473
20	2	0.020	0.100	0.049	0.003	0.006	0.312	2.085	45.835	0.051	110903731
20	3	0.026	0.122	0.057	0.004	0.008	0.377	2.549	53.533	0.050	110890777
20	4	0.034	0.161	0.072	0.004	0.009	0.431	3.233	51.498	0.050	111019934
20	5	0.031	0.176	0.087	0.005	0.010	0.524	3.709	58.578	0.050	111031017
20	6	0.032	0.175	0.077	0.003	0.008	0.559	4.515	94.583	0.107	110778999
20	7	0.034	0.167	0.086	0.005	0.011	0.527	3.569	81.375	0.051	110916243
20	8	0.034	0.192	0.091	0.005	0.011	0.582	4.136	54.090	0.050	111268143
20	9	0.033	0.186	0.087	0.006	0.012	0.585	4.091	58.361	0.050	111142453
20	10	0.033	0.170	0.081	0.005	0.011	0.553	3.594	76.999	0.054	110881187
25	1	0.014	0.082	0.036	0.001	0.003	0.305	2.543	63.577	0.161	110759459
25	2	0.024	0.108	0.051	0.003	0.007	0.327	2.270	50.973	0.051	110902515
25	3	0.031	0.146	0.066	0.004	0.009	0.424	3.034	49.316	0.050	110988050
25	4	0.035	0.158	0.076	0.004	0.010	0.453	3.444	52.647	0.050	111050959
25	5	0.027	0.155	0.069	0.003	0.007	0.517	4.341	98.944	0.132	110752151
25	7	0.035	0.187	0.094	0.006	0.012	0.601	4.216	71.037	0.050	110988385
25	8	0.035	0.195	0.094	0.006	0.012	0.576	4.183	64.457	0.050	111050997
25	9	0.035	0.184	0.086	0.005	0.012	0.549	3.893	80.140	0.050	110899369
25	10	0.036	0.196	0.093	0.005	0.012	0.607	4.214	61.685	0.050	111107832
30	1	0.015	0.088	0.039	0.001	0.004	0.292	2.485	62.104	0.140	110740164
30	2	0.022	0.102	0.048	0.003	0.007	0.301	2.135	53.746	0.052	110957218
30	3	0.035	0.158	0.080	0.005	0.010	0.471	3.417	73.639	0.050	110899230
30	4	0.032	0.161	0.070	0.004	0.008	0.457	3.713	73.327	0.079	110825289
30	5	0.035	0.192	0.092	0.005	0.011	0.578	4.014	61.023	0.050	111062960
30	6	0.035	0.163	0.077	0.004	0.010	0.481	3.489	51.678	0.050	111081541
30	7	0.034	0.187	0.091	0.005	0.012	0.583	4.089	58.818	0.050	111126399
30	8	0.035	0.191	0.091	0.006	0.012	0.578	3.926	85.636	0.051	110904412
30	9	0.038	0.199	0.097	0.006	0.013	0.611	4.224	88.509	0.050	110899798
30	10	0.032	0.172	0.082	0.005	0.011	0.509	3.559	80.479	0.052	110903311
35	1	0.014	0.085	0.037	0.001	0.004	0.291	2.400	59.598	0.142	110746446
35	2	0.027	0.113	0.056	0.003	0.007	0.354	2.485	55.032	0.051	110905760
35	3	0.029	0.137	0.063	0.004	0.009	0.414	2.888	64.653	0.054	110882125
35	4	0.032	0.152	0.072	0.004	0.010	0.465	3.162	66.080	0.051	110894877
35	5	0.035	0.164	0.080	0.005	0.010	0.478	3.463	72.231	0.051	110894040
35	6	0.036	0.181	0.085	0.005	0.011	0.550	3.692	82.454	0.053	110886211
35	8	0.036	0.192	0.088	0.005	0.012	0.579	3.975	87.682	0.050	110907532
35	9	0.036	0.197	0.093	0.006	0.012	0.599	4.095	85.930	0.051	110899240
35	10	0.037	0.185	0.087	0.005	0.011	0.572	3.847	82.439	0.052	110890181
40	2	0.020	0.113	0.050	0.002	0.005	0.389	3.155	75.885	0.136	110742823
40	4	0.034	0.167	0.087	0.005	0.010	0.450	3.574	80.822	0.057	110884917
40	5	0.033	0.169	0.082	0.004	0.009	0.519	4.127	84.762	0.083	110799556
40	7	0.035	0.193	0.087	0.004	0.009	0.605	4.858	99.323	0.097	110792540
40	8	0.037	0.197	0.094	0.006	0.012	0.590	4.067	87.707	0.051	110900162
40	9	0.036	0.194	0.092	0.006	0.012	0.594	4.122	87.428	0.050	110904436
40	10	0.037	0.195	0.094	0.006	0.012	0.607	4.076	94.803	0.052	110916295
45	1	0.017	0.093	0.041	0.002	0.004	0.309	2.538	61.077	0.127	110739354
45	2	0.021	0.126	0.055	0.002	0.005	0.417	3.534	86.714	0.144	110742396
45	3	0.036	0.161	0.079	0.004	0.010	0.485	3.453	70.939	0.051	110895308
45	4	0.037	0.166	0.083	0.004	0.011	0.473	3.464	80.255	0.054	110908627
45	7	0.037	0.186	0.089	0.006	0.012	0.540	3.911	82.526	0.051	110893742
45	9	0.034	0.177	0.093	0.006	0.010	0.584	4.344	94.716	0.081	110824290
50	1	0.017	0.088	0.040	0.002	0.005	0.268	2.066	37.784	0.081	110865546
50	2	0.021	0.129	0.055	0.002	0.005	0.452	3.838	93.833	0.163	110756682
50	3	0.031	0.156	0.073	0.004	0.010	0.472	3.400	58.786	0.058	110921534
50	4	0.032	0.156	0.069	0.004	0.009	0.471	3.825	75.469	0.082	110821963
15	1	0.018	0.081	0.039	0.002	0.005	0.247	1.753	28.803	0.050	110959460
15	2	0.024	0.104	0.049	0.003	0.007	0.315	2.212	48.097	0.050	110886348
15	4	0.027	0.136	0.063	0.004	0.009	0.407	2.946	64.215	0.054	110862416
15	5	0.027	0.130	0.060	0.003	0.007	0.409	3.054	60.236	0.074	110808810
15	6	0.035	0.135	0.075	0.004	0.009	0.470	3.479	74.876	0.062	110856569
15	7	0.037	0.176	0.076	0.005	0.011	0.483	3.708	81.517	0.054	110880119
15	8	0.035	0.169	0.083	0.005	0.011	0.534	3.542	78.202	0.052	110882263
15	10	0.032	0.183	0.090	0.006	0.012	0.592	4.206	63.533	0.050	111076689
20	1	0.016	0.075	0.038	0.002	0.005	0.227	1.612	33.942	0.050	110878832
20	2	0.025	0.109	0.052	0.003	0.007	0.337	2.325	49.621	0.051	110879970
20	3	0.022	0.126	0.055	0.002	0.005	0.418	3.662	93.242	0.156	110735616
20	6	0.030	0.171	0.077	0.003	0.008	0.548	4.436	96.749	0.109	110747883
20	8	0.047	0.185	0.089	0.005	0.011	0.550	4.064	99.457	0.058	110904433
20	9	0.034	0.188	0.090	0.006	0.012	0.596	4.187	65.213	0.050	111028700
25	1	0.017	0.097	0.043	0.001	0.004	0.319	2.704	62.396	0.137	110736351
25	2	0.024	0.110	0.052	0.003	0.007	0.330	2.308	48.275	0.051	110871817
25	4	0.031	0.146	0.071	0.004	0.010	0.427	3.091	64.972	0.052	110869773
25	5	0.034	0.155	0.078	0.004	0.010	0.471	3.402	50.622	0.050	111065479
25	6	0.040	0.166	0.081	0.005	0.011	0.532	3.654	77.710	0.053	110875040
25	7	0.033	0.181	0.089	0.006	0.011	0.565	3.980	65.148	0.050	110985358
25	8	0.035	0.194	0.097	0.006	0.012	0.607	4.329	60.888	0.050	111153731
25	9	0.031	0.158	0.075	0.005	0.010	0.468	3.443	80.951	0.057	110873293
25	10	0.035	0.171	0.079	0.004	0.010	0.516	4.020	76.672	0.074	110827354
15	1	0.017	0.084	0.040	0.002	0.005	0.250	1.780	29.966	0.051	110947427
15	2	0.024	0.105	0.050	0.003	0.007	0.322	2.237	46.346	0.050	110887987
15	3	0.028	0.135	0.060	0.004	0.008	0.396	2.737	57.390	0.050	110886223
15	4	0.025	0.124	0.058	0.004	0.008	0.388	2.613	57.707	0.052	110886300
15	5	0.036	0.159	0.080	0.004	0.010	0.472	3.392	74.281	0.058	110865704
15	7	0.037	0.159	0.077	0.004	0.010	0.497	3.598	47.761	0.050	111250355
15	8	0.023	0.120	0.055	0.003	0.007	0.370	2.843	58.264	0.082	110794411
15	9	0.033	0.188	0.087	0.005	0.012	0.631	4.184	58.215	0.050	111180598
15	10	0.038	0.176	0.084	0.005	0.011	0.484	3.717	85.254	0.053	110905953
20	1	0.017	0.079	0.038	0.002	0.005	0.227	1.635	38.376	0.051	110918152
20	2	0.024	0.109	0.052	0.003	0.007	0.328	2.282	50.647	0.051	110898483
20	3	0.028	0.131	0.060	0.004	0.008	0.393	2.710	59.585	0.051	110893971
20	5	0.036	0.160	0.078	0.004	0.010	0.496	3.485	49.924	0.050	111132511
20	6	0.040	0.185	0.087	0.005	0.011	0.517	3.795	79.777	0.054	110881558
20	7	0.033	0.175	0.088	0.005	0.011	0.534	3.811	61.254	0.050	111009314
20	8	0.031	0.175	0.080	0.005	0.011	0.536	3.794	57.954	0.050	111053747
20	9	0.033	0.170	0.085	0.005	0.012	0.544	3.687	83.273	0.053	110896537
20	10	0.038	0.209	0.100	0.005	0.014	0.638	4.563	72.505	0.050	111028425
25	1	0.020	0.091	0.045	0.002	0.006	0.262	1.932	40.317	0.052	110880335
25	3	0.032	0.139	0.064	0.004	0.008	0.416	2.907	68.468	0.051	110939617
25	4	0.031	0.145	0.073	0.004	0.010	0.444	3.092	71.526	0.051	110921156
25	5	0.033	0.181	0.086	0.005	0.011	0.550	3.856	62.351	0.050	110990841
25	6	0.032	0.177	0.085	0.005	0.010	0.547	3.780	54.548	0.050	111117555
25	7	0.033	0.186	0.088	0.005	0.011	0.571	4.025	54.808	0.050	111197961
25	9	0.038	0.200	0.089	0.004	0.010	0.617	4.783	94.626	0.084	110810320
25	10	0.034	0.172	0.079	0.005	0.011	0.536	3.519	74.934	0.052	110883135
15	1	0.017	0.078	0.038	0.002	0.005	0.222	1.660	26.371	0.050	110980470
15	2	0.020	0.112	0.050	0.002	0.005	0.372	3.169	72.407	0.133	110725252
15	3	0.029	0.137	0.063	0.004	0.009	0.415	2.923	44.517	0.050	111037394
15	5	0.032	0.177	0.088	0.005	0.010	0.540	3.775	59.058	0.050	111025112
15	6	0.028	0.151	0.069	0.003	0.008	0.483	3.836	78.441	0.103	110768126
15	7	0.031	0.173	0.085	0.005	0.010	0.534	3.834	52.091	0.050	111198839
20	1	0.017	0.081	0.039	0.002	0.005	0.241	1.738	27.578	0.050	110977994
20	2	0.020	0.118	0.052	0.002	0.005	0.397	3.390	83.315	0.149	110719987
20	3	0.028	0.129	0.060	0.004	0.008	0.394	2.696	65.842	0.051	110918224
20	5	0.034	0.165	0.079	0.004	0.010	0.485	3.401	51.694	0.050	111042588
20	6	0.031	0.162	0.074	0.004	0.009	0.504	3.927	74.829	0.083	110810698
20	7	0.033	0.183	0.088	0.005	0.012	0.573	4.082	63.076	0.050	111028270
20	8	0.031	0.190	0.088	0.005	0.011	0.536	4.011	54.191	0.050	111209171
20	9	0.037	0.204	0.096	0.005	0.013	0.636	4.469	69.541	0.050	111027882
25	1	0.017	0.080	0.039	0.002	0.006	0.244	1.735	39.465	0.051	110876004
25	2	0.027	0.122	0.059	0.003	0.008	0.370	2.693	42.577	0.050	110988344
25	5	0.032	0.172	0.084	0.005	0.010	0.536	3.671	51.745	0.050	111127730
25	6	0.033	0.188	0.087	0.005	0.011	0.576	3.958	65.673	0.050	110970238
25	7	0.033	0.186	0.088	0.005	0.012	0.568	3.994	61.479	0.050	111023214
25	8	0.032	0.179	0.086	0.005	0.011	0.557	3.973	58.740	0.050	111080474
25	10	0.037	0.195	0.092	0.006	0.013	0.596	4.103	87.729	0.050	110875021
15	1	0.015	0.070	0.033	0.002	0.005	0.223	1.487	32.581	0.050	110885825
15	2	0.021	0.100	0.048	0.003	0.006	0.309	2.098	44.715	0.050	110888218
15	3	0.026	0.123	0.058	0.004	0.008	0.381	2.561	56.963	0.052	110885317
15	4	0.024	0.113	0.051	0.003	0.007	0.347	2.373	52.085	0.051	110887866
15	5	0.036	0.156	0.074	0.004	0.009	0.474	3.306	68.840	0.054	110879324
15	7	0.034	0.193	0.087	0.005	0.011	0.578	3.989	65.072	0.050	111004690
15	8	0.035	0.198	0.092	0.006	0.012	0.646	4.378	55.231	0.050	111327517
15	9	0.031	0.153	0.070	0.004	0.009	0.468	3.427	70.152	0.073	110808515
15	10	0.030	0.173	0.081	0.005	0.011	0.560	3.869	58.794	0.050	111068970
20	1	0.017	0.078	0.036	0.002	0.005	0.227	1.627	34.198	0.050	110881833
20	2	0.014	0.084	0.039	0.002	0.005	0.270	1.816	39.530	0.062	110838610
20	3	0.027	0.127	0.060	0.004	0.008	0.379	2.634	58.121	0.051	110885909
20	4	0.030	0.149	0.069	0.004	0.009	0.458	3.513	66.416	0.070	110843495
20	5	0.031	0.146	0.064	0.004	0.009	0.415	2.892	72.700	0.053	110957276
20	6	0.035	0.194	0.093	0.005	0.011	0.601	4.219	57.160	0.050	111203212
20	8	0.034	0.192	0.090	0.005	0.011	0.590	4.105	64.094	0.050	111042236
20	9	0.028	0.144	0.071	0.004	0.010	0.443	3.194	71.198	0.057	110863563
25	1	0.013	0.082	0.035	0.001	0.003	0.261	2.255	53.193	0.138	110750025
25	2	0.026	0.120	0.056	0.004	0.008	0.365	2.518	52.544	0.051	110879161
25	3	0.023	0.126	0.056	0.002	0.006	0.410	3.385	71.999	0.115	110764290
25	4	0.036	0.176	0.080	0.005	0.011	0.501	3.630	55.755	0.051	111027249
25	5	0.033	0.185	0.087	0.005	0.011	0.566	3.858	58.776	0.050	111049821
25	6	0.027	0.148	0.077	0.005	0.009	0.534	3.469	81.670	0.070	110849521
25	7	0.035	0.178	0.084	0.005	0.011	0.537	3.783	63.128	0.052	110947279
25	8	0.033	0.169	0.082	0.005	0.011	0.528	3.640	79.736	0.050	110900904
25	9	0.026	0.144	0.070	0.004	0.009	0.462	2.973	65.594	0.057	110873447
25	10	0.044	0.180	0.089	0.005	0.011	0.556	3.951	90.522	0.055	110891472
15	1	0.016	0.076	0.037	0.002	0.005	0.231	1.614	34.119	0.050	110884715
15	2	0.023	0.103	0.050	0.003	0.007	0.311	2.194	45.582	0.050	110887258
15	3	0.027	0.125	0.056	0.003	0.008	0.356	2.517	56.255	0.051	110898209
15	4	0.029	0.162	0.073	0.003	0.008	0.522	4.221	87.074	0.108	110783040
15	5	0.033	0.154	0.072	0.004	0.009	0.455	3.251	46.534	0.050	111128247
15	6	0.032	0.151	0.073	0.004	0.009	0.441	3.126	58.828	0.050	110912233
15	7	0.035	0.153	0.078	0.004	0.009	0.477	3.407	50.779	0.050	111091314
15	8	0.032	0.180	0.086	0.005	0.010	0.577	3.944	52.432	0.050	111249273
15	9	0.031	0.172	0.089	0.005	0.010	0.543	3.879	65.106	0.050	110998449
20	1	0.018	0.085	0.041	0.002	0.006	0.252	1.802	37.213	0.050	110884894
20	2	0.027	0.118	0.055	0.003	0.008	0.354	2.489	51.976	0.050	110887060
20	3	0.025	0.113	0.052	0.003	0.007	0.331	2.359	50.173	0.050	110889474
20	4	0.031	0.152	0.072	0.004	0.010	0.451	3.204	52.531	0.052	110965535
20	5	0.027	0.158	0.069	0.004	0.009	0.475	3.205	54.082	0.050	110964595
20	6	0.032	0.177	0.080	0.005	0.010	0.532	3.706	58.369	0.050	111037340
20	7	0.029	0.163	0.069	0.003	0.008	0.525	4.326	90.711	0.110	110780631
20	8	0.032	0.175	0.089	0.005	0.011	0.550	3.915	59.956	0.050	111058625
20	9	0.039	0.177	0.082	0.005	0.012	0.526	3.909	86.170	0.053	110886191
20	10	0.035	0.194	0.090	0.006	0.012	0.616	4.216	61.739	0.050	111098031
25	1	0.012	0.072	0.032	0.001	0.003	0.242	2.070	52.735	0.147	110740705
25	2	0.022	0.124	0.054	0.002	0.005	0.413	3.503	82.697	0.138	110742829
25	3	0.036	0.158	0.075	0.004	0.010	0.475	3.458	55.646	0.050	110996906
25	4	0.031	0.137	0.071	0.004	0.009	0.418	2.957	72.576	0.051	110950134
25	5	0.031	0.144	0.066	0.004	0.009	0.422	2.945	63.178	0.050	110894006
25	6	0.033	0.171	0.089	0.005	0.011	0.541	3.790	59.027	0.050	111026236
25	7	0.031	0.168	0.083	0.005	0.011	0.522	3.732	66.540	0.050	110939291
25	8	0.034	0.171	0.083	0.005	0.011	0.504	3.634	75.839	0.050	110890643
25	9	0.038	0.195	0.092	0.005	0.013	0.587	4.136	85.121	0.050	110890628
25	10	0.032	0.168	0.082	0.004	0.011	0.543	3.503	74.824	0.054	110878177
15	1	0.018	0.084	0.040	0.002	0.006	0.256	1.812	29.728	0.050	110950834
15	2	0.020	0.090	0.044	0.003	0.006	0.280	1.914	43.554	0.050	110897729
15	3	0.036	0.147	0.069	0.004	0.009	0.451	3.223	49.378	0.050	111035944
15	4	0.030	0.134	0.063	0.004	0.008	0.409	2.805	58.880	0.051	110872509
15	5	0.029	0.159	0.069	0.003	0.008	0.480	3.857	77.019	0.094	110785868
15	6	0.029	0.160	0.071	0.003	0.008	0.491	3.947	82.181	0.100	110761780
15	7	0.036	0.183	0.078	0.005	0.011	0.604	4.063	53.071	0.050	111259382
15	8	0.034	0.188	0.087	0.005	0.011	0.613	4.135	52.377	0.050	111308347
15	9	0.033	0.163	0.075	0.004	0.010	0.509	3.397	72.850	0.056	110844492
20	1	0.018	0.081	0.039	0.002	0.005	0.234	1.715	36.783	0.052	110864398
20	2	0.020	0.096	0.046	0.003	0.006	0.289	1.979	47.517	0.051	110919047
20	3	0.033	0.143	0.072	0.004	0.009	0.426	3.233	59.745	0.050	110921997
20	4	0.028	0.134	0.061	0.004	0.008	0.394	2.726	59.024	0.050	110885833
20	5	0.036	0.157	0.077	0.004	0.010	0.490	3.416	51.436	0.050	111048606
20	6	0.033	0.165	0.077	0.004	0.009	0.508	3.834	74.794	0.073	110808779
20	7	0.032	0.179	0.085	0.005	0.010	0.530	3.772	61.406	0.050	110983015
20	8	0.034	0.195	0.094	0.005	0.012	0.605	4.316	56.490	0.050	111242369
20	10	0.035	0.175	0.085	0.005	0.011	0.539	3.756	79.356	0.054	110856668
25	1	0.016	0.078	0.037	0.002	0.005	0.223	1.589	37.811	0.051	110903340
25	5	0.034	0.159	0.074	0.004	0.010	0.462	3.323	49.463	0.051	111051882
25	6	0.037	0.169	0.079	0.004	0.010	0.518	3.592	56.433	0.050	111005027
25	7	0.036	0.198	0.099	0.006	0.012	0.633	4.402	72.344	0.050	110972379
25	8	0.040	0.181	0.083	0.004	0.010	0.569	4.460	93.164	0.090	110782672
25	9	0.033	0.182	0.083	0.005	0.012	0.587	3.783	84.946	0.054	110881644
25	10	0.034	0.177	0.088	0.005	0.012	0.567	3.813	85.360	0.053	110877458
15	1	0.016	0.070	0.033	0.002	0.004	0.217	1.502	31.093	0.050	110869559
15	2	0.019	0.091	0.044	0.003	0.006	0.293	1.931	40.028	0.050	110875666
15	3	0.034	0.150	0.070	0.004	0.009	0.419	3.210	58.889	0.050	110915554
15	4	0.030	0.143	0.069	0.004	0.009	0.424	3.054	65.844	0.050	110874985
15	5	0.031	0.164	0.087	0.005	0.010	0.492	3.577	60.045	0.050	110961721
15	6	0.040	0.159	0.075	0.005	0.010	0.508	3.629	80.180	0.061	110839377
15	8	0.036	0.202	0.095	0.006	0.012	0.656	4.495	58.295	0.050	111267421
15	9	0.033	0.183	0.088	0.005	0.011	0.579	4.165	59.380	0.050	111126240
15	10	0.036	0.169	0.078	0.005	0.010	0.544	3.897	70.988	0.068	110859758
20	1	0.017	0.079	0.039	0.002	0.005	0.239	1.695	36.441	0.050	110870411
20	2	0.022	0.096	0.047	0.003	0.006	0.285	2.050	46.396	0.051	110889069
20	3	0.029	0.131	0.062	0.004	0.008	0.387	2.722	59.066	0.051	110873107
20	4	0.030	0.169	0.080	0.005	0.010	0.500	3.483	55.389	0.050	110995987
20	5	0.031	0.167	0.083	0.005	0.010	0.535	3.581	56.318	0.050	111009418
20	6	0.034	0.159	0.074	0.004	0.010	0.460	3.401	55.045	0.050	110977688
20	7	0.035	0.151	0.069	0.004	0.010	0.485	3.347	58.590	0.050	110923515
20	8	0.032	0.175	0.087	0.005	0.011	0.550	3.900	65.189	0.050	110961941
20	9	0.034	0.189	0.091	0.005	0.011	0.585	4.174	67.969	0.050	110990632
20	10	0.033	0.170	0.090	0.005	0.011	0.537	3.868	62.497	0.050	110982312
25	1	0.014	0.086	0.037	0.001	0.003	0.295	2.589	66.774	0.168	110740217
25	2	0.026	0.112	0.053	0.003	0.007	0.341	2.395	55.077	0.051	110892969
25	3	0.026	0.115	0.054	0.003	0.007	0.351	2.456	51.576	0.050	110872254
25	4	0.039	0.175	0.083	0.005	0.011	0.508	3.614	79.443	0.051	110882054
25	7	0.033	0.171	0.088	0.005	0.011	0.543	3.783	62.964	0.050	110959655
25	8	0.033	0.186	0.088	0.005	0.011	0.541	3.881	58.044	0.050	111053254
25	10	0.030	0.161	0.073	0.003	0.008	0.519	4.120	83.367	0.100	110775157
15	1	0.016	0.074	0.036	0.002	0.005	0.224	1.575	34.056	0.050	110871354
15	2	0.017	0.098	0.043	0.001	0.004	0.324	2.766	65.270	0.142	110724432
15	3	0.028	0.129	0.061	0.004	0.008	0.389	2.687	57.440	0.051	110867505
15	4	0.027	0.124	0.060	0.004	0.008	0.379	2.601	55.327	0.052	110862288
15	5	0.025	0.117	0.057	0.003	0.008	0.360	2.437	57.869	0.060	110863380
15	8	0.031	0.182	0.086	0.005	0.010	0.545	3.976	47.811	0.050	111406427
15	9	0.033	0.188	0.092	0.006	0.011	0.581	4.237	63.049	0.050	111087715
20	1	0.017	0.080	0.039	0.002	0.005	0.231	1.686	35.196	0.051	110860840
20	2	0.026	0.117	0.054	0.003	0.007	0.353	2.452	51.666	0.050	110870639
20	4	0.035	0.150	0.081	0.004	0.010	0.475	3.392	51.384	0.050	111040902
20	5	0.035	0.156	0.076	0.004	0.009	0.474	3.366	47.979	0.050	111118003
20	6	0.033	0.167	0.091	0.005	0.011	0.529	3.798	62.403	0.050	110977428
20	7	0.033	0.184	0.088	0.005	0.010	0.547	3.826	67.383	0.050	110937809
20	8	0.037	0.197	0.090	0.004	0.010	0.617	4.746	92.853	0.084	110796654
20	9	0.033	0.187	0.086	0.006	0.012	0.577	4.109	67.775	0.050	110979854
25	1	0.019	0.089	0.043	0.002	0.006	0.260	1.913	28.513	0.050	111045081
25	2	0.024	0.109	0.051	0.003	0.007	0.332	2.307	49.254	0.051	110875526
25	3	0.032	0.141	0.069	0.004	0.009	0.437	3.034	52.919	0.051	110911928
25	4	0.033	0.151	0.075	0.004	0.010	0.460	3.206	54.124	0.051	110934136
25	5	0.035	0.162	0.074	0.004	0.009	0.457	3.344	53.393	0.050	110987199
25	6	0.035	0.183	0.088	0.005	0.011	0.546	3.752	64.107	0.051	110926748
25	7	0.035	0.195	0.094	0.005	0.011	0.599	4.150	56.440	0.050	111185518
25	8	0.029	0.161	0.079	0.005	0.011	0.501	3.382	82.220	0.054	110915068
25	9	0.040	0.217	0.108	0.007	0.014	0.680	4.758	71.513	0.050	111052284
25	10	0.035	0.187	0.085	0.004	0.010	0.593	4.587	89.455	0.089	110797147
15	1	0.015	0.071	0.034	0.002	0.005	0.223	1.508	34.775	0.051	110899263
15	2	0.019	0.083	0.041	0.003	0.005	0.253	1.800	38.590	0.050	110883875
15	3	0.026	0.110	0.053	0.003	0.007	0.344	2.352	49.292	0.050	110895067
15	5	0.032	0.174	0.090	0.005	0.011	0.545	3.786	56.667	0.050	111080334
15	6	0.031	0.173	0.082	0.005	0.010	0.537	3.769	52.449	0.050	111174123
15	7	0.037	0.166	0.084	0.004	0.011	0.512	3.566	60.465	0.050	110959725
15	8	0.039	0.177	0.084	0.005	0.011	0.509	3.717	76.895	0.050	110884168
15	9	0.031	0.174	0.087	0.005	0.011	0.571	4.007	62.195	0.050	111054554
15	10	0.043	0.194	0.091	0.005	0.012	0.543	4.041	88.302	0.051	110888308
20	1	0.016	0.090	0.039	0.001	0.004	0.304	2.590	63.762	0.149	110734087
20	5	0.032	0.165	0.080	0.005	0.010	0.506	3.513	65.100	0.050	110923369
20	6	0.033	0.173	0.089	0.005	0.011	0.542	3.805	60.775	0.050	111012180
20	8	0.034	0.187	0.094	0.005	0.011	0.570	4.129	60.210	0.050	111119489
25	1	0.013	0.080	0.035	0.001	0.003	0.254	2.260	63.152	0.152	110781132
25	2	0.026	0.114	0.054	0.003	0.008	0.352	2.447	55.204	0.051	110898339
25	3	0.029	0.138	0.062	0.004	0.009	0.414	2.818	61.270	0.050	110892270
25	5	0.036	0.189	0.097	0.005	0.012	0.562	4.081	65.745	0.050	111003792
25	6	0.034	0.152	0.071	0.004	0.010	0.447	3.172	76.521	0.052	110919643
25	8	0.033	0.166	0.081	0.005	0.011	0.540	3.470	78.640	0.054	110882963
25	9	0.019	0.103	0.049	0.002	0.006	0.345	2.294	55.969	0.077	110807186
15	1	0.015	0.084	0.036	0.001	0.004	0.283	2.414	54.140	0.126	110788597
15	2	0.023	0.104	0.051	0.003	0.007	0.332	2.231	48.009	0.050	110896076
15	3	0.026	0.128	0.059	0.004	0.008	0.375	2.634	55.715	0.050	110890206
15	5	0.032	0.148	0.073	0.004	0.009	0.430	3.089	47.868	0.050	111044413
15	6	0.034	0.164	0.075	0.004	0.010	0.454	3.291	57.559	0.052	110938453
15	8	0.024	0.124	0.057	0.003	0.007	0.384	2.926	57.969	0.077	110815699

## Sheet: Ago1•miR-124, trial 1
Supplementary Data 1 | Maximum likelihood estimates of miRISC KD values at convergence
Units for all parameters are nanomolar (nM), except for ƒcost, which is expressed in arbitrary units.
[RISC]guess	KDno-site, guess	KD7mer-A1	KD6mer-A1	KD8mer	KD6mer	KD6mer-m8	KD7mer-m8	KDno-site	[RISCstock]	background	ƒcost
1	1	0.079	0.179	0.009	0.161	0.090	0.020	0.510	7.310	0.064	6962792
1	1	0.082	0.191	0.009	0.174	0.094	0.019	0.568	11.528	0.109	6967287
1	1	0.082	0.194	0.009	0.177	0.096	0.020	0.586	11.507	0.109	6973399
1	10	0.176	0.446	0.017	0.404	0.212	0.041	1.413	38.199	0.189	6967386
1	10	0.158	0.408	0.015	0.374	0.189	0.034	1.324	42.572	0.257	6969855
1	3	0.145	0.366	0.014	0.334	0.163	0.031	1.169	34.725	0.229	6971053
1	4	0.177	0.420	0.022	0.375	0.209	0.049	1.179	19.523	0.071	6975213
1	4	0.224	0.363	0.018	0.331	0.202	0.048	1.215	29.264	0.096	6976950
1	7	0.130	0.326	0.016	0.299	0.163	0.034	0.975	17.938	0.095	6963546
1	7	0.188	0.486	0.017	0.438	0.226	0.040	1.601	51.657	0.263	6967440
1	7	0.242	0.632	0.021	0.575	0.292	0.052	2.043	67.309	0.256	6976754
1	8	0.131	0.345	0.011	0.308	0.157	0.028	1.136	37.803	0.280	6974748
1	9	0.105	0.256	0.011	0.232	0.125	0.025	0.781	16.823	0.128	6969939
1	9	0.177	0.420	0.020	0.382	0.210	0.045	1.247	21.645	0.088	6976277
1	9	0.167	0.424	0.016	0.390	0.202	0.037	1.363	39.145	0.211	6976831
10	1	0.130	0.328	0.012	0.301	0.158	0.026	1.100	34.692	0.241	6954681
10	1	0.112	0.372	0.016	0.339	0.168	0.037	1.052	28.351	0.142	6958927
10	1	0.133	0.368	0.015	0.330	0.171	0.032	1.125	28.970	0.180	6959766
10	1	0.145	0.373	0.013	0.336	0.172	0.030	1.227	40.221	0.270	6963670
10	1	0.122	0.303	0.012	0.274	0.144	0.027	0.968	27.237	0.201	6964160
10	1	0.141	0.368	0.012	0.329	0.169	0.029	1.212	39.827	0.275	6967183
10	1	0.128	0.325	0.012	0.294	0.154	0.029	1.032	28.422	0.193	6967316
10	1	0.143	0.369	0.013	0.332	0.170	0.030	1.213	39.898	0.269	6967364
10	1	0.126	0.318	0.012	0.288	0.150	0.028	1.025	30.225	0.217	6967616
10	1	0.122	0.341	0.014	0.304	0.159	0.031	1.011	27.929	0.172	6968785
10	1	0.124	0.318	0.011	0.288	0.147	0.026	1.046	33.881	0.265	6969515
10	1	0.145	0.351	0.016	0.319	0.172	0.035	1.067	22.666	0.119	6969633
10	1	0.155	0.392	0.018	0.348	0.196	0.039	1.190	26.924	0.132	6973254
10	1	0.111	0.346	0.017	0.324	0.174	0.033	1.064	30.396	0.151	6974940
10	1	0.183	0.411	0.024	0.376	0.214	0.051	1.157	10.645	0.035	6975795
10	10	0.219	0.570	0.019	0.513	0.262	0.046	1.869	60.941	0.269	6953962
10	10	0.252	0.649	0.023	0.584	0.301	0.054	2.102	65.324	0.245	6954014
10	10	0.253	0.671	0.023	0.604	0.298	0.051	2.160	73.027	0.296	6964057
10	10	0.289	0.750	0.026	0.671	0.346	0.060	2.463	80.044	0.267	6967282
10	10	0.257	0.668	0.023	0.602	0.310	0.055	2.212	72.780	0.273	6967471
10	10	0.280	0.690	0.026	0.623	0.331	0.061	2.227	63.179	0.207	6967822
10	10	0.267	0.629	0.029	0.571	0.311	0.064	1.888	36.703	0.105	6967973
10	10	0.317	0.723	0.038	0.658	0.370	0.082	2.101	28.139	0.061	6968901
10	10	0.233	0.620	0.030	0.560	0.301	0.061	1.837	44.384	0.117	6970417
10	10	0.258	0.672	0.023	0.604	0.311	0.056	2.212	71.692	0.264	6970600
10	2	0.223	0.580	0.020	0.526	0.265	0.047	1.898	61.172	0.267	6953979
10	2	0.244	0.595	0.022	0.539	0.282	0.052	1.865	47.654	0.189	6955252
10	2	0.210	0.541	0.020	0.485	0.252	0.047	1.744	51.762	0.225	6958537
10	2	0.205	0.584	0.018	0.429	0.240	0.045	1.508	42.716	0.187	6961528
10	2	0.196	0.507	0.017	0.457	0.234	0.041	1.670	54.957	0.272	6963727
10	2	0.188	0.523	0.018	0.453	0.235	0.041	1.679	50.892	0.251	6964118
10	2	0.193	0.495	0.018	0.446	0.231	0.042	1.610	49.949	0.242	6967498
10	2	0.237	0.562	0.022	0.499	0.273	0.052	1.726	46.306	0.179	6968682
10	2	0.196	0.507	0.017	0.459	0.235	0.042	1.670	54.524	0.269	6969573
10	2	0.155	0.403	0.013	0.362	0.186	0.033	1.338	44.665	0.274	6970598
10	2	0.223	0.581	0.020	0.523	0.270	0.049	1.900	65.372	0.268	6970727
10	2	0.213	0.540	0.020	0.482	0.252	0.048	1.681	43.985	0.181	6975654
10	2	0.231	0.569	0.025	0.514	0.270	0.054	1.739	46.271	0.149	6976318
10	2	0.197	0.514	0.018	0.471	0.242	0.042	1.717	57.470	0.270	6976643
10	3	0.202	0.527	0.018	0.473	0.243	0.043	1.736	56.928	0.270	6958318
10	3	0.254	0.625	0.025	0.564	0.299	0.058	1.960	50.108	0.170	6959474
10	3	0.272	0.620	0.029	0.564	0.309	0.067	1.834	31.300	0.087	6960253
10	3	0.210	0.550	0.019	0.495	0.255	0.046	1.805	57.572	0.258	6966848
10	3	0.209	0.546	0.018	0.489	0.251	0.044	1.804	59.609	0.275	6967239
10	3	0.214	0.551	0.019	0.497	0.257	0.046	1.809	57.493	0.255	6967433
10	3	0.231	0.547	0.022	0.466	0.257	0.050	1.658	48.005	0.167	6968634
10	3	0.225	0.585	0.019	0.536	0.270	0.047	1.973	69.073	0.305	6969741
10	3	0.233	0.582	0.022	0.531	0.277	0.052	1.879	53.667	0.211	6969925
10	3	0.242	0.632	0.021	0.565	0.290	0.052	2.058	65.439	0.256	6974798
10	3	0.214	0.552	0.019	0.506	0.260	0.046	1.840	59.775	0.269	6976581
10	4	0.276	0.730	0.027	0.673	0.337	0.060	2.370	76.706	0.251	6954192
10	4	0.281	0.734	0.025	0.659	0.338	0.060	2.412	78.588	0.267	6958372
10	4	0.285	0.731	0.025	0.659	0.339	0.060	2.392	76.047	0.257	6963798
10	4	0.259	0.614	0.023	0.556	0.297	0.058	1.953	56.667	0.202	6964560
10	4	0.217	0.560	0.019	0.501	0.258	0.046	1.826	58.008	0.258	6967246
10	4	0.206	0.546	0.019	0.493	0.259	0.044	1.777	57.671	0.258	6967543
10	4	0.294	0.733	0.028	0.658	0.347	0.064	2.330	64.538	0.199	6967707
10	4	0.258	0.639	0.023	0.581	0.307	0.055	2.074	62.359	0.227	6969754
10	4	0.249	0.660	0.021	0.597	0.297	0.051	2.186	80.785	0.324	6970021
10	4	0.301	0.729	0.031	0.647	0.350	0.073	2.281	61.214	0.172	6971880
10	4	0.289	0.810	0.032	0.697	0.359	0.070	2.097	38.433	0.062	6972385
10	4	0.251	0.634	0.025	0.571	0.300	0.056	2.039	60.620	0.207	6975128
10	4	0.286	0.710	0.028	0.630	0.336	0.065	2.207	56.221	0.172	6975841
10	4	0.253	0.647	0.023	0.594	0.307	0.055	2.128	65.387	0.242	6976647
10	4	0.245	0.620	0.023	0.569	0.296	0.054	2.022	59.645	0.223	6976768
10	5	0.270	0.703	0.024	0.633	0.323	0.057	2.305	75.452	0.271	6954015
10	5	0.239	0.580	0.025	0.526	0.288	0.060	1.709	41.564	0.152	6962741
10	5	0.250	0.644	0.022	0.580	0.297	0.052	2.123	69.645	0.272	6963787
10	5	0.175	0.443	0.016	0.403	0.204	0.038	1.422	43.472	0.230	6963909
10	5	0.218	0.580	0.017	0.521	0.262	0.045	1.935	65.002	0.309	6967028
10	5	0.229	0.596	0.020	0.532	0.275	0.048	1.950	62.830	0.262	6967233
10	5	0.260	0.676	0.023	0.606	0.312	0.054	2.224	72.465	0.268	6967287
10	5	0.282	0.619	0.027	0.589	0.305	0.067	1.860	48.705	0.126	6971035
10	5	0.258	0.580	0.021	0.521	0.306	0.057	1.787	54.524	0.184	6973709
10	5	0.231	0.602	0.020	0.539	0.276	0.049	1.964	62.597	0.258	6974795
10	5	0.276	0.707	0.024	0.648	0.330	0.058	2.349	75.499	0.265	6976646
10	6	0.224	0.584	0.020	0.526	0.268	0.047	1.917	63.138	0.273	6953963
10	6	0.283	0.731	0.026	0.657	0.340	0.062	2.372	72.574	0.238	6958474
10	6	0.264	0.758	0.035	0.666	0.352	0.075	2.147	40.487	0.109	6959825
10	6	0.187	0.482	0.017	0.432	0.224	0.040	1.571	49.428	0.249	6967275
10	6	0.240	0.620	0.021	0.559	0.289	0.052	2.038	65.190	0.258	6967428
10	6	0.184	0.468	0.016	0.425	0.219	0.040	1.528	47.511	0.245	6969646
10	6	0.251	0.644	0.023	0.581	0.302	0.056	2.088	63.295	0.231	6970645
10	6	0.290	0.621	0.021	0.579	0.266	0.051	1.909	64.258	0.235	6971755
10	6	0.258	0.661	0.030	0.555	0.306	0.063	1.764	36.894	0.085	6973299
10	6	0.300	0.702	0.038	0.648	0.367	0.079	2.086	31.278	0.071	6975236
10	6	0.184	0.671	0.037	0.609	0.374	0.079	2.019	30.423	0.072	6975283
10	7	0.296	0.726	0.031	0.657	0.351	0.070	2.193	48.247	0.134	6956635
10	7	0.306	0.638	0.033	0.582	0.328	0.067	2.036	48.799	0.107	6963253
10	7	0.247	0.557	0.027	0.533	0.291	0.058	1.880	53.105	0.163	6965697
10	7	0.316	0.722	0.039	0.659	0.369	0.084	2.055	24.681	0.051	6966323
10	7	0.248	0.638	0.023	0.576	0.299	0.054	2.078	64.161	0.242	6967486
10	7	0.277	0.720	0.034	0.652	0.346	0.070	2.054	37.902	0.108	6969760
10	7	0.299	0.683	0.031	0.598	0.318	0.065	2.047	51.235	0.132	6969985
10	7	0.276	0.712	0.033	0.652	0.348	0.071	2.106	41.193	0.109	6971105
10	7	0.242	0.594	0.025	0.537	0.290	0.059	1.815	39.691	0.130	6973120
10	7	0.283	0.689	0.033	0.573	0.323	0.075	1.948	37.204	0.070	6974789
10	7	0.279	0.652	0.032	0.595	0.345	0.068	1.950	41.145	0.089	6975741
10	7	0.282	0.694	0.027	0.614	0.334	0.065	2.127	54.534	0.146	6976410
10	7	0.259	0.661	0.023	0.607	0.309	0.055	2.176	69.280	0.257	6976674
10	8	0.289	0.744	0.026	0.667	0.345	0.062	2.417	74.694	0.246	6954084
10	8	0.295	0.720	0.032	0.653	0.349	0.070	2.160	47.010	0.124	6956816
10	8	0.256	0.681	0.023	0.610	0.312	0.056	2.223	76.454	0.280	6958515
10	8	0.255	0.656	0.022	0.591	0.303	0.053	2.160	70.429	0.269	6963786
10	8	0.218	0.567	0.020	0.511	0.264	0.048	1.846	57.375	0.243	6966876
10	8	0.190	0.494	0.017	0.442	0.228	0.040	1.623	52.939	0.268	6967250
10	8	0.279	0.695	0.027	0.629	0.332	0.062	2.210	61.813	0.196	6967908
10	8	0.262	0.667	0.023	0.604	0.304	0.054	2.184	73.237	0.275	6969682
10	8	0.299	0.770	0.027	0.694	0.360	0.066	2.513	78.508	0.243	6970633
10	8	0.266	0.699	0.023	0.629	0.323	0.058	2.350	81.791	0.292	6970709
10	9	0.268	0.689	0.024	0.621	0.320	0.057	2.235	69.683	0.247	6954064
10	9	0.199	0.525	0.017	0.471	0.240	0.042	1.754	60.261	0.297	6958364
10	9	0.248	0.673	0.034	0.611	0.332	0.076	1.976	36.508	0.093	6964626
10	9	0.247	0.645	0.023	0.581	0.303	0.055	2.117	69.224	0.256	6966966
10	9	0.309	0.753	0.034	0.681	0.356	0.077	2.164	36.582	0.096	6970527
10	9	0.248	0.646	0.022	0.581	0.299	0.054	2.128	69.122	0.266	6970602
10	9	0.255	0.668	0.023	0.602	0.310	0.056	2.210	71.868	0.262	6970617
10	9	0.156	0.660	0.031	0.600	0.292	0.077	1.774	39.732	0.072	6974872
10	9	0.325	0.900	0.033	0.819	0.420	0.082	2.759	76.078	0.187	6975762
10	9	0.208	0.537	0.018	0.492	0.253	0.044	1.790	58.099	0.268	6976581
15	1	0.176	0.422	0.019	0.382	0.207	0.043	1.244	22.796	0.098	6958935
15	1	0.172	0.414	0.024	0.378	0.211	0.046	1.180	21.061	0.065	6962021
15	1	0.212	0.412	0.019	0.363	0.194	0.039	1.225	31.367	0.134	6962149
15	1	0.160	0.378	0.022	0.347	0.192	0.039	1.068	23.854	0.086	6964983
15	1	0.149	0.387	0.013	0.349	0.181	0.033	1.254	38.349	0.235	6966849
15	1	0.151	0.391	0.014	0.350	0.181	0.032	1.276	40.498	0.252	6967186
15	1	0.145	0.375	0.013	0.338	0.175	0.031	1.238	39.641	0.259	6967374
15	1	0.161	0.411	0.017	0.377	0.195	0.040	1.258	28.839	0.144	6968919
15	1	0.166	0.430	0.014	0.390	0.197	0.034	1.435	48.987	0.294	6969643
15	1	0.140	0.364	0.012	0.330	0.168	0.029	1.213	41.410	0.292	6969655
15	1	0.149	0.379	0.014	0.342	0.179	0.033	1.216	35.078	0.210	6970764
15	1	0.187	0.422	0.024	0.381	0.214	0.047	1.205	21.763	0.064	6971669
15	1	0.131	0.406	0.022	0.374	0.193	0.040	1.136	24.704	0.086	6971995
15	1	0.177	0.444	0.020	0.408	0.224	0.047	1.329	24.502	0.097	6972477
15	1	0.137	0.420	0.021	0.382	0.188	0.041	1.175	28.741	0.111	6972883
15	10	0.312	0.755	0.028	0.698	0.350	0.064	2.450	75.734	0.225	6954320
15	10	0.298	0.770	0.026	0.693	0.355	0.062	2.531	82.543	0.271	6963779
15	10	0.360	0.935	0.032	0.834	0.432	0.076	3.069	100.000	0.266	6967270
15	10	0.271	0.693	0.024	0.629	0.323	0.058	2.277	72.665	0.258	6969640
15	10	0.309	0.803	0.027	0.723	0.372	0.066	2.658	87.638	0.273	6970583
15	10	0.272	0.706	0.032	0.645	0.345	0.074	2.041	63.388	0.161	6972235
15	10	0.183	0.744	0.034	0.678	0.367	0.076	1.992	59.253	0.125	6972406
15	10	0.359	0.941	0.032	0.844	0.433	0.077	3.077	99.997	0.264	6974834
15	2	0.228	0.594	0.020	0.534	0.273	0.048	1.958	65.067	0.279	6953969
15	2	0.226	0.577	0.020	0.520	0.270	0.048	1.881	58.661	0.249	6954012
15	2	0.219	0.572	0.019	0.514	0.263	0.047	1.885	61.885	0.271	6958320
15	2	0.246	0.623	0.022	0.559	0.289	0.051	2.074	68.269	0.276	6958421
15	2	0.239	0.615	0.021	0.554	0.284	0.050	2.019	65.399	0.265	6963731
15	2	0.235	0.608	0.021	0.551	0.282	0.049	2.019	63.757	0.266	6966934
15	2	0.251	0.630	0.023	0.565	0.295	0.054	2.017	59.995	0.225	6967462
15	2	0.213	0.544	0.019	0.490	0.255	0.046	1.769	53.824	0.236	6967518
15	2	0.229	0.561	0.025	0.464	0.272	0.059	1.600	36.535	0.102	6968123
15	2	0.197	0.493	0.018	0.449	0.234	0.044	1.581	44.886	0.208	6969972
15	2	0.181	0.511	0.022	0.534	0.274	0.053	1.703	46.617	0.176	6970285
15	2	0.259	0.655	0.025	0.597	0.316	0.063	2.075	59.373	0.166	6971007
15	2	0.254	0.605	0.028	0.546	0.301	0.062	1.800	32.360	0.094	6972485
15	2	0.216	0.565	0.019	0.505	0.259	0.046	1.845	59.196	0.261	6974791
15	2	0.221	0.556	0.019	0.511	0.257	0.046	1.842	59.917	0.271	6976642
15	3	0.256	0.663	0.022	0.596	0.305	0.054	2.167	69.793	0.265	6954025
15	3	0.432	0.668	0.031	0.623	0.345	0.064	2.064	58.581	0.142	6961406
15	3	0.268	0.672	0.027	0.609	0.319	0.060	2.103	56.587	0.182	6964475
15	3	0.228	0.598	0.023	0.519	0.263	0.053	1.812	56.663	0.206	6964646
15	3	0.315	0.700	0.037	0.634	0.353	0.075	1.982	40.540	0.077	6965027
15	3	0.290	0.707	0.032	0.671	0.276	0.072	1.925	46.432	0.110	6966648
15	3	0.244	0.587	0.019	0.530	0.275	0.048	1.951	65.393	0.274	6967077
15	3	0.279	0.682	0.024	0.620	0.316	0.058	2.214	67.506	0.237	6967081
15	3	0.231	0.596	0.021	0.537	0.276	0.049	1.946	62.294	0.259	6967438
15	3	0.242	0.609	0.021	0.550	0.285	0.051	1.997	65.596	0.262	6967481
15	3	0.243	0.573	0.023	0.525	0.282	0.050	1.956	70.362	0.245	6968756
15	3	0.355	0.702	0.027	0.619	0.333	0.059	2.185	59.280	0.200	6969767
15	3	0.269	0.651	0.023	0.598	0.313	0.057	2.118	59.040	0.214	6970140
15	3	0.240	0.636	0.021	0.574	0.294	0.053	2.093	68.401	0.268	6970608
15	3	0.324	0.595	0.023	0.516	0.285	0.058	1.818	55.818	0.183	6973715
15	3	0.291	0.745	0.024	0.670	0.339	0.061	2.428	76.732	0.265	6974939
15	3	0.281	0.656	0.026	0.558	0.315	0.058	2.074	61.485	0.189	6975817
15	3	0.363	0.618	0.027	0.552	0.299	0.061	1.818	46.877	0.127	6976849
15	4	0.420	0.744	0.034	0.681	0.380	0.076	2.263	55.350	0.131	6958848
15	4	0.304	0.751	0.030	0.675	0.360	0.070	2.321	58.951	0.163	6959546
15	4	0.288	0.732	0.027	0.659	0.343	0.063	2.342	67.732	0.216	6964081
15	4	0.233	0.613	0.023	0.556	0.282	0.050	1.935	65.915	0.259	6964352
15	4	0.283	0.744	0.027	0.672	0.346	0.065	2.394	70.241	0.224	6967098
15	4	0.267	0.693	0.024	0.625	0.322	0.057	2.290	74.829	0.269	6967470
15	4	0.293	0.757	0.024	0.663	0.347	0.062	2.378	75.527	0.267	6967509
15	4	0.284	0.746	0.025	0.671	0.342	0.059	2.487	82.882	0.298	6967559
15	4	0.280	0.711	0.031	0.642	0.335	0.064	2.219	63.298	0.176	6968236
15	4	0.225	0.727	0.027	0.659	0.309	0.062	2.163	65.423	0.196	6969488
15	4	0.330	0.731	0.039	0.661	0.384	0.085	2.098	26.445	0.053	6970213
15	4	0.284	0.742	0.029	0.675	0.350	0.072	2.234	76.079	0.209	6973746
15	4	0.317	0.753	0.035	0.684	0.375	0.078	2.238	44.562	0.103	6974608
15	4	0.288	0.750	0.025	0.670	0.343	0.062	2.448	78.782	0.259	6974844
15	4	0.289	0.776	0.031	0.694	0.360	0.070	2.366	59.150	0.181	6976496
15	4	0.238	0.612	0.021	0.561	0.289	0.051	2.034	65.324	0.262	6976586
15	5	0.282	0.733	0.025	0.659	0.337	0.059	2.404	78.706	0.272	6954013
15	5	0.238	0.759	0.029	0.692	0.326	0.073	2.333	68.085	0.208	6961226
15	5	0.241	0.769	0.035	0.705	0.345	0.080	2.247	57.610	0.143	6963254
15	5	0.227	0.613	0.019	0.550	0.273	0.041	2.112	74.431	0.435	6966145
15	5	0.170	0.444	0.015	0.400	0.206	0.037	1.451	45.789	0.252	6966886
15	5	0.268	0.721	0.027	0.645	0.333	0.061	2.300	67.706	0.229	6967259
15	5	0.263	0.675	0.023	0.604	0.314	0.055	2.212	71.118	0.259	6967295
15	5	0.226	0.586	0.021	0.541	0.279	0.049	1.899	55.449	0.223	6967554
15	5	0.288	0.767	0.029	0.686	0.329	0.064	2.456	78.557	0.257	6968131
15	5	0.296	0.775	0.025	0.697	0.358	0.063	2.572	85.426	0.277	6970603
15	5	0.415	0.774	0.036	0.718	0.380	0.077	2.264	46.914	0.106	6973303
15	5	0.191	0.682	0.020	0.611	0.307	0.052	2.228	72.278	0.353	6973798
15	5	0.272	0.714	0.024	0.639	0.326	0.058	2.335	75.622	0.266	6974842
15	6	0.285	0.740	0.025	0.666	0.341	0.060	2.422	78.471	0.266	6954014
15	6	0.214	0.584	0.026	0.526	0.282	0.055	1.858	52.324	0.189	6955368
15	6	0.250	0.652	0.022	0.585	0.301	0.054	2.138	68.988	0.262	6958383
15	6	0.260	0.685	0.023	0.615	0.314	0.055	2.277	77.367	0.288	6958396
15	6	0.261	0.667	0.025	0.603	0.316	0.059	2.124	59.674	0.202	6967219
15	6	0.272	0.706	0.024	0.632	0.327	0.057	2.317	74.852	0.264	6967285
15	6	0.253	0.651	0.022	0.591	0.302	0.054	2.148	69.876	0.267	6969632
15	6	0.272	0.710	0.024	0.639	0.329	0.059	2.342	76.232	0.267	6970596
15	6	0.311	0.772	0.031	0.700	0.372	0.073	2.417	60.907	0.165	6971722
15	6	0.270	0.695	0.022	0.607	0.289	0.057	2.359	71.551	0.356	6971729
15	6	0.256	0.647	0.024	0.595	0.310	0.057	2.094	58.652	0.206	6977002
15	7	0.320	0.807	0.036	0.732	0.390	0.080	2.430	51.165	0.120	6957252
15	7	0.240	0.683	0.030	0.618	0.319	0.058	2.225	72.845	0.235	6959670
15	7	0.284	0.665	0.024	0.601	0.314	0.060	2.041	55.703	0.166	6965100
15	7	0.289	0.749	0.027	0.676	0.353	0.066	2.409	69.704	0.215	6967152
15	7	0.169	0.439	0.015	0.393	0.203	0.035	1.443	46.999	0.267	6967259
15	7	0.245	0.623	0.024	0.582	0.308	0.058	2.053	57.288	0.199	6967363
15	7	0.224	0.580	0.020	0.524	0.271	0.050	1.878	59.230	0.237	6967507
15	7	0.287	0.718	0.027	0.652	0.340	0.064	2.290	64.751	0.203	6969967
15	7	0.237	0.741	0.038	0.670	0.376	0.078	2.140	58.844	0.138	6970616
15	7	0.239	0.613	0.022	0.552	0.284	0.053	2.012	65.596	0.247	6970646
15	7	0.316	0.695	0.029	0.636	0.337	0.068	2.142	53.638	0.158	6972490
15	7	0.270	0.701	0.033	0.629	0.336	0.071	2.049	37.120	0.103	6972720
15	7	0.232	0.608	0.020	0.545	0.279	0.050	1.988	63.702	0.262	6974793
15	7	0.259	0.680	0.035	0.617	0.333	0.073	1.921	29.485	0.074	6976048
15	8	0.291	0.800	0.033	0.720	0.369	0.070	2.642	100.000	0.270	6956209
15	8	0.286	0.735	0.025	0.662	0.339	0.059	2.423	79.441	0.271	6963780
15	8	0.271	0.704	0.024	0.634	0.324	0.057	2.326	76.538	0.274	6963784
15	8	0.353	0.922	0.031	0.831	0.427	0.077	3.028	96.770	0.259	6966884
15	8	0.260	0.684	0.023	0.616	0.316	0.056	2.253	73.074	0.267	6966901
15	8	0.264	0.686	0.023	0.619	0.319	0.056	2.270	74.420	0.271	6967470
15	8	0.309	0.695	0.025	0.603	0.359	0.064	2.231	61.246	0.201	6969031
15	8	0.266	0.682	0.023	0.619	0.317	0.057	2.239	71.556	0.258	6969639
15	8	0.276	0.721	0.024	0.650	0.333	0.060	2.386	78.068	0.271	6970597
15	8	0.290	0.744	0.026	0.672	0.349	0.063	2.437	77.524	0.244	6970656
15	8	0.373	0.814	0.035	0.752	0.396	0.073	2.389	57.590	0.118	6973607
15	8	0.203	0.621	0.034	0.554	0.320	0.073	1.948	46.494	0.107	6975239
15	8	0.286	0.727	0.025	0.667	0.342	0.060	2.412	78.291	0.265	6976649
15	9	0.287	0.766	0.027	0.686	0.353	0.064	2.489	78.431	0.251	6958420
15	9	0.341	0.817	0.036	0.741	0.378	0.084	2.466	60.027	0.119	6961606
15	9	0.301	0.786	0.027	0.708	0.367	0.067	2.552	80.112	0.240	6966938
15	9	0.250	0.625	0.022	0.560	0.291	0.052	2.031	63.491	0.247	6967297
15	9	0.211	0.559	0.019	0.502	0.256	0.046	1.829	59.432	0.263	6967444
15	9	0.253	0.628	0.028	0.573	0.303	0.062	1.876	40.167	0.122	6969709
15	9	0.329	0.785	0.036	0.708	0.376	0.076	2.381	53.158	0.136	6969810
15	9	0.318	0.783	0.031	0.708	0.374	0.071	2.492	71.491	0.190	6970177
15	9	0.322	0.820	0.031	0.749	0.395	0.075	2.575	74.614	0.181	6970403
15	9	0.238	0.607	0.024	0.550	0.289	0.056	1.942	57.712	0.193	6971115
2	1	0.077	0.238	0.011	0.219	0.116	0.023	0.749	20.589	0.156	6966980
2	1	0.072	0.206	0.007	0.184	0.092	0.017	0.661	23.278	0.267	6967684
2	1	0.084	0.200	0.008	0.182	0.098	0.018	0.637	18.183	0.202	6967916
2	1	0.093	0.248	0.009	0.226	0.116	0.022	0.779	23.214	0.205	6969809
2	1	0.089	0.233	0.010	0.226	0.108	0.021	0.757	23.109	0.215	6975472
2	1	0.093	0.247	0.007	0.226	0.113	0.019	0.853	30.986	0.345	6976857
2	10	0.157	0.393	0.016	0.363	0.193	0.037	1.274	33.112	0.178	6968418
2	2	0.181	0.245	0.013	0.239	0.123	0.029	0.705	13.616	0.054	6971989
2	2	0.166	0.389	0.018	0.359	0.196	0.041	1.155	21.106	0.093	6974598
2	3	0.122	0.316	0.011	0.284	0.145	0.026	1.033	33.750	0.269	6953902
2	3	0.213	0.543	0.020	0.487	0.254	0.048	1.718	47.334	0.199	6975302
2	5	0.241	0.617	0.022	0.555	0.287	0.053	1.975	59.034	0.227	6954122
2	5	0.260	0.686	0.025	0.621	0.322	0.058	2.246	71.691	0.248	6970659
2	5	0.199	0.478	0.022	0.430	0.235	0.048	1.414	27.330	0.103	6971481
2	5	0.327	0.856	0.029	0.766	0.391	0.070	2.799	90.503	0.265	6974824
2	6	0.150	0.383	0.013	0.345	0.178	0.031	1.255	40.191	0.258	6963680
2	8	0.182	0.472	0.016	0.427	0.218	0.038	1.554	51.232	0.270	6967447
2	8	0.206	0.504	0.020	0.450	0.242	0.048	1.539	35.658	0.145	6976672
20	1	0.162	0.422	0.014	0.378	0.192	0.034	1.384	47.859	0.281	6954109
20	1	0.137	0.391	0.012	0.350	0.174	0.029	1.375	55.115	0.390	6955122
20	1	0.168	0.430	0.017	0.386	0.211	0.040	1.350	34.774	0.173	6959411
20	1	0.165	0.425	0.014	0.382	0.196	0.034	1.400	45.822	0.271	6963758
20	1	0.223	0.399	0.020	0.356	0.218	0.042	1.273	32.759	0.119	6963827
20	1	0.167	0.434	0.015	0.394	0.194	0.035	1.391	45.142	0.257	6963874
20	1	0.162	0.432	0.015	0.386	0.202	0.037	1.352	38.794	0.212	6967157
20	1	0.164	0.428	0.015	0.386	0.199	0.035	1.416	46.462	0.274	6967447
20	1	0.164	0.420	0.014	0.379	0.196	0.035	1.391	44.743	0.265	6967489
20	1	0.154	0.404	0.013	0.356	0.185	0.031	1.301	45.567	0.288	6967545
20	1	0.184	0.487	0.016	0.438	0.223	0.039	1.629	56.297	0.299	6970617
20	1	0.177	0.432	0.016	0.417	0.191	0.039	1.360	43.228	0.222	6970766
20	1	0.140	0.446	0.021	0.399	0.208	0.037	1.235	35.899	0.150	6972392
20	1	0.213	0.430	0.024	0.390	0.224	0.046	1.283	26.137	0.082	6973566
20	1	0.154	0.406	0.013	0.363	0.185	0.033	1.331	43.560	0.271	6974826
20	1	0.179	0.457	0.024	0.437	0.224	0.048	1.276	27.085	0.084	6976009
20	10	0.370	0.939	0.035	0.851	0.443	0.083	2.976	89.322	0.209	6954279
20	10	0.349	0.842	0.035	0.762	0.407	0.080	2.568	59.735	0.143	6955988
20	10	0.265	0.681	0.025	0.613	0.320	0.059	2.196	64.567	0.221	6958561
20	10	0.277	0.729	0.024	0.657	0.336	0.060	2.386	76.709	0.263	6966903
20	10	0.327	0.787	0.031	0.697	0.384	0.071	2.653	83.034	0.225	6967841
20	10	0.269	0.700	0.023	0.634	0.324	0.058	2.320	75.925	0.274	6969637
20	10	0.332	0.866	0.029	0.779	0.402	0.072	2.851	92.125	0.263	6970580
20	10	0.281	0.757	0.029	0.694	0.355	0.066	2.478	77.886	0.235	6976919
20	2	0.274	0.631	0.032	0.575	0.319	0.071	1.819	25.361	0.064	6963729
20	2	0.234	0.601	0.021	0.541	0.278	0.049	1.967	62.918	0.258	6963739
20	2	0.213	0.550	0.019	0.497	0.256	0.045	1.817	58.975	0.266	6967417
20	2	0.231	0.599	0.022	0.541	0.293	0.054	2.008	63.671	0.240	6967546
20	2	0.347	0.580	0.026	0.527	0.297	0.065	1.839	42.522	0.109	6970288
20	2	0.261	0.646	0.023	0.580	0.307	0.058	2.085	60.536	0.212	6970847
20	2	0.297	0.686	0.038	0.626	0.347	0.080	1.949	23.204	0.049	6970971
20	2	0.238	0.574	0.024	0.525	0.279	0.055	1.779	43.805	0.155	6971053
20	2	0.260	0.629	0.028	0.578	0.290	0.054	1.883	53.886	0.182	6971437
20	2	0.285	0.627	0.036	0.574	0.327	0.076	1.772	18.607	0.042	6973488
20	2	0.242	0.602	0.036	0.546	0.310	0.065	1.736	35.859	0.076	6974948
20	2	0.251	0.595	0.029	0.542	0.299	0.066	1.726	25.394	0.070	6975389
20	2	0.240	0.596	0.018	0.498	0.286	0.052	1.959	63.642	0.249	6975859
20	2	0.205	0.591	0.026	0.504	0.300	0.065	1.737	34.933	0.094	6976234
20	2	0.301	0.630	0.035	0.613	0.315	0.076	1.798	30.721	0.057	6976523
20	2	0.261	0.658	0.023	0.605	0.316	0.057	2.158	64.233	0.238	6976813
20	3	0.257	0.667	0.022	0.600	0.307	0.054	2.189	71.717	0.272	6954018
20	3	0.261	0.662	0.023	0.598	0.308	0.055	2.164	68.596	0.253	6963810
20	3	0.307	0.699	0.029	0.631	0.336	0.064	2.184	59.664	0.187	6964870
20	3	0.263	0.755	0.037	0.704	0.311	0.077	1.919	33.785	0.059	6966434
20	3	0.278	0.730	0.024	0.658	0.338	0.061	2.402	77.440	0.263	6966897
20	3	0.214	0.672	0.035	0.590	0.319	0.070	1.791	32.055	0.064	6968521
20	3	0.321	0.736	0.032	0.670	0.361	0.067	2.314	55.489	0.166	6969251
20	3	0.276	0.705	0.025	0.640	0.329	0.059	2.302	72.076	0.248	6969664
20	3	0.361	0.708	0.028	0.619	0.341	0.064	2.139	56.877	0.163	6970310
20	3	0.284	0.628	0.023	0.565	0.292	0.053	2.039	64.105	0.221	6971430
20	3	0.315	0.717	0.032	0.651	0.359	0.072	2.171	42.690	0.111	6971683
20	3	0.307	0.659	0.032	0.530	0.317	0.059	1.998	62.098	0.186	6973766
20	3	0.305	0.617	0.029	0.575	0.309	0.065	1.915	45.044	0.112	6974336
20	3	0.230	0.592	0.020	0.523	0.276	0.050	1.878	58.678	0.238	6974992
20	3	0.355	0.715	0.037	0.666	0.368	0.076	2.119	33.633	0.074	6975179
20	3	0.397	0.629	0.027	0.569	0.313	0.069	1.915	46.149	0.104	6975448
20	3	0.253	0.653	0.022	0.598	0.307	0.054	2.179	70.999	0.270	6976638
20	3	0.261	0.658	0.025	0.604	0.316	0.058	2.127	60.234	0.206	6976948
20	3	0.295	0.732	0.024	0.663	0.352	0.064	2.319	58.668	0.210	6976991
20	4	0.277	0.734	0.029	0.665	0.355	0.067	2.372	68.107	0.191	6959075
20	4	0.293	0.703	0.031	0.638	0.356	0.070	2.122	54.969	0.150	6960650
20	4	0.363	0.748	0.037	0.680	0.384	0.080	2.189	34.257	0.074	6962145
20	4	0.310	0.812	0.026	0.729	0.369	0.064	2.698	91.126	0.302	6963826
20	4	0.311	0.776	0.025	0.708	0.367	0.060	2.644	89.792	0.318	6967561
20	4	0.313	0.795	0.031	0.719	0.380	0.074	2.489	63.626	0.171	6967838
20	4	0.303	0.716	0.026	0.637	0.339	0.061	2.266	65.408	0.228	6968234
20	4	0.284	0.741	0.025	0.666	0.343	0.061	2.443	79.774	0.268	6970594
20	4	0.394	0.804	0.035	0.734	0.407	0.079	2.426	50.576	0.114	6971381
20	4	0.367	0.904	0.026	0.656	0.323	0.060	2.334	100.000	0.286	6972041
20	4	0.319	0.761	0.030	0.685	0.366	0.069	2.303	54.652	0.159	6972683
20	4	0.232	0.780	0.030	0.729	0.332	0.069	2.371	58.900	0.176	6973969
20	4	0.222	0.734	0.033	0.665	0.378	0.074	2.198	62.616	0.157	6974797
20	4	0.301	0.785	0.027	0.702	0.360	0.065	2.555	80.793	0.254	6974850
20	4	0.234	0.594	0.021	0.545	0.281	0.050	1.952	59.958	0.243	6976650
20	5	0.275	0.678	0.027	0.614	0.325	0.063	2.089	51.734	0.159	6955365
20	5	0.303	0.800	0.031	0.716	0.377	0.071	2.470	74.410	0.216	6964636
20	5	0.282	0.735	0.025	0.657	0.338	0.059	2.418	78.946	0.270	6967285
20	5	0.296	0.765	0.026	0.694	0.355	0.063	2.527	82.492	0.270	6969624
20	5	0.254	0.651	0.022	0.590	0.300	0.054	2.144	70.271	0.267	6969643
20	5	0.252	0.821	0.032	0.749	0.376	0.065	2.528	69.579	0.219	6970034
20	5	0.304	0.801	0.027	0.721	0.371	0.066	2.654	87.117	0.276	6970589
20	5	0.287	0.751	0.025	0.676	0.347	0.062	2.482	81.225	0.271	6970595
20	6	0.298	0.780	0.027	0.701	0.359	0.064	2.572	84.597	0.272	6958367
20	6	0.192	0.686	0.026	0.609	0.316	0.062	2.287	69.333	0.275	6958637
20	6	0.222	0.640	0.027	0.589	0.302	0.060	1.958	53.486	0.178	6959918
20	6	0.236	0.618	0.021	0.557	0.287	0.051	2.032	65.302	0.261	6966847
20	6	0.282	0.731	0.025	0.659	0.339	0.060	2.424	79.832	0.275	6967467
20	6	0.297	0.716	0.030	0.651	0.345	0.068	2.238	60.361	0.161	6967909
20	7	0.260	0.673	0.023	0.607	0.311	0.055	2.205	70.757	0.263	6954026
20	7	0.278	0.679	0.029	0.617	0.326	0.065	2.079	49.179	0.143	6955856
20	7	0.286	0.746	0.025	0.670	0.344	0.061	2.460	80.646	0.271	6958369
20	7	0.314	0.806	0.030	0.723	0.377	0.070	2.574	75.050	0.216	6958645
20	7	0.251	0.700	0.022	0.629	0.318	0.056	2.339	78.680	0.303	6967023
20	7	0.273	0.705	0.024	0.636	0.329	0.058	2.325	74.844	0.263	6967476
20	7	0.338	0.814	0.034	0.732	0.395	0.077	2.469	55.812	0.135	6969489
20	7	0.250	0.654	0.023	0.585	0.303	0.055	2.156	70.034	0.266	6970636
20	7	0.351	0.870	0.039	0.793	0.425	0.088	2.657	55.331	0.122	6972907
20	7	0.286	0.735	0.025	0.662	0.338	0.061	2.404	80.574	0.272	6974937
20	7	0.278	0.715	0.026	0.641	0.331	0.061	2.279	66.971	0.219	6975036
20	7	0.271	0.911	0.033	0.819	0.415	0.090	2.742	87.039	0.232	6975469
20	7	0.301	0.818	0.027	0.750	0.367	0.067	2.683	86.962	0.275	6976790
20	8	0.242	0.629	0.021	0.566	0.290	0.051	2.059	66.848	0.267	6954022
20	8	0.258	0.812	0.029	0.736	0.392	0.074	2.555	80.036	0.211	6955895
20	8	0.244	0.637	0.022	0.572	0.293	0.052	2.107	70.352	0.277	6958385
20	8	0.322	0.798	0.031	0.721	0.379	0.071	2.522	69.611	0.192	6964357
20	8	0.318	0.810	0.032	0.729	0.383	0.072	2.584	76.440	0.201	6967639
20	8	0.298	0.760	0.028	0.687	0.360	0.065	2.467	72.354	0.225	6967708
20	8	0.352	0.842	0.036	0.765	0.413	0.082	2.574	58.119	0.135	6969804
20	8	0.272	0.674	0.026	0.610	0.320	0.060	2.169	64.926	0.210	6970856
20	8	0.335	0.863	0.032	0.773	0.405	0.076	2.757	78.593	0.209	6975171
20	8	0.268	0.691	0.024	0.633	0.325	0.057	2.300	74.472	0.267	6976636
20	9	0.281	0.732	0.025	0.660	0.337	0.059	2.415	80.245	0.278	6954018
20	9	0.305	0.809	0.029	0.731	0.381	0.069	2.640	82.217	0.244	6966959
20	9	0.360	0.934	0.033	0.839	0.438	0.080	3.011	90.043	0.227	6967001
20	9	0.328	0.842	0.030	0.756	0.393	0.070	2.738	84.763	0.242	6967324
20	9	0.257	0.665	0.023	0.600	0.309	0.055	2.198	71.486	0.267	6967473
20	9	0.217	0.682	0.036	0.610	0.341	0.074	2.201	56.677	0.152	6969609
20	9	0.273	0.703	0.024	0.637	0.326	0.058	2.320	75.992	0.270	6969628
20	9	0.331	0.819	0.032	0.718	0.389	0.076	2.533	70.224	0.171	6970544
20	9	0.358	0.923	0.031	0.832	0.426	0.077	3.016	100.000	0.268	6970625
20	9	0.310	0.794	0.029	0.717	0.374	0.070	2.555	74.500	0.217	6970831
25	1	0.169	0.438	0.015	0.394	0.202	0.036	1.428	45.561	0.258	6954003
25	1	0.180	0.456	0.017	0.415	0.215	0.040	1.462	42.542	0.216	6954264
25	1	0.153	0.407	0.014	0.360	0.182	0.032	1.314	46.950	0.286	6958652
25	1	0.178	0.416	0.018	0.391	0.198	0.037	1.312	36.110	0.167	6959664
25	1	0.165	0.422	0.015	0.380	0.195	0.034	1.384	44.498	0.261	6963767
25	1	0.156	0.415	0.014	0.371	0.189	0.033	1.372	46.175	0.275	6963860
25	1	0.169	0.444	0.014	0.405	0.208	0.036	1.483	49.243	0.288	6966940
25	1	0.199	0.504	0.018	0.454	0.237	0.044	1.615	47.280	0.215	6967076
25	1	0.191	0.494	0.017	0.441	0.229	0.040	1.616	51.288	0.257	6967264
25	1	0.165	0.428	0.015	0.386	0.199	0.035	1.412	45.767	0.265	6967447
25	1	0.183	0.464	0.017	0.419	0.220	0.041	1.488	42.372	0.210	6967820
25	1	0.221	0.490	0.017	0.447	0.221	0.041	1.479	45.341	0.198	6968855
25	1	0.177	0.454	0.016	0.412	0.212	0.038	1.486	47.541	0.252	6969617
25	1	0.176	0.446	0.016	0.405	0.209	0.038	1.447	43.561	0.234	6969736
25	1	0.157	0.395	0.014	0.358	0.183	0.034	1.274	42.802	0.258	6970881
25	1	0.213	0.442	0.023	0.404	0.231	0.046	1.355	31.263	0.107	6974790
25	1	0.170	0.447	0.015	0.400	0.204	0.036	1.469	48.219	0.273	6974819
25	1	0.165	0.446	0.015	0.389	0.200	0.037	1.429	45.862	0.252	6974896
25	1	0.161	0.414	0.014	0.380	0.194	0.034	1.389	45.968	0.279	6976617
25	10	0.346	0.906	0.031	0.813	0.417	0.074	2.983	97.680	0.270	6958355
25	10	0.321	0.835	0.027	0.749	0.383	0.065	2.805	95.080	0.306	6963841
25	10	0.293	0.733	0.028	0.664	0.350	0.065	2.450	80.720	0.248	6967756
25	10	0.349	0.879	0.038	0.794	0.423	0.083	2.705	61.807	0.146	6969397
25	10	0.317	0.817	0.029	0.737	0.386	0.071	2.619	81.797	0.256	6971243
25	10	0.310	0.800	0.027	0.734	0.376	0.066	2.670	86.862	0.270	6976616
25	2	0.247	0.641	0.023	0.574	0.294	0.054	2.065	64.000	0.242	6958395
25	2	0.231	0.595	0.021	0.536	0.278	0.050	1.947	59.651	0.245	6958423
25	2	0.191	0.528	0.031	0.524	0.267	0.049	1.733	54.977	0.177	6959309
25	2	0.202	0.629	0.035	0.577	0.310	0.062	1.881	55.101	0.143	6960337
25	2	0.245	0.599	0.025	0.555	0.290	0.056	1.875	47.480	0.167	6964999
25	2	0.211	0.572	0.025	0.520	0.297	0.060	1.885	55.816	0.187	6966115
25	2	0.237	0.620	0.021	0.559	0.288	0.052	2.038	65.408	0.260	6966847
25	2	0.225	0.618	0.022	0.557	0.277	0.051	1.979	62.082	0.249	6967402
25	2	0.216	0.561	0.018	0.502	0.262	0.043	1.919	67.483	0.339	6967762
25	2	0.282	0.720	0.025	0.653	0.336	0.060	2.356	74.398	0.252	6969650
25	2	0.229	0.643	0.018	0.573	0.288	0.046	2.246	100.000	0.426	6969808
25	2	0.247	0.662	0.025	0.597	0.315	0.059	2.128	62.349	0.203	6970976
25	2	0.223	0.632	0.031	0.598	0.321	0.076	1.961	46.656	0.107	6973716
25	2	0.259	0.609	0.028	0.551	0.302	0.065	1.805	31.951	0.094	6976141
25	2	0.272	0.665	0.032	0.602	0.337	0.075	1.903	26.362	0.064	6976540
25	3	0.276	0.692	0.027	0.624	0.328	0.063	2.190	59.686	0.189	6958968
25	3	0.295	0.720	0.031	0.623	0.353	0.063	1.960	42.834	0.086	6961687
25	3	0.305	0.712	0.036	0.650	0.356	0.079	2.058	29.241	0.066	6963362
25	3	0.214	0.639	0.034	0.657	0.284	0.060	1.964	58.226	0.154	6964726
25	3	0.296	0.776	0.026	0.699	0.360	0.064	2.550	81.955	0.262	6966895
25	3	0.286	0.754	0.025	0.682	0.349	0.062	2.473	79.993	0.263	6966900
25	3	0.274	0.717	0.025	0.643	0.331	0.058	2.375	78.755	0.276	6967295
25	3	0.264	0.686	0.022	0.619	0.316	0.055	2.314	76.385	0.303	6967600
25	3	0.364	0.704	0.031	0.565	0.327	0.066	2.038	51.393	0.131	6968303
25	3	0.288	0.712	0.029	0.641	0.342	0.065	2.215	55.187	0.162	6968475
25	3	0.376	0.658	0.027	0.538	0.305	0.064	1.940	50.260	0.137	6969406
25	3	0.282	0.719	0.027	0.653	0.335	0.061	2.341	74.117	0.238	6969844
25	3	0.256	0.670	0.022	0.600	0.309	0.054	2.218	74.597	0.281	6970623
25	3	0.281	0.611	0.026	0.547	0.299	0.054	1.980	63.078	0.204	6970999
25	3	0.275	0.722	0.028	0.650	0.343	0.065	2.295	65.596	0.193	6971044
25	3	0.271	0.704	0.026	0.623	0.326	0.060	2.269	71.305	0.232	6974996
25	3	0.277	0.722	0.031	0.654	0.337	0.065	2.285	67.688	0.196	6975689
25	3	0.288	0.717	0.025	0.657	0.342	0.061	2.380	74.324	0.248	6976691
25	4	0.297	0.766	0.026	0.692	0.353	0.063	2.511	80.844	0.265	6954018
25	4	0.324	0.841	0.029	0.756	0.389	0.070	2.757	88.256	0.259	6958367
25	4	0.378	0.809	0.030	0.710	0.384	0.072	2.411	65.445	0.174	6960552
25	4	0.274	0.708	0.024	0.638	0.325	0.057	2.337	77.127	0.270	6963808
25	4	0.249	0.762	0.024	0.676	0.330	0.056	2.496	85.357	0.379	6965934
25	4	0.279	0.730	0.025	0.658	0.340	0.062	2.373	74.346	0.242	6966933
25	4	0.293	0.763	0.027	0.683	0.354	0.061	2.525	84.423	0.271	6967328
25	4	0.237	0.644	0.020	0.579	0.294	0.051	2.162	73.157	0.341	6967727
25	4	0.295	0.730	0.026	0.637	0.364	0.065	2.402	74.237	0.216	6968132
25	4	0.270	0.663	0.026	0.604	0.317	0.061	2.086	55.521	0.178	6970360
25	4	0.324	0.844	0.027	0.761	0.378	0.068	2.745	89.719	0.264	6970696
25	4	0.303	0.685	0.032	0.625	0.346	0.076	2.090	50.194	0.095	6973170
25	4	0.332	0.861	0.029	0.769	0.400	0.072	2.771	86.866	0.239	6974888
25	5	0.281	0.730	0.025	0.657	0.336	0.059	2.396	78.399	0.271	6954013
25	5	0.293	0.755	0.025	0.680	0.348	0.061	2.490	82.170	0.274	6954015
25	5	0.300	0.784	0.026	0.713	0.358	0.063	2.599	85.171	0.292	6958511
25	5	0.339	0.860	0.031	0.776	0.402	0.073	2.776	85.164	0.234	6963873
25	5	0.294	0.849	0.032	0.766	0.389	0.071	2.604	70.952	0.217	6965289
25	5	0.298	0.774	0.027	0.693	0.358	0.063	2.539	82.016	0.264	6967281
25	5	0.315	0.816	0.028	0.736	0.379	0.067	2.700	88.184	0.270	6967451
25	5	0.299	0.775	0.026	0.699	0.359	0.063	2.563	84.055	0.272	6967464
25	5	0.332	0.858	0.028	0.778	0.397	0.070	2.836	93.647	0.275	6969614
25	5	0.318	0.772	0.031	0.700	0.374	0.074	2.417	67.400	0.168	6971533
25	5	0.473	0.852	0.033	0.743	0.372	0.075	2.391	62.816	0.127	6974065
25	5	0.306	0.868	0.038	0.780	0.409	0.083	2.537	52.659	0.123	6974501
25	5	0.308	0.813	0.027	0.729	0.368	0.067	2.644	84.578	0.260	6974855
25	5	0.285	0.732	0.025	0.671	0.345	0.061	2.438	78.220	0.264	6976639
25	6	0.272	0.695	0.024	0.627	0.321	0.056	2.326	80.380	0.288	6954127
25	6	0.323	0.855	0.027	0.766	0.387	0.067	2.835	92.165	0.301	6954177
25	6	0.247	0.638	0.022	0.579	0.297	0.053	2.166	73.458	0.285	6958443
25	6	0.335	0.865	0.033	0.782	0.408	0.078	2.797	81.958	0.220	6967742
25	6	0.229	0.696	0.033	0.628	0.369	0.076	2.234	65.795	0.150	6969435
25	6	0.278	0.719	0.024	0.652	0.333	0.059	2.378	78.617	0.274	6969631
25	6	0.200	0.528	0.020	0.472	0.251	0.048	1.751	55.255	0.224	6971032
25	6	0.221	0.632	0.032	0.554	0.333	0.055	2.162	84.120	0.268	6973178
25	6	0.220	0.758	0.033	0.696	0.339	0.072	2.146	49.983	0.138	6975383
25	6	0.346	0.894	0.031	0.819	0.420	0.074	2.975	96.068	0.266	6976619
25	6	0.332	0.859	0.029	0.787	0.404	0.071	2.866	93.406	0.270	6976622
25	7	0.324	0.817	0.029	0.733	0.396	0.084	2.467	59.281	0.143	6956932
25	7	0.324	0.846	0.029	0.759	0.389	0.069	2.784	90.983	0.269	6958355
25	7	0.286	0.737	0.025	0.664	0.340	0.059	2.429	79.594	0.272	6963779
25	7	0.298	0.782	0.026	0.705	0.362	0.065	2.576	83.357	0.265	6966894
25	7	0.325	0.832	0.030	0.751	0.390	0.070	2.720	85.268	0.246	6967505
25	7	0.219	0.778	0.027	0.612	0.308	0.065	2.105	60.164	0.163	6968086
25	7	0.269	0.668	0.030	0.599	0.326	0.066	1.967	37.252	0.104	6971720
25	7	0.273	0.736	0.023	0.661	0.338	0.059	2.403	82.898	0.290	6975041
25	8	0.336	0.882	0.030	0.788	0.406	0.071	2.898	99.560	0.284	6954086
25	8	0.325	0.852	0.029	0.765	0.391	0.069	2.817	93.899	0.279	6958360
25	8	0.290	0.887	0.036	0.784	0.396	0.073	2.687	63.316	0.227	6960814
25	8	0.263	0.897	0.036	0.710	0.352	0.069	2.389	50.341	0.142	6965011
25	8	0.334	0.885	0.037	0.800	0.429	0.084	2.750	75.125	0.159	6965214
25	8	0.301	0.788	0.027	0.709	0.366	0.066	2.583	82.477	0.258	6966897
25	8	0.296	0.795	0.027	0.686	0.369	0.066	2.602	85.848	0.262	6967037
25	8	0.305	0.778	0.028	0.699	0.365	0.066	2.506	74.294	0.225	6967445
25	8	0.318	0.826	0.028	0.745	0.383	0.068	2.732	89.676	0.272	6967451
25	8	0.290	0.718	0.029	0.657	0.357	0.066	2.310	64.097	0.177	6967999
25	8	0.311	0.838	0.029	0.758	0.397	0.074	2.659	80.841	0.216	6969992
25	8	0.325	0.849	0.030	0.757	0.393	0.072	2.767	86.854	0.244	6970629
25	8	0.314	0.831	0.027	0.742	0.377	0.066	2.749	91.095	0.287	6974851
25	8	0.332	0.829	0.031	0.764	0.401	0.074	2.693	78.315	0.216	6976912
25	9	0.333	0.864	0.029	0.778	0.397	0.070	2.828	92.102	0.269	6953998
25	9	0.276	0.719	0.024	0.645	0.332	0.059	2.376	78.205	0.274	6958373
25	9	0.311	0.830	0.028	0.745	0.385	0.066	2.755	92.072	0.281	6958407
25	9	0.313	0.807	0.027	0.726	0.372	0.065	2.654	86.581	0.270	6963776
25	9	0.363	0.943	0.033	0.843	0.437	0.077	3.073	96.942	0.253	6967284
25	9	0.276	0.719	0.024	0.648	0.333	0.058	2.399	81.354	0.288	6967491
25	9	0.229	0.594	0.021	0.533	0.272	0.048	1.922	66.740	0.277	6967604
25	9	0.298	0.764	0.029	0.698	0.369	0.071	2.446	75.140	0.198	6970263
25	9	0.259	0.677	0.023	0.609	0.313	0.056	2.231	72.753	0.267	6970599
25	9	0.323	0.744	0.029	0.674	0.369	0.071	2.407	61.629	0.175	6970817
25	9	0.310	0.812	0.027	0.726	0.372	0.066	2.654	85.422	0.263	6974837
30	1	0.187	0.471	0.018	0.428	0.223	0.041	1.504	43.041	0.209	6954342
30	1	0.188	0.471	0.018	0.426	0.222	0.041	1.494	42.337	0.200	6954409
30	1	0.184	0.481	0.016	0.432	0.222	0.040	1.584	51.801	0.269	6958339
30	1	0.207	0.532	0.019	0.478	0.248	0.045	1.722	52.344	0.233	6958453
30	1	0.194	0.472	0.021	0.426	0.229	0.046	1.428	30.884	0.128	6966559
30	1	0.175	0.451	0.017	0.411	0.214	0.039	1.454	41.905	0.217	6967172
30	1	0.171	0.445	0.015	0.398	0.205	0.036	1.462	47.782	0.269	6967258
30	1	0.171	0.451	0.015	0.406	0.208	0.036	1.486	48.483	0.274	6967270
30	1	0.203	0.478	0.021	0.434	0.236	0.048	1.435	29.181	0.114	6967420
30	1	0.185	0.479	0.016	0.432	0.222	0.039	1.585	51.984	0.271	6967435
30	1	0.186	0.484	0.017	0.437	0.224	0.040	1.606	53.300	0.276	6967439
30	1	0.170	0.436	0.016	0.395	0.203	0.037	1.393	41.338	0.225	6969800
30	1	0.163	0.427	0.015	0.396	0.199	0.035	1.427	47.902	0.274	6970634
30	1	0.181	0.443	0.016	0.389	0.206	0.039	1.421	41.592	0.217	6970934
30	1	0.213	0.510	0.022	0.466	0.251	0.051	1.544	32.291	0.120	6972768
30	1	0.177	0.464	0.016	0.415	0.212	0.038	1.513	48.541	0.261	6974816
30	1	0.169	0.446	0.014	0.398	0.202	0.035	1.480	50.913	0.296	6974886
30	1	0.190	0.501	0.017	0.455	0.233	0.040	1.723	58.392	0.320	6976806
30	10	0.351	0.913	0.031	0.822	0.420	0.074	2.998	98.117	0.271	6953997
30	10	0.243	0.591	0.020	0.541	0.280	0.054	2.020	66.074	0.243	6959254
30	10	0.345	0.929	0.032	0.833	0.428	0.075	3.053	99.999	0.269	6963810
30	10	0.346	0.899	0.031	0.804	0.415	0.073	2.948	95.373	0.265	6967267
30	10	0.250	0.672	0.026	0.617	0.326	0.057	2.267	74.742	0.260	6967351
30	10	0.341	0.886	0.030	0.801	0.414	0.073	2.923	94.266	0.266	6967464
30	10	0.363	0.951	0.033	0.858	0.443	0.080	3.077	94.588	0.242	6969696
30	10	0.376	0.917	0.036	0.834	0.462	0.089	3.059	82.646	0.188	6971538
30	10	0.146	0.398	0.014	0.364	0.181	0.031	1.343	44.560	0.359	6972081
30	10	0.356	0.916	0.032	0.839	0.432	0.076	3.036	97.249	0.257	6976626
30	2	0.288	0.703	0.027	0.631	0.332	0.064	2.184	53.618	0.171	6955488
30	2	0.260	0.678	0.023	0.609	0.312	0.056	2.231	72.996	0.269	6958374
30	2	0.223	0.591	0.019	0.530	0.269	0.047	1.982	70.122	0.310	6958495
30	2	0.241	0.648	0.023	0.584	0.307	0.057	2.063	59.410	0.216	6967177
30	2	0.239	0.620	0.021	0.553	0.283	0.051	2.073	74.295	0.305	6967752
30	2	0.269	0.631	0.021	0.572	0.304	0.054	2.095	70.641	0.268	6967867
30	2	0.295	0.668	0.030	0.581	0.312	0.067	1.939	43.490	0.100	6968167
30	2	0.202	0.649	0.018	0.589	0.296	0.052	2.065	70.814	0.323	6968813
30	2	0.263	0.623	0.029	0.566	0.307	0.064	1.842	33.227	0.095	6969078
30	2	0.268	0.694	0.023	0.627	0.320	0.056	2.302	76.242	0.282	6969642
30	2	0.235	0.613	0.020	0.555	0.282	0.049	2.041	69.234	0.289	6969665
30	2	0.266	0.681	0.024	0.624	0.318	0.057	1.985	48.132	0.150	6969870
30	2	0.268	0.656	0.024	0.600	0.314	0.057	2.212	73.693	0.246	6970941
30	2	0.248	0.638	0.022	0.581	0.293	0.054	2.084	68.325	0.259	6974941
30	2	0.247	0.565	0.028	0.535	0.312	0.061	1.751	37.575	0.092	6975617
30	3	0.280	0.724	0.025	0.663	0.336	0.060	2.405	79.231	0.271	6954028
30	3	0.330	0.662	0.034	0.601	0.327	0.076	1.980	40.821	0.086	6960094
30	3	0.331	0.718	0.035	0.642	0.369	0.078	2.181	40.858	0.089	6963904
30	3	0.288	0.756	0.025	0.679	0.350	0.062	2.486	80.831	0.266	6966897
30	3	0.273	0.709	0.026	0.642	0.332	0.060	2.314	73.648	0.246	6967529
30	3	0.272	0.724	0.032	0.651	0.367	0.073	2.134	44.651	0.093	6969075
30	3	0.328	0.722	0.033	0.652	0.368	0.071	2.220	50.776	0.099	6969219
30	3	0.328	0.783	0.033	0.709	0.380	0.076	2.440	56.447	0.146	6969274
30	3	0.270	0.687	0.024	0.623	0.320	0.058	2.252	71.824	0.256	6969642
30	3	0.295	0.713	0.026	0.634	0.350	0.062	2.242	64.395	0.221	6970623
30	3	0.250	0.729	0.019	0.640	0.316	0.054	2.434	89.810	0.388	6971482
30	3	0.335	0.819	0.026	0.695	0.389	0.070	2.500	80.616	0.231	6971793
30	3	0.311	0.716	0.037	0.672	0.393	0.083	2.241	44.152	0.082	6973283
30	3	0.299	0.750	0.029	0.695	0.344	0.068	2.341	63.471	0.185	6975582
30	4	0.336	0.858	0.031	0.774	0.398	0.072	2.786	83.698	0.242	6954186
30	4	0.448	0.773	0.033	0.695	0.394	0.071	2.476	76.708	0.182	6962775
30	4	0.339	0.883	0.029	0.792	0.405	0.070	2.934	97.888	0.289	6963784
30	4	0.308	0.733	0.029	0.647	0.339	0.065	2.215	63.781	0.191	6968475
30	4	0.325	0.790	0.026	0.721	0.363	0.062	2.843	87.643	0.323	6968761
30	4	0.300	0.794	0.026	0.719	0.366	0.063	2.695	100.000	0.317	6970069
30	4	0.325	0.795	0.035	0.720	0.389	0.076	2.405	49.405	0.124	6970671
30	4	0.371	0.717	0.037	0.657	0.358	0.074	2.182	52.003	0.107	6971959
30	4	0.354	0.689	0.035	0.622	0.376	0.080	2.165	42.626	0.082	6973574
30	5	0.341	0.918	0.030	0.816	0.418	0.074	2.982	97.337	0.274	6954023
30	5	0.319	0.879	0.033	0.788	0.409	0.077	2.778	79.752	0.221	6959031
30	5	0.334	0.855	0.030	0.770	0.396	0.070	2.794	88.835	0.255	6963781
30	5	0.310	0.811	0.028	0.730	0.376	0.068	2.642	83.639	0.247	6966916
30	5	0.274	0.711	0.029	0.639	0.352	0.067	2.176	49.043	0.141	6969214
30	5	0.343	0.880	0.030	0.796	0.407	0.072	2.908	95.498	0.274	6969614
30	5	0.364	0.855	0.033	0.743	0.344	0.076	2.490	71.487	0.178	6970045
30	5	0.292	0.739	0.028	0.667	0.353	0.066	2.359	65.460	0.194	6971048
30	5	0.327	0.842	0.029	0.772	0.396	0.069	2.813	91.517	0.270	6976617
30	6	0.349	0.909	0.031	0.816	0.418	0.075	2.993	98.116	0.270	6958356
30	6	0.265	0.683	0.023	0.614	0.315	0.055	2.242	73.408	0.272	6963786
30	6	0.362	0.936	0.032	0.838	0.433	0.076	3.073	100.000	0.266	6967268
30	6	0.347	0.902	0.033	0.815	0.428	0.078	2.935	92.830	0.235	6967568
30	6	0.288	0.751	0.024	0.677	0.345	0.059	2.525	84.820	0.308	6967571
30	6	0.276	0.721	0.024	0.647	0.334	0.060	2.362	76.077	0.262	6970602
30	6	0.322	0.829	0.028	0.758	0.390	0.068	2.770	90.381	0.274	6976620
30	7	0.274	0.692	0.025	0.624	0.324	0.059	2.219	65.336	0.221	6954176
30	7	0.317	0.849	0.027	0.793	0.394	0.065	2.794	91.314	0.288	6954302
30	7	0.313	0.803	0.028	0.721	0.372	0.066	2.634	85.601	0.262	6963782
30	7	0.285	0.744	0.026	0.671	0.346	0.063	2.431	77.229	0.248	6966925
30	7	0.348	0.841	0.033	0.786	0.409	0.078	2.827	88.273	0.220	6970024
30	7	0.247	0.793	0.020	0.736	0.341	0.060	2.456	82.088	0.357	6973268
30	7	0.289	0.754	0.024	0.671	0.336	0.060	2.476	84.739	0.284	6974949
30	7	0.268	0.693	0.024	0.634	0.326	0.057	2.311	75.331	0.271	6976635
30	7	0.269	0.717	0.022	0.662	0.337	0.057	2.461	84.435	0.318	6976795
30	8	0.317	0.823	0.028	0.741	0.378	0.067	2.699	87.873	0.269	6953997
30	8	0.308	0.836	0.036	0.758	0.418	0.082	2.584	63.594	0.157	6956078
30	8	0.325	0.852	0.029	0.757	0.389	0.069	2.827	94.352	0.298	6958512
30	8	0.289	0.838	0.032	0.748	0.398	0.075	2.608	73.992	0.220	6959912
30	8	0.328	0.839	0.030	0.759	0.394	0.071	2.731	83.759	0.238	6967550
30	8	0.303	0.762	0.030	0.685	0.363	0.067	2.403	66.775	0.192	6967784
30	8	0.286	0.767	0.032	0.698	0.382	0.076	2.378	59.608	0.156	6968538
30	8	0.293	0.775	0.027	0.694	0.360	0.065	2.542	80.555	0.257	6970624
30	8	0.326	0.779	0.038	0.797	0.351	0.091	2.522	51.879	0.137	6972016
30	9	0.312	0.802	0.028	0.722	0.371	0.066	2.620	84.014	0.259	6954019
30	9	0.352	0.892	0.033	0.794	0.420	0.075	2.939	99.928	0.266	6958566
30	9	0.291	0.750	0.026	0.675	0.346	0.061	2.468	80.427	0.269	6963779
30	9	0.317	0.813	0.027	0.731	0.376	0.065	2.694	89.791	0.281	6963783
30	9	0.280	0.729	0.025	0.652	0.336	0.059	2.398	78.038	0.269	6967283
30	9	0.361	0.925	0.032	0.838	0.433	0.077	3.057	100.000	0.267	6967461
30	9	0.361	0.901	0.035	0.826	0.434	0.081	2.892	82.778	0.206	6970031
30	9	0.371	0.965	0.032	0.864	0.444	0.080	3.144	99.569	0.255	6974836
30	9	0.172	0.622	0.023	0.506	0.265	0.050	1.701	75.051	0.255	6976842
35	1	0.181	0.473	0.015	0.425	0.216	0.037	1.571	54.203	0.298	6954022
35	1	0.195	0.498	0.016	0.436	0.224	0.040	1.622	58.835	0.288	6954449
35	1	0.189	0.493	0.017	0.443	0.228	0.041	1.614	51.824	0.259	6958349
35	1	0.188	0.503	0.020	0.462	0.252	0.048	1.588	40.190	0.160	6959950
35	1	0.221	0.513	0.021	0.467	0.244	0.043	1.690	55.052	0.239	6964470
35	1	0.177	0.465	0.016	0.419	0.215	0.038	1.531	49.611	0.265	6966868
35	1	0.198	0.536	0.020	0.482	0.247	0.046	1.695	50.487	0.210	6967175
35	1	0.190	0.492	0.017	0.441	0.228	0.040	1.615	52.317	0.264	6967250
35	1	0.195	0.507	0.018	0.454	0.236	0.041	1.670	57.533	0.272	6967398
35	1	0.191	0.496	0.017	0.447	0.230	0.040	1.649	55.020	0.281	6967421
35	1	0.213	0.506	0.023	0.459	0.249	0.051	1.493	28.890	0.102	6968147
35	1	0.190	0.491	0.019	0.443	0.235	0.044	1.552	41.258	0.188	6968278
35	1	0.181	0.466	0.016	0.422	0.216	0.038	1.540	50.717	0.273	6969598
35	1	0.195	0.536	0.019	0.490	0.253	0.045	1.768	60.068	0.262	6970814
35	1	0.170	0.477	0.017	0.424	0.222	0.040	1.580	54.084	0.276	6970934
35	1	0.216	0.527	0.022	0.481	0.257	0.051	1.609	36.921	0.139	6971650
35	1	0.178	0.464	0.016	0.415	0.213	0.038	1.509	47.800	0.255	6974825
35	1	0.170	0.458	0.014	0.408	0.205	0.035	1.549	57.014	0.337	6975146
35	10	0.357	0.858	0.030	0.776	0.401	0.074	2.858	100.000	0.267	6954477
35	10	0.307	0.808	0.027	0.725	0.371	0.066	2.669	89.075	0.279	6958362
35	10	0.291	0.922	0.036	0.820	0.406	0.085	2.617	59.848	0.143	6962179
35	10	0.326	0.939	0.033	0.812	0.449	0.079	3.010	82.769	0.212	6967957
35	10	0.358	0.861	0.038	0.772	0.418	0.081	2.515	66.825	0.129	6970019
35	10	0.319	0.703	0.029	0.670	0.354	0.067	2.636	100.000	0.248	6974295
35	10	0.321	0.794	0.030	0.713	0.377	0.071	2.481	66.198	0.184	6975578
35	2	0.244	0.586	0.026	0.531	0.287	0.059	1.751	35.584	0.112	6957574
35	2	0.271	0.635	0.029	0.565	0.310	0.063	1.847	40.435	0.102	6957661
35	2	0.263	0.661	0.023	0.593	0.303	0.053	2.173	68.502	0.274	6958604
35	2	0.293	0.746	0.029	0.658	0.352	0.067	2.367	67.836	0.204	6958816
35	2	0.245	0.601	0.021	0.531	0.280	0.051	1.927	59.162	0.238	6963931
35	2	0.275	0.682	0.023	0.616	0.319	0.058	2.275	74.859	0.266	6966996
35	2	0.259	0.674	0.023	0.608	0.313	0.055	2.242	74.810	0.280	6967478
35	2	0.291	0.660	0.027	0.607	0.326	0.060	2.121	56.899	0.179	6968129
35	2	0.252	0.687	0.030	0.631	0.319	0.062	2.100	58.139	0.169	6968357
35	2	0.277	0.663	0.029	0.611	0.330	0.066	2.043	45.346	0.132	6970028
35	2	0.227	0.591	0.020	0.531	0.275	0.049	1.946	62.672	0.263	6970550
35	2	0.294	0.713	0.030	0.649	0.348	0.069	2.207	51.604	0.143	6972469
35	2	0.280	0.657	0.031	0.591	0.328	0.068	1.933	34.493	0.091	6972626
35	2	0.265	0.604	0.031	0.555	0.301	0.064	1.803	39.681	0.099	6973738
35	2	0.278	0.577	0.027	0.522	0.327	0.060	1.958	51.283	0.134	6974020
35	3	0.284	0.714	0.024	0.643	0.329	0.059	2.334	75.085	0.263	6954044
35	3	0.279	0.742	0.025	0.665	0.342	0.061	2.443	81.041	0.273	6958379
35	3	0.283	0.749	0.025	0.672	0.341	0.061	2.455	80.601	0.282	6958419
35	3	0.329	0.778	0.037	0.709	0.386	0.082	2.293	39.294	0.088	6960091
35	3	0.283	0.731	0.025	0.658	0.337	0.059	2.411	79.259	0.274	6963780
35	3	0.346	0.800	0.035	0.730	0.391	0.078	2.459	52.679	0.130	6966756
35	3	0.262	0.678	0.023	0.611	0.315	0.056	2.240	73.304	0.270	6967471
35	3	0.364	0.772	0.028	0.688	0.371	0.068	2.519	74.024	0.229	6968057
35	3	0.303	0.761	0.031	0.678	0.355	0.072	2.284	60.908	0.147	6968837
35	3	0.295	0.710	0.030	0.655	0.356	0.072	2.230	57.493	0.136	6968881
35	3	0.312	0.785	0.034	0.701	0.388	0.077	2.413	55.447	0.141	6969681
35	3	0.317	0.821	0.028	0.738	0.381	0.068	2.703	87.229	0.263	6970581
35	3	0.286	0.746	0.025	0.671	0.345	0.062	2.454	79.396	0.264	6970596
35	3	0.285	0.737	0.034	0.670	0.409	0.079	2.392	57.125	0.126	6973391
35	3	0.278	0.717	0.024	0.657	0.338	0.059	2.387	77.153	0.267	6976634
35	3	0.279	0.814	0.028	0.696	0.359	0.061	2.284	71.052	0.197	6976939
35	4	0.343	0.882	0.031	0.796	0.402	0.073	2.813	88.244	0.236	6954105
35	4	0.362	0.878	0.038	0.805	0.388	0.085	2.653	61.078	0.132	6961474
35	4	0.308	0.764	0.029	0.690	0.362	0.067	2.429	68.743	0.205	6964205
35	4	0.319	0.829	0.028	0.742	0.383	0.067	2.722	88.393	0.266	6967266
35	4	0.288	0.710	0.027	0.642	0.330	0.062	2.297	71.248	0.221	6967732
35	4	0.334	0.855	0.029	0.776	0.398	0.071	2.813	90.455	0.261	6969614
35	4	0.317	0.832	0.028	0.748	0.384	0.068	2.753	90.970	0.275	6970583
35	4	0.328	0.785	0.034	0.717	0.389	0.079	2.401	48.826	0.121	6971108
35	4	0.252	0.705	0.021	0.618	0.313	0.050	2.360	84.012	0.386	6971787
35	4	0.333	0.837	0.031	0.742	0.405	0.074	2.665	75.295	0.205	6975336
35	4	0.302	0.804	0.027	0.735	0.377	0.065	2.692	88.350	0.296	6976770
35	4	0.299	0.756	0.028	0.694	0.362	0.067	2.431	69.644	0.210	6976977
35	5	0.466	0.798	0.036	0.740	0.403	0.078	2.589	75.036	0.163	6958093
35	5	0.323	0.826	0.031	0.741	0.380	0.069	2.818	89.745	0.283	6958803
35	5	0.329	0.841	0.029	0.757	0.389	0.069	2.757	88.515	0.258	6963776
35	5	0.335	0.885	0.029	0.797	0.407	0.072	2.932	97.017	0.286	6966921
35	5	0.365	0.944	0.033	0.847	0.437	0.077	3.087	98.149	0.256	6967276
35	5	0.327	0.834	0.032	0.755	0.405	0.075	2.676	75.311	0.186	6967524
35	5	0.354	0.891	0.034	0.798	0.428	0.078	2.901	86.127	0.224	6967558
35	5	0.274	0.707	0.024	0.639	0.326	0.058	2.322	76.020	0.271	6969630
35	5	0.301	0.778	0.027	0.701	0.362	0.066	2.526	80.030	0.244	6970630
35	5	0.343	0.897	0.030	0.803	0.410	0.073	2.937	95.106	0.266	6974825
35	5	0.403	0.707	0.037	0.652	0.376	0.064	2.291	78.951	0.188	6976551
35	6	0.297	0.766	0.026	0.695	0.368	0.070	2.511	76.556	0.229	6954447
35	6	0.323	0.846	0.029	0.759	0.389	0.069	2.824	94.614	0.291	6958394
35	6	0.299	0.751	0.028	0.678	0.351	0.065	2.403	70.801	0.219	6964035
35	6	0.324	0.840	0.029	0.753	0.388	0.068	2.759	89.460	0.265	6967266
35	6	0.256	0.733	0.036	0.658	0.321	0.066	2.481	73.515	0.260	6968530
35	6	0.333	0.767	0.034	0.696	0.378	0.079	2.351	56.510	0.123	6969290
35	6	0.328	0.855	0.028	0.774	0.394	0.069	2.854	95.947	0.296	6969663
35	6	0.348	0.910	0.031	0.818	0.422	0.075	2.999	97.409	0.267	6970581
35	6	0.289	0.758	0.025	0.678	0.346	0.062	2.483	80.714	0.268	6974839
35	6	0.348	0.875	0.033	0.804	0.420	0.077	2.839	81.813	0.213	6976917
35	7	0.343	0.886	0.031	0.798	0.409	0.073	2.887	92.362	0.255	6954011
35	7	0.369	0.976	0.034	0.866	0.456	0.081	3.122	97.886	0.246	6954107
35	7	0.303	0.815	0.030	0.757	0.383	0.071	2.704	85.905	0.250	6958529
35	7	0.330	0.853	0.029	0.768	0.393	0.069	2.811	92.254	0.272	6963764
35	7	0.285	0.716	0.027	0.647	0.338	0.063	2.279	63.658	0.202	6964201
35	7	0.321	0.844	0.028	0.760	0.390	0.070	2.778	89.933	0.265	6966880
35	7	0.309	0.814	0.028	0.733	0.380	0.069	2.678	85.246	0.257	6966919
35	7	0.272	0.718	0.024	0.641	0.332	0.059	2.356	76.935	0.267	6967476
35	7	0.310	0.769	0.031	0.693	0.374	0.071	2.439	63.096	0.175	6968189
35	7	0.287	0.674	0.026	0.611	0.331	0.066	2.480	77.262	0.300	6970501
35	7	0.299	0.785	0.026	0.705	0.362	0.064	2.603	86.835	0.280	6970591
35	7	0.330	0.823	0.031	0.737	0.391	0.075	2.624	69.507	0.189	6971401
35	7	0.261	0.682	0.023	0.610	0.312	0.056	2.226	71.423	0.262	6974847
35	7	0.338	0.874	0.031	0.797	0.413	0.074	2.870	88.131	0.243	6976684
35	8	0.382	0.943	0.034	0.847	0.436	0.082	3.014	88.920	0.226	6958699
35	8	0.347	0.889	0.030	0.796	0.408	0.071	2.923	95.769	0.273	6963770
35	8	0.304	0.851	0.026	0.783	0.385	0.073	2.779	85.930	0.255	6967446
35	8	0.325	0.854	0.028	0.763	0.396	0.068	2.825	94.760	0.288	6967492
35	8	0.363	0.878	0.036	0.852	0.392	0.078	2.750	75.824	0.173	6969311
35	8	0.315	0.784	0.030	0.728	0.381	0.072	2.521	72.894	0.193	6970104
35	8	0.272	0.693	0.021	0.632	0.326	0.058	2.485	85.241	0.353	6971455
35	8	0.351	0.907	0.031	0.831	0.426	0.075	3.027	98.854	0.272	6976618
35	8	0.351	0.895	0.029	0.817	0.414	0.074	3.014	100.000	0.280	6976723
35	9	0.311	0.808	0.027	0.727	0.370	0.065	2.660	87.660	0.277	6954000
35	9	0.338	0.872	0.030	0.780	0.403	0.072	2.867	92.908	0.265	6958363
35	9	0.243	0.864	0.034	0.778	0.412	0.086	2.536	78.813	0.178	6964026
35	9	0.303	0.802	0.027	0.720	0.367	0.064	2.613	87.545	0.273	6967325
35	9	0.355	0.903	0.034	0.811	0.429	0.078	2.858	79.869	0.199	6967716
35	9	0.331	0.875	0.033	0.795	0.406	0.076	2.777	80.395	0.212	6967823
35	9	0.320	0.806	0.031	0.740	0.384	0.071	2.729	86.835	0.255	6970873
35	9	0.252	0.752	0.028	0.694	0.319	0.064	2.255	69.107	0.198	6971444
35	9	0.260	0.977	0.031	0.788	0.462	0.093	2.913	100.000	0.211	6973189
35	9	0.371	0.905	0.038	0.818	0.461	0.086	2.505	57.161	0.091	6973279
35	9	0.330	0.864	0.029	0.773	0.396	0.070	2.825	91.154	0.264	6974825
35	9	0.333	0.876	0.028	0.784	0.397	0.070	2.882	94.889	0.280	6974837
35	9	0.266	0.695	0.023	0.637	0.326	0.056	2.339	77.000	0.285	6976654
40	1	0.184	0.486	0.016	0.445	0.222	0.039	1.606	51.504	0.249	6954571
40	1	0.209	0.506	0.022	0.459	0.248	0.051	1.510	30.141	0.112	6957832
40	1	0.191	0.498	0.017	0.447	0.229	0.041	1.640	53.748	0.270	6958317
40	1	0.199	0.530	0.018	0.475	0.243	0.044	1.730	55.538	0.262	6958339
40	1	0.195	0.503	0.017	0.453	0.232	0.041	1.650	53.203	0.263	6963750
40	1	0.193	0.478	0.019	0.440	0.230	0.043	1.526	40.469	0.186	6964499
40	1	0.189	0.508	0.017	0.454	0.234	0.043	1.648	54.401	0.261	6966923
40	1	0.190	0.492	0.017	0.441	0.228	0.040	1.614	52.042	0.262	6967252
40	1	0.201	0.517	0.018	0.463	0.240	0.043	1.684	52.621	0.247	6967279
40	1	0.206	0.582	0.018	0.522	0.262	0.044	1.959	75.969	0.356	6967708
40	1	0.193	0.502	0.018	0.452	0.239	0.048	1.575	44.896	0.185	6968580
40	1	0.185	0.513	0.018	0.467	0.240	0.043	1.678	56.842	0.270	6969895
40	1	0.206	0.537	0.018	0.480	0.249	0.045	1.755	55.268	0.254	6970571
40	1	0.232	0.554	0.025	0.499	0.272	0.056	1.644	32.850	0.109	6971348
40	1	0.226	0.551	0.023	0.499	0.268	0.054	1.679	38.035	0.136	6972742
40	1	0.197	0.466	0.021	0.427	0.230	0.047	1.409	28.192	0.112	6973369
40	1	0.205	0.533	0.019	0.483	0.247	0.045	1.741	53.667	0.247	6974844
40	1	0.184	0.482	0.017	0.430	0.220	0.040	1.557	48.592	0.247	6974864
40	1	0.206	0.531	0.018	0.487	0.250	0.044	1.772	57.610	0.269	6976581
40	1	0.179	0.466	0.015	0.426	0.217	0.037	1.583	54.877	0.303	6976668
40	10	0.325	0.958	0.032	0.868	0.434	0.079	2.839	85.286	0.232	6955554
40	10	0.359	0.861	0.037	0.781	0.421	0.085	2.589	56.213	0.124	6956824
40	10	0.319	0.818	0.027	0.737	0.377	0.065	2.747	100.000	0.308	6964083
40	10	0.377	0.931	0.032	0.809	0.429	0.078	2.985	100.000	0.259	6964093
40	10	0.359	0.943	0.032	0.849	0.435	0.078	3.094	100.000	0.263	6966883
40	10	0.279	0.747	0.023	0.669	0.340	0.057	2.521	91.223	0.327	6967532
40	10	0.344	0.884	0.030	0.802	0.411	0.074	2.904	93.501	0.261	6969614
40	10	0.330	0.857	0.029	0.771	0.399	0.072	2.809	89.266	0.254	6970591
40	10	0.334	0.875	0.029	0.782	0.400	0.071	2.864	92.893	0.267	6974824
40	10	0.344	0.904	0.030	0.809	0.412	0.073	2.979	98.808	0.279	6974837
40	2	0.262	0.669	0.025	0.599	0.313	0.058	2.113	60.164	0.207	6954330
40	2	0.249	0.659	0.023	0.591	0.304	0.055	2.158	71.211	0.267	6958399
40	2	0.274	0.649	0.030	0.591	0.321	0.067	1.924	35.352	0.096	6959011
40	2	0.279	0.653	0.028	0.584	0.324	0.066	2.034	46.684	0.148	6960890
40	2	0.267	0.682	0.023	0.612	0.313	0.054	2.264	74.958	0.283	6963798
40	2	0.245	0.655	0.024	0.602	0.300	0.053	2.209	78.110	0.296	6964211
40	2	0.269	0.701	0.024	0.627	0.324	0.055	2.307	76.310	0.279	6967306
40	2	0.251	0.663	0.027	0.603	0.315	0.060	2.059	54.061	0.187	6968485
40	2	0.310	0.681	0.032	0.608	0.330	0.065	2.088	51.320	0.141	6969372
40	2	0.228	0.609	0.021	0.528	0.273	0.051	1.948	64.461	0.259	6969787
40	2	0.238	0.612	0.022	0.546	0.287	0.052	1.975	62.663	0.233	6970661
40	2	0.298	0.661	0.032	0.610	0.334	0.066	1.990	44.841	0.105	6971351
40	2	0.279	0.665	0.030	0.606	0.329	0.068	1.988	38.787	0.105	6971631
40	2	0.262	0.632	0.029	0.575	0.314	0.066	1.883	34.663	0.096	6971663
40	2	0.282	0.678	0.029	0.622	0.332	0.067	2.050	43.712	0.124	6972610
40	2	0.230	0.592	0.020	0.534	0.272	0.049	1.934	61.748	0.247	6974833
40	2	0.245	0.636	0.022	0.569	0.293	0.053	2.058	62.633	0.237	6974872
40	2	0.265	0.638	0.030	0.580	0.317	0.069	1.879	32.118	0.086	6976684
40	3	0.277	0.755	0.025	0.677	0.347	0.061	2.503	87.203	0.291	6954154
40	3	0.297	0.802	0.034	0.718	0.379	0.080	2.391	55.316	0.119	6957190
40	3	0.273	0.714	0.024	0.642	0.328	0.058	2.358	78.047	0.275	6958372
40	3	0.279	0.724	0.030	0.661	0.329	0.070	2.126	53.055	0.133	6960707
40	3	0.310	0.780	0.029	0.710	0.365	0.062	2.617	86.257	0.294	6964169
40	3	0.292	0.765	0.026	0.692	0.355	0.064	2.518	80.714	0.262	6966898
40	3	0.288	0.749	0.026	0.670	0.346	0.060	2.459	79.944	0.267	6967282
40	3	0.297	0.774	0.027	0.694	0.358	0.063	2.528	81.006	0.259	6967288
40	3	0.277	0.731	0.025	0.675	0.336	0.060	2.451	81.104	0.322	6968090
40	3	0.303	0.772	0.030	0.702	0.364	0.071	2.380	64.481	0.162	6968621
40	3	0.302	0.774	0.026	0.704	0.350	0.066	2.536	83.355	0.272	6969830
40	3	0.305	0.691	0.032	0.634	0.343	0.072	2.113	55.579	0.124	6972522
40	3	0.328	0.773	0.037	0.707	0.388	0.082	2.300	39.693	0.088	6973470
40	3	0.302	0.777	0.030	0.658	0.392	0.077	2.321	59.664	0.130	6973536
40	3	0.372	0.682	0.032	0.626	0.373	0.072	2.249	58.370	0.132	6974663
40	3	0.254	0.721	0.029	0.648	0.356	0.063	2.243	65.356	0.181	6976234
40	4	0.304	0.789	0.027	0.711	0.363	0.064	2.587	84.353	0.269	6954009
40	4	0.312	0.815	0.028	0.732	0.375	0.067	2.685	87.844	0.269	6958354
40	4	0.333	0.873	0.030	0.782	0.404	0.072	2.859	95.107	0.279	6958460
40	4	0.319	0.771	0.028	0.693	0.354	0.059	2.646	87.532	0.329	6964935
40	4	0.328	0.845	0.034	0.763	0.401	0.077	2.530	62.486	0.156	6965378
40	4	0.345	0.893	0.030	0.809	0.414	0.073	2.935	96.017	0.270	6969615
40	4	0.270	0.804	0.031	0.720	0.386	0.078	2.348	60.496	0.137	6969643
40	4	0.351	0.771	0.033	0.693	0.403	0.086	2.621	73.553	0.156	6969947
40	4	0.326	0.841	0.029	0.757	0.389	0.070	2.802	91.236	0.273	6970607
40	4	0.416	0.793	0.037	0.726	0.400	0.077	2.490	63.329	0.139	6970710
40	4	0.309	0.787	0.028	0.711	0.370	0.068	2.545	76.754	0.226	6970720
40	4	0.385	0.888	0.038	0.817	0.428	0.088	2.783	78.697	0.164	6970946
40	4	0.361	0.870	0.039	0.788	0.426	0.087	2.617	51.205	0.111	6971299
40	4	0.268	0.703	0.023	0.629	0.321	0.057	2.305	75.145	0.269	6974843
40	4	0.310	0.800	0.027	0.733	0.376	0.066	2.669	86.837	0.270	6976616
40	5	0.359	0.881	0.037	0.796	0.425	0.083	2.678	61.232	0.139	6956158
40	5	0.307	0.861	0.039	0.825	0.459	0.088	2.627	64.716	0.122	6962303
40	5	0.363	0.937	0.032	0.844	0.433	0.076	3.077	99.940	0.266	6963766
40	5	0.265	0.731	0.022	0.656	0.334	0.059	2.439	86.739	0.306	6967201
40	5	0.309	0.784	0.026	0.698	0.353	0.062	2.570	86.042	0.275	6967356
40	5	0.333	0.826	0.033	0.746	0.414	0.075	2.580	66.246	0.177	6968848
40	5	0.324	0.828	0.029	0.751	0.386	0.069	2.712	85.734	0.253	6969641
40	5	0.252	0.798	0.037	0.711	0.373	0.074	2.605	76.535	0.229	6970455
40	5	0.310	0.775	0.029	0.701	0.370	0.070	2.495	73.152	0.202	6970934
40	5	0.264	0.750	0.023	0.670	0.337	0.058	2.545	93.442	0.331	6971004
40	5	0.363	0.949	0.032	0.849	0.437	0.078	3.090	98.049	0.255	6974835
40	5	0.321	0.935	0.037	0.855	0.399	0.094	2.538	61.978	0.101	6976321
40	5	0.332	0.830	0.031	0.763	0.402	0.075	2.704	78.018	0.213	6976960
40	6	0.284	0.736	0.026	0.662	0.340	0.061	2.384	74.523	0.248	6954058
40	6	0.296	0.774	0.026	0.695	0.357	0.064	2.545	82.894	0.267	6958369
40	6	0.355	0.953	0.031	0.854	0.438	0.077	3.084	96.997	0.260	6966940
40	6	0.332	0.861	0.030	0.771	0.398	0.070	2.827	91.724	0.266	6967266
40	6	0.323	0.833	0.029	0.747	0.386	0.068	2.732	87.808	0.260	6967268
40	6	0.339	0.833	0.038	0.761	0.403	0.076	2.629	65.210	0.157	6969276
40	6	0.301	0.775	0.026	0.701	0.358	0.064	2.542	82.734	0.265	6969631
40	6	0.290	0.738	0.026	0.670	0.345	0.062	2.404	75.042	0.245	6969668
40	6	0.325	0.860	0.034	0.781	0.409	0.080	2.679	74.022	0.155	6972402
40	6	0.296	0.773	0.026	0.691	0.354	0.063	2.523	80.903	0.261	6974841
40	7	0.330	0.858	0.029	0.773	0.395	0.070	2.809	90.929	0.266	6953999
40	7	0.339	0.885	0.029	0.800	0.409	0.071	2.941	96.691	0.283	6954018
40	7	0.322	0.831	0.028	0.748	0.383	0.067	2.734	88.995	0.269	6963764
[truncated: 125 more rows]

## Sheet: Ago1•miR-124, trial 2
Supplementary Data 1 | Maximum likelihood estimates of miRISC KD values at convergence
[truncated: 1,002 more rows]

[truncated: 4 more sheets: Ago1•miR-11, trial 1, Ago1•miR-11, trial 2, Ago1•miR-184, trial 1, Ago1•miR-184, trial 2]
