# Supplementary material for: Biochemical principles of miRNA targeting in flies
Source: Nat Commun. 2026 Jan 20;17:1641. doi: 10.1038/s41467-026-68360-0 (PMC12905440; doi:10.1038/s41467-026-68360-0)
Supplement: Supplementary file 6 — Source Data [file 41467_2026_68360_MOESM6_ESM.xlsx]

## Sheet: Fig. 1c
	Ago1•let 7 for seed-matching target RNA									Ago1•let 7 for fully complementary target RNA
			trial.1	trial.2	trial.3							trial.1	trial.2	trial.3
	[RISC], nM		Fraction bound	Fraction bound	Fraction bound		Average	SD		[RISC], nM		Fraction bound	Fraction bound	Fraction bound		Average	SD
	0.8		0.917144	0.92929	0.921296		0.922577	0.00617329		0.8		0.567317	0.651396	0.639898		0.619537	0.0455878
	0.6		0.911829	0.917803	0.927907		0.91918	0.00812657		0.6		0.580881	0.664283	0.6624		0.635855	0.0476178
	0.4		0.905034	0.91641	0.920006		0.913817	0.00781572		0.4		0.664425	0.618499	0.684782		0.655902	0.0339533
	0.2		0.86876	0.900505	0.86034		0.876535	0.0211812		0.2		0.580915	0.707316	0.691866		0.660032	0.0689514
	0.1		0.84214	0.863357	0.782827		0.829441	0.0417396		0.1		0.576962	0.711078	0.72377		0.670603	0.0813436
	0.08		0.532958	0.557671	0.594313		0.561647	0.0308698		0.08		0.492967	0.598035	0.601006		0.564003	0.0615365
	0.06		0.448863	0.427431	0.522616		0.466303	0.0499316		0.06		0.429336	0.500633	0.487837		0.472602	0.0380118
	0.04		0.306463	0.281395	0.35624		0.314699	0.0380962		0.04		0.265844	0.481638	0.33687		0.361451	0.109977
	0.02		0.139079	0.190976	0.217336		0.182464	0.039817		0.02		0.159487	0.156516	0.162492		0.159498	0.00298812
	0.01		0.104887	0.111192	0.127549		0.114543	0.0116967		0.01		0.0971975	0.12235	0.102747		0.107432	0.0132146
	0.008		0.0503237	0.227929	0.0541944		0.110816	0.101442		0.008		0.0494665	0.0508126	0.0488299		0.049703	0.00101227
	0.006		0.0379421	0.0445979	0.0641967		0.0489122	0.0136487		0.006		0.0305724	0.0425669	0.0439271		0.0390221	0.00734921
	0.004		0.0216447	0.0324233	0.038877		0.0309816	0.00870612		0.004		0.0910109	0.0325317	0.0303043		0.0512823	0.034424
	0.002		0.0118573	0.0174667	0.0194588		0.0162609	0.00394156		0.002		0.0230173	0.0154901	0.0225253		0.0203442	0.00421101
	0.001		0.00473631	0.00725503	0.00837766		0.00678967	0.00186475		0.001		0.0390849	0.00821691	0.0108821		0.0193946	0.0171042
	0.0008		0.0359854	0.00551585	0.00575476		0.015752	0.017523		0.0008		0.0102938	0.0105451	0.00353422		0.00812437	0.00397717
	0		0	0	0		0	0		0		0	0	0		0	0

## Sheet: Fig. 2 b-c
	Competitor fully complementary												Competitor bearing 1 GU woobble (g4) in seed											Competitor bearing 2 GU woobble (g4, g5) in seed													Competitor bearing only seed and g4g5:t4t5 seed internal loop										Competitor bearing seed + g4g5:t4t5 internal loop and g13-g16 complementary
			trial.1	trial. 2	trial.3	trial.4									trial.1	trial.2	trial.3									trial.1	trial.2	trial.3	trial.4	trial.5								trial.1	trial.2	trial.3								trial.1	trial.2
	[Competitor], nM		Fraction bound	Fraction bound	Fraction bound	Fraction bound		Average	SD				[Competitor], nM		Fraction bound	Fraction bound	Fraction bound		Average	SD				[Competitor], nM		Fraction bound	Fraction bound	Fraction bound	Fraction bound	Fraction bound		Average	SD				[Competitor], nM	Fraction bound	Fraction bound	Fraction bound		Average	SD				[Competitor], nM	Fraction bound	Fraction bound
	100		0.002	0.00958034	0.00858321	0.014774		0.00873439	0.00524619				1000		0.00280519	0.000134016	0.0231552		0.00869812	0.0125912				10000		0.0464997	-1.10988e-08	0.00342278	0.00211117	0.00330595		0.0110679	0.0198547				10000	0.0865033	0.102874	0.102575		0.0973177	0.00936672				10000	0.0605941	0.0631988
	50		0.011	0.00113472	0.0125048	0.0237801		0.0121049	0.00927425				500		-6.4307e-07	0.0140053	0.0430063		0.0190037	0.0219348				5000		0.0455607	0.0227594	0.0057459	0.000370699	0.00438108		0.0157636	0.0187328				5000	0.104562	0.13049	0.124754		0.119935	0.013619				5000	0.09279	0.0850235
	30		0.014	0.00820409	0.0151423	0.0299294		0.0168189	0.00925306				300		0.0028543	0.00463567	0.0441738		0.0172212	0.0233586				3000		0.0486568	0.0209254	0.0117147	0.00633961	0.00411374		0.0183501	0.0181389				3000	0.115269	0.152715	0.139166		0.135716	0.0189597				3000	0.0894817	0.0886172
	20		0.028	0.0106319	0.018958	0.0369269		0.0236292	0.0113532				200		0.0154352	0.0196516	0.0257885		0.0202918	0.00520628				2000		0.0515964	0.0247327	0.0283297	0.0134505	0.00679468		0.0249808	0.0171999				2000	0.149462	0.164624	0.150536		0.154874	0.00846052				2000	0.100207	0.105026
	10		0.028	0.0215141	0.0284532	0.0464553		0.0311057	0.0107128				100		0.0198629	0.0214235	0.0798797		0.0403887	0.0342091				1000		0.0668168	0.0268876	0.0297003	0.0208342	0.0118451		0.0312168	0.0210444				1000	0.186523	0.208443	0.204943		0.19997	0.0117758				1000	0.147585	0.137113
	8		0.029	0.0285355	0.0287545	0.0504007		0.0341727	0.0108203				80		0.0175125	0.0238561	0.0305795		0.0239827	0.00653446				800		0.0740618	0.0285622	0.0353673	0.0334353	0.0161404		0.0375134	0.0217598				800	0.195323	0.242525	0.193176		0.210341	0.0278925				800	0.130967	0.147751
	6		0.03	0.0286346	0.0316273	0.0568193		0.0367703	0.0134218				60		0.0127903	0.0344253	0.0118605		0.0196921	0.0127678				600		0.108916	0.0275654	0.0330425	0.0305784	0.0162107		0.0432626	0.0372622				600	0.210756	0.25722	0.248412		0.238796	0.0246797				600	0.151022	0.165289
	4		0.028	0.0319231	0.0343721	0.0640996		0.0395987	0.0165434				40		0.0137983	0.0386732	-0.000452681		0.0173396	0.0198019				400		0.205	0.0358335	0.0389566	0.0424833	0.0301454		0.0704838	0.0753333				400	0.258582	0.274954	0.257763		0.263766	0.0096978				400	0.190983	0.177446
	2		0.068	0.0449721	0.0426221	0.0756717		0.0578165	0.0165163				20		0.0136488	0.0559532	0.017246		0.0289493	0.0234551				200		0.131675	0.0729909	0.0588929	0.0565495	0.034483		0.0709182	0.0366546				200	0.342578	0.374965	0.398301		0.371948	0.0279838				200	0.259122	0.251409
	1		0.086	0.0458744	0.0617186	0.11602		0.0774031	0.0305789				10		0.0227502	0.0612956	0.0471912		0.0437457	0.0195023				100		0.160054	0.0832751	0.0800926	0.0784313	0.0443069		0.0892321	0.0426314				100	0.407669	0.490873	0.454958		0.451167	0.0417318				100	0.327672	0.314265
	0.5		0.178	0.109408	0.107036	0.190441		0.146221	0.0441816				5		0.0501979	0.0639055	0.0631891		0.0590975	0.00771562				50		0.186421	0.0909738	0.133659	0.118437	0.0914406		0.124186	0.0392789				50	0.431457	0.550894	0.463292		0.481881	0.0618501				50	0.431527	0.401625
	0.2		0.419	0.34667	0.271803	0.3686		0.351518	0.0611655				2		0.0973306	0.115365	0.0856173		0.0994375	0.0149851				30		0.231901	0.180779	0.172501	0.148805	0.107252		0.168248	0.0456214				30	0.484177	0.582834	0.527074		0.531362	0.0494679				30	0.5187	0.479774
	0.1		0.504	0.190743	0.112967	0.509688		0.329349	0.207411				1		0.211895	0.18922	0.314734		0.238616	0.0668875				20		0.241708	0.151115	0.141151	0.161883	0.134979		0.166167	0.0434449				20	0.508192	0.642575	0.563304		0.571357	0.0675524				20	0.565031	0.50995
	0.05		0.552	0.202589	0.224835	0.56684		0.386566	0.199893				0.5		0.217845	0.265778	0.298724		0.260782	0.0406703				10		0.266857	0.215671	0.188129	0.203892	0.171289		0.209167	0.0363168				10	0.523816	0.668148	0.588977		0.593647	0.0722789				10	0.569129	0.514675
	0.02		0.548	0.438694	0.352944	0.609719		0.487339	0.114142				0.2		0.308589	0.314868	0.440249		0.354569	0.0742676				5		0.337988	0.240746	0.193496	0.241922	0.223047		0.24744	0.054266				5	0.525979	0.683428	0.57428		0.594562	0.0806604				5	0.618809	0.523719
	0.01		0.569427	0.484629	0.381727	0.651598		0.521845	0.11564				0.1		0.37588	0.453097	0.484499		0.437825	0.0558965				2		0.39677	0.259007	0.269994	0.274885	0.315348		0.303201	0.0564808				2	0.55175	0.674551	0.575663		0.600655	0.0651033				2	0.648629	0.563174
	0.005		0.513159	0.429604	0.34662	0.64307		0.483113	0.126468				0.05		0.447944	0.431287	0.48569		0.454974	0.0278746				1		0.445347	0.233663	0.2883	0.297516	0.416428		0.336251	0.0903526				1	0.576915	0.658127	0.594635		0.609892	0.0427017				1	0.641491	0.57984
	0		0.562	0.45198	0.365819	0.618627		0.499606	0.112881				0		0.450072	0.477692	0.482659		0.470141	0.0175572				0.5		0.499349	0.272702	0.357	0.342653	0.433818		0.381104	0.0874229				0.5	0.563874	0.646114	0.585621		0.598536	0.0426142				0.5	0.674395	0.566942
																								0		0.625365	0.336281	0.394786	0.420756	0.45158		0.445754	0.108974				0	0.596057	0.627646	0.585213		0.602972	0.0220455				0	0.662568	0.604371
[truncated: 15 more columns]

## Sheet: Fig. S2b
	Competitor fully complementary								Competitor No-natural (30-nt poly(A) RNA, which contain no exocyclic groups)								Competitor Natural (30-nt poly(A) RNA)
		trial.1	trial.2	trial.3						trial.1	trial.2	trial.3						trial.1	trial.2	trial.3
	[Competitor], nM	Fraction bound	Fraction bound	Fraction bound		Average	SD		[Competitor], nM	Fraction bound	Fraction bound	Fraction bound		Average	SD		[Competitor], nM	Fraction bound	Fraction bound	Fraction bound		Average	SD
	100	0.00611051	0.00420363	0.00277862		0.00436426	0.00167174		10000	0.0842384	0.106488	0.0805662		0.0904308	0.0140265		10000	0.116411	0.101084	0.0992824		0.105593	0.00941214
	50	0.0290251	0.00381678	0.00313284		0.0119916	0.0147554		5000	0.120161	0.135889	0.112849		0.122967	0.011773		5000	0.127427	0.121981	0.13003		0.126479	0.00410763
	30	0.021096	0.00566498	0.00350006		0.010087	0.00959533		3000	0.134499	0.157694	0.133088		0.14176	0.013817		3000	0.141641	0.145995	0.12887		0.138835	0.00890062
	20	0.0264141	0.00615914	0.00493417		0.0125025	0.0120634		2000	0.177246	0.18431	0.14152		0.167692	0.0229392		2000	0.169887	0.158063	0.168114		0.165355	0.00637695
	10	0.0195915	0.0100871	0.0111797		0.0136195	0.00520075		1000	0.213991	0.18558	0.131753		0.177108	0.0417686		1000	0.211071	0.180252	0.18682		0.192714	0.0162327
	8	0.0311986	0.019527	0.0118832		0.0208696	0.00972745		800	0.196722	0.202386	0.179809		0.192972	0.0117461		800	0.205435	0.204269	0.19382		0.201175	0.00639624
	6	0.063662	0.0194251	0.0130663		0.0320511	0.0275598		600	0.255476	0.202171	0.183086		0.213578	0.037519		600	0.173903	0.187974	0.195047		0.185641	0.0107637
	4	0.0608159	0.0221294	0.0227904		0.0352453	0.0221473		400	0.254065	0.219452	0.195674		0.223064	0.0293624		400	0.24672	0.216014	0.229233		0.230656	0.015402
	2	0.124351	0.0392456	0.035009		0.0662019	0.0504031		200	0.289259	0.267559	0.236442		0.26442	0.026548		200	0.254146	0.245559	0.259576		0.253094	0.00706776
	1	0.110986	0.0743681	0.0660452		0.0837998	0.0239091		100	0.326627	0.309377	0.293155		0.30972	0.0167385		100	0.262769	0.295881	0.312729		0.29046	0.0254174
	0.5	0.141291	0.140372	0.122543		0.134735	0.0105692		50	0.390205	0.364599	0.310536		0.355113	0.0406728		50	0.259184	0.337226	0.38631		0.327574	0.06411
	0.2	0.209624	0.261892	0.218225		0.229914	0.0280261		30	0.443785	0.375078	0.318511		0.379125	0.0627349		30	0.324548	0.358563	0.312537		0.331883	0.0238736
	0.1	0.299361	0.384086	0.318232		0.333893	0.0444809		20	0.394785	0.40083	0.366103		0.387239	0.0185523		20	0.293788	0.360184	0.342567		0.33218	0.0343951
	0.05	0.342641	0.475223	0.399578		0.405814	0.0665106		10	0.48442	0.426012	0.422059		0.444164	0.034919		10	0.288543	0.37316	0.356291		0.339332	0.0447856
	0.02	0.505044	0.484082	0.418993		0.469373	0.0448716		5	0.509944	0.477593	0.432805		0.473447	0.0387359		5	0.331095	0.410643	0.338846		0.360195	0.0438607
	0.01	0.532723	0.476922	0.519285		0.509643	0.0291232		2	0.571719	0.500082	0.453714		0.508505	0.0594515		2	0.276703	0.440399	0.423425		0.380176	0.090011
	0.005	0.492504	0.514498	0.403073		0.470025	0.0590155		1	0.622494	0.495386	0.481892		0.533257	0.0775753		1	0.33084	0.407295	0.410702		0.382946	0.0451569
	0	0.56207	0.502484	0.38472		0.483091	0.0902511		0.5	0.542823	0.492019	0.486567		0.507136	0.0310257		0.5	0.311899	0.398511	0.370881		0.36043	0.0442417
									0	0.511429	0.529956	0.480667		0.507351	0.0248963		0	0.331728	0.430018	0.4171		0.392949	0.0534107

## Sheet: Fig. 6
miRNA	Site-type	p-value (Pearson correlation; two-sided test)
let-7	8mer	6.9559e-09
	7mer-m8	2.8549e-10
	7mer-A1	8.2938e-09
	6mer	8.3484e-09
	6mer-m8	2.5392e-14
	6mer-A1	0.20144
bantam	8mer	2.3788e-08
	7mer-m8	5.1502e-17
	7mer-A1	9.4384e-06
	6mer	1.3886e-17
	6mer-m8	0.049031
	6mer-A1	0.059071
miR-184	8mer	1.5318e-12
	7mer-m8	3.7371e-10
	7mer-A1	8.4564e-06
	6mer	6.0844e-06
	6mer-m8	3.4883e-11
	6mer-A1	1.2408e-20
miR-11	8mer	0.0052707
	7mer-m8	6.237e-06
	7mer-A1	0.52862
	6mer	2.5893e-20
	6mer-m8	1.3473e-05
	6mer-A1	0.27434
miR-124	8mer	4.054e-06
	7mer-m8	7.433e-15
	7mer-A1	0.5518
	6mer	0.2114
	6mer-m8	2.0452e-14
	6mer-A1	0.0124
